# Supplementary material for: CHASE-independent cytokinin perception triggers 3′,5′-cAMP signaling in Sinorhizobium meliloti
Source: J Bacteriol. 2026 Feb 25;208(3):e00585-25. doi: 10.1128/jb.00585-25 (PMC13001267; doi:10.1128/jb.00585-25)
Supplement: Table S5 — Mass spectrometry data. [file jb.00585-25-s0002.xlsx]

## Sheet: S5a
Supplementary table S5a
Mass-spectrometry protein identification in CoIP sample derived from S. meliloti Rm2011 cells, carrying an empty vector pSRKKm-C3F and grown without iP addition
Accession	Description	Coverage [%]	# Peptides	# PSMs	# Unique Peptides	# AAs	MW [kDa]	calc. pI	Score Sequest HT: Sequest HT	# Peptides (by Search Engine): Sequest HT
NP_385904.1	alanyl-tRNA synthetase [Sinorhizobium meliloti 1021]	47	27	71	27	887	95.4	5.67	255.9	27
Confidence	Annotated Sequence	Modifications	# Protein Groups	# Proteins	# PSMs	Master Protein Accessions	Positions in Master Proteins	Modifications in Master Proteins	# Missed Cleavages	Theo. MH+ [Da]
High	[R].AAEAIEAVAGALAG.[-]		1	1	2	NP_385904.1	NP_385904.1 [874-887]		0	1213.64
High	[R].AEALISETLK.[L]		1	1	1	NP_385904.1	NP_385904.1 [344-353]		0	1074.6
High	[R].AIELAWNLITK.[E]		1	1	2	NP_385904.1	NP_385904.1 [106-116]		0	1271.74
High	[R].ALIAASEEATGVK.[A]		1	1	2	NP_385904.1	NP_385904.1 [252-264]		0	1259.68
High	[R].ANWAGSGEAATETIWFELR.[D]		1	1	3	NP_385904.1	NP_385904.1 [431-449]		0	2109
High	[K].ASAVVAVTDDLTSK.[V]		1	1	5	NP_385904.1	NP_385904.1 [825-838]		0	1376.73
High	[R].DKHGATDFLGYDTESAEGVILAIVK.[D]		1	1	1	NP_385904.1	NP_385904.1 [450-474]		1	2649.34
High	[K].GENVQLVLNQTPFYGESGGQVGDTGVITTETGK.[L]		1	1	3	NP_385904.1	NP_385904.1 [485-517]		0	3395.66
High	[K].GENVQLVLNQTPFYGESGGQVGDTGVITTETGK.[L]	1xDeamidated [Q/N]	1	1	2	NP_385904.1	NP_385904.1 [485-517]		0	3396.64
High	[K].GGGGRPDMAQAGGPDGGR.[A]	1xOxidation [M8]	1	1	1	NP_385904.1	NP_385904.1 [856-873]		0	1628.72
High	[K].GIGVDTDAFTAAMQR.[Q]		1	1	2	NP_385904.1	NP_385904.1 [410-424]		0	1552.74
High	[K].GIGVDTDAFTAAMQR.[Q]	1xOxidation [M13]	1	1	2	NP_385904.1	NP_385904.1 [410-424]		0	1568.74
High	[R].GLNLLAEASADLSEGDQFNGETAFK.[L]		1	1	1	NP_385904.1	NP_385904.1 [366-390]		0	2597.24
High	[K].HGATDFLGYDTESAEGVILAIVK.[D]		1	1	1	NP_385904.1	NP_385904.1 [452-474]		0	2406.22
High	[K].LLPALVGQMGR.[A]		1	1	2	NP_385904.1	NP_385904.1 [326-336]		0	1154.67
Medium	[K].LLPALVGQMGR.[A]	1xOxidation [M9]	1	1	1	NP_385904.1	NP_385904.1 [326-336]		0	1170.67
High	[R].LLVTVYHTDDEAFGLWK.[K]		1	1	1	NP_385904.1	NP_385904.1 [125-141]		0	2007.02
High	[R].LMSVDDAIAEGAMALFGEK.[Y]		1	1	2	NP_385904.1	NP_385904.1 [630-648]		0	1967.95
High	[R].LMSVDDAIAEGAMALFGEK.[Y]	1xOxidation [M]	1	1	5	NP_385904.1	NP_385904.1 [630-648]		0	1983.94
High	[K].IVEEMANEIIVQNTPVVTR.[L]		1	1	4	NP_385904.1	NP_385904.1 [611-629]		0	2155.14
High	[K].IVEEMANEIIVQNTPVVTR.[L]	1xOxidation [M5]	1	1	3	NP_385904.1	NP_385904.1 [611-629]		0	2171.14
High	[K].LYDTYGFPLDLTQDALR.[A]		1	1	2	NP_385904.1	NP_385904.1 [391-407]		0	2001
High	[R].NDPTLMFTNAGMVQFK.[N]		1	1	1	NP_385904.1	NP_385904.1 [32-47]		0	1813.86
High	[R].NDPTLMFTNAGMVQFK.[N]	1xOxidation [M]	1	1	2	NP_385904.1	NP_385904.1 [32-47]		0	1829.86
High	[K].NVFTGLEQRPYSTAATAQK.[C]		1	1	3	NP_385904.1	NP_385904.1 [48-66]		0	2082.06
High	[K].SLGSGVVAFVGVSGDGK.[A]		1	1	2	NP_385904.1	NP_385904.1 [808-824]		0	1535.81
Medium	[R].SMFLDYFR.[K]		1	1	1	NP_385904.1	NP_385904.1 [9-16]		0	1078.5
Medium	[R].SMFLDYFR.[K]	1xOxidation [M2]	1	1	1	NP_385904.1	NP_385904.1 [9-16]		0	1094.5
High	[R].SSAFLIADGVLPSNEGR.[G]		1	1	2	NP_385904.1	NP_385904.1 [282-298]		0	1732.89
High	[R].VAAVLQGQHDNYDIDLFR.[A]		1	1	5	NP_385904.1	NP_385904.1 [234-251]		0	2074.04
High	[R].VDLPRPSIDTGMGLER.[V]		1	1	1	NP_385904.1	NP_385904.1 [218-233]		0	1755.91
High	[R].VDLPRPSIDTGMGLER.[V]	1xOxidation [M12]	1	1	2	NP_385904.1	NP_385904.1 [218-233]		0	1771.9
Medium	[K].VQPADVLGR.[V]		1	1	1	NP_385904.1	NP_385904.1 [733-741]		0	954.537
Medium	[K].VSAVDLVR.[V]		1	1	1	NP_385904.1	NP_385904.1 [839-846]		0	858.504
High	[R].VVSESAVGAGVR.[R]		1	1	1	NP_385904.1	NP_385904.1 [692-703]		0	1130.62
NP_385459.1	elongation factor G [Sinorhizobium meliloti 1021]	41	16	31	16	699	77.8	5.36	122.34	16
Confidence	Annotated Sequence	Modifications	# Protein Groups	# Proteins	# PSMs	Master Protein Accessions	Positions in Master Proteins	Modifications in Master Proteins	# Missed Cleavages	Theo. MH+ [Da]
High	[K].AGAQLLEPIMK.[V]		1	1	1	NP_385459.1	NP_385459.1 [601-611]		0	1170.66
High	[R].AQYTMLFDHYAPVPSNVAQEIQAK.[Y]		1	1	1	NP_385459.1	NP_385459.1 [671-694]		0	2721.33
High	[R].AQYTMLFDHYAPVPSNVAQEIQAK.[Y]	1xOxidation [M5]	1	1	1	NP_385459.1	NP_385459.1 [671-694]		0	2737.33
High	[K].ATLIDGAFHDVDSSVLAFEIASR.[A]		1	1	1	NP_385459.1	NP_385459.1 [569-591]		0	2434.22
High	[R].DESLGAQWDVVEIPADMK.[E]		1	1	1	NP_385459.1	NP_385459.1 [193-210]		0	2002.94
High	[R].DESLGAQWDVVEIPADMK.[E]	1xOxidation [M17]	1	1	1	NP_385459.1	NP_385459.1 [193-210]		0	2018.94
High	[R].EDIEEAFAGDIVALAGLK.[E]		1	1	2	NP_385459.1	NP_385459.1 [369-386]		0	1860.96
High	[K].GIESVLSSGPLAGFPMLGVK.[A]		1	1	1	NP_385459.1	NP_385459.1 [549-568]		0	1959.06
High	[K].GIESVLSSGPLAGFPMLGVK.[A]	1xOxidation [M16]	1	1	1	NP_385459.1	NP_385459.1 [549-568]		0	1975.06
High	[R].GITITSAATTTFWK.[G]		1	1	1	NP_385459.1	NP_385459.1 [60-73]		0	1497.79
High	[K].GVIDLIEMNALVWR.[D]		1	1	1	NP_385459.1	NP_385459.1 [179-192]		0	1628.88
High	[K].GVIDLIEMNALVWR.[D]	1xOxidation [M8]	1	1	1	NP_385459.1	NP_385459.1 [179-192]		0	1644.88
High	[K].GVQPLLDAVVDYLPSPIDIPAIK.[G]		1	1	5	NP_385459.1	NP_385459.1 [272-294]		0	2433.36
High	[R].LGATAVVMQLPIGAESDFK.[G]		1	1	1	NP_385459.1	NP_385459.1 [160-178]		0	1947.03
High	[R].LGATAVVMQLPIGAESDFK.[G]	1xOxidation [M8]	1	1	1	NP_385459.1	NP_385459.1 [160-178]		0	1963.02
High	[K].IMNDPFVGSLTFAR.[I]		1	1	1	NP_385459.1	NP_385459.1 [321-334]		0	1567.79
High	[K].IMNDPFVGSLTFAR.[I]	1xOxidation [M2]	1	1	1	NP_385459.1	NP_385459.1 [321-334]		0	1583.79
High	[K].IVFEPNPEGEDFAFESK.[I]		1	1	2	NP_385459.1	NP_385459.1 [516-532]		0	1954.91
High	[R].MEFPEPVIQIAIEPK.[T]		1	1	1	NP_385459.1	NP_385459.1 [406-420]		0	1740.92
High	[K].VEASVGAPQVAYR.[E]		1	1	1	NP_385459.1	NP_385459.1 [476-488]		0	1346.71
High	[K].VEVVTPEDYVGDVIGDLNSR.[R]		1	1	2	NP_385459.1	NP_385459.1 [612-631]		0	2176.08
High	[R].VLDGAIALLDANAGVEPQTETVWR.[Q]		1	1	3	NP_385459.1	NP_385459.1 [103-126]		0	2538.32
NP_385460.1	elongation factor Tu [Sinorhizobium meliloti 1021]	46	9	30	9	391	42.7	5.44	115.14	9
Confidence	Annotated Sequence	Modifications	# Protein Groups	# Proteins	# PSMs	Master Protein Accessions	Positions in Master Proteins	Modifications in Master Proteins	# Missed Cleavages	Theo. MH+ [Da]
High	[R].ELLSSYEFPGDDIPIVK.[G]		1	1	2	NP_385460.1	NP_385460.1 [151-167]		0	1921.98
High	[R].ELMAAVDAYIPTPERPIDQPFLMPIEDVFSISGR.[G]		1	1	1	NP_385460.1	NP_385460.1 [188-221]		0	3817.92
High	[R].ELMAAVDAYIPTPERPIDQPFLMPIEDVFSISGR.[G]	1xOxidation [M3]	1	1	1	NP_385460.1	NP_385460.1 [188-221]		0	3833.91
High	[R].ELMAAVDAYIPTPERPIDQPFLMPIEDVFSISGR.[G]	2xOxidation [M3; M23]	1	1	2	NP_385460.1	NP_385460.1 [188-221]		0	3849.91
High	[R].ELMAAVDAYIPTPERPIDQPFLMPIEDVFSISGR.[G]	1xDeamidated [Q19]; 2xOxidation [M3; M23]	1	1	2	NP_385460.1	NP_385460.1 [188-221]		0	3850.89
High	[R].GITISTAHVEYETPNR.[H]		1	1	4	NP_385460.1	NP_385460.1 [55-70]		0	1787.89
High	[K].GSALAALEDSDKK.[I]		1	1	1	NP_385460.1	NP_385460.1 [168-180]		1	1304.67
High	[K].LLDQGQAGDNIGALLR.[G]		1	1	4	NP_385460.1	NP_385460.1 [262-277]		0	1653.89
High	[R].QVGVPAIVVFLNK.[V]		1	1	2	NP_385460.1	NP_385460.1 [120-132]		0	1383.84
High	[R].TTDVTGIVTLPEGTEMVMPGDNVTVDVELIVPIAMEEK.[L]	2xOxidation [M18; M35]	1	1	1	NP_385460.1	NP_385460.1 [332-369]		0	4075.01
High	[R].TTDVTGIVTLPEGTEMVMPGDNVTVDVELIVPIAMEEK.[L]	3xOxidation [M16; M18; M35]	1	1	2	NP_385460.1	NP_385460.1 [332-369]		0	4091
High	[R].TTDVTGIVTLPEGTEMVMPGDNVTVDVELIVPIAMEEK.[L]	1xDeamidated [N22]; 3xOxidation [M16; M18; M35]	1	1	1	NP_385460.1	NP_385460.1 [332-369]		0	4091.98
High	[K].VDQVDDAELLELVELEVR.[E]		1	1	4	NP_385460.1	NP_385460.1 [133-150]		0	2084.08
High	[K].VGEEIEIVGIRPTTK.[T]		1	1	3	NP_385460.1	NP_385460.1 [236-250]		0	1640.92
NP_384898.1	chaperonin GroEL [Sinorhizobium meliloti 1021]	35	13	20	13	545	57.7	5.1	65.73	13
Confidence	Annotated Sequence	Modifications	# Protein Groups	# Proteins	# PSMs	Master Protein Accessions	Positions in Master Proteins	Modifications in Master Proteins	# Missed Cleavages	Theo. MH+ [Da]
High	[R].AAVQEGIVPGGGVALLR.[S]		1	2	2	NP_384898.1	NP_384898.1 [405-421]		0	1606.93
High	[K].EIELEDKFENMGAQMVR.[AE]		1	3	1	NP_384898.1	NP_384898.1 [59-75]		1	2038.96
High	[K].EIELEDKFENMGAQMVR.[AE]	2xOxidation [M11; M15]	1	3	1	NP_384898.1	NP_384898.1 [59-75]		1	2070.95
High	[R].GIDLAVAEVVK.[D]		1	2	1	NP_384898.1	NP_384898.1 [119-129]		0	1113.65
High	[R].GVDILADAVK.[V]		1	2	1	NP_384898.1	NP_384898.1 [19-28]		0	1000.57
High	[R].GYLSPYFVTNPEK.[M]		1	2	2	NP_384898.1	NP_384898.1 [198-210]		0	1514.75
High	[K].LESVTLDMLGR.[A]		1	3	1	NP_384898.1	NP_384898.1 [309-319]		0	1233.65
High	[K].LESVTLDMLGR.[A]	1xOxidation [M8]	1	3	1	NP_384898.1	NP_384898.1 [309-319]		0	1249.65
High	[K].INTSDEVAQVGTISANGEK.[Q]		1	2	1	NP_384898.1	NP_384898.1 [138-156]		0	1932.95
High	[K].MVADLEDAFILLHEK.[K]		1	2	1	NP_384898.1	NP_384898.1 [211-225]		0	1743.9
High	[K].MVADLEDAFILLHEK.[K]	1xOxidation [M1]	1	2	1	NP_384898.1	NP_384898.1 [211-225]		0	1759.89
High	[K].QIGLDIAEAMQK.[V]		1	2	1	NP_384898.1	NP_384898.1 [157-168]		0	1316.69
High	[R].QIVENAGDEASIVVGK.[I]		1	2	1	NP_384898.1	NP_384898.1 [452-467]		0	1628.85
High	[K].TAETELEVVEGMQFDR.[G]		1	3	1	NP_384898.1	NP_384898.1 [182-197]		0	1853.86
High	[K].TAETELEVVEGMQFDR.[G]	1xOxidation [M12]	1	3	2	NP_384898.1	NP_384898.1 [182-197]		0	1869.85
High	[RK].TNDIAGDGTTTATVLAQAIVR.[E]		1	3	2	NP_384898.1	NP_384898.1 [81-101]		0	2088.09
High	[K].VGNEGVITVEEAK.[T]		1	4	1	NP_384898.1	NP_384898.1 [169-181]		0	1344.7
NP_387140.1	F0F1 ATP synthase subunit beta [Sinorhizobium meliloti 1021]	41	12	16	12	504	53.3	5.49	50.52	12
Confidence	Annotated Sequence	Modifications	# Protein Groups	# Proteins	# PSMs	Master Protein Accessions	Positions in Master Proteins	Modifications in Master Proteins	# Missed Cleavages	Theo. MH+ [Da]
High	[R].AIHQEAPAYVDQSTEAQILVTGIK.[V]		1	1	1	NP_387140.1	NP_387140.1 [141-164]		0	2582.35
High	[K].ALQDIIAILGMDELSEEDK.[I]		1	1	1	NP_387140.1	NP_387140.1 [409-427]		0	2103.05
High	[R].DEGQDVLFFVDNIFR.[F]		1	1	1	NP_387140.1	NP_387140.1 [272-286]		0	1813.88
High	[R].EGNDLYHEMIESGVNK.[H]		1	1	1	NP_387140.1	NP_387140.1 [218-233]		0	1834.83
High	[R].FLSQPFFVAEVFTGSPGK.[L]		1	1	1	NP_387140.1	NP_387140.1 [439-456]		0	1958.01
High	[R].FTQAGSEVSALLGR.[I]		1	1	1	NP_387140.1	NP_387140.1 [287-300]		0	1435.75
High	[K].GIYPAVDPLDSTSR.[M]		1	1	1	NP_387140.1	NP_387140.1 [369-382]		0	1490.75
High	[K].GSITSVQAIYVPADDLTDPAPATSFAHLDATTVLSR.[S]		1	1	2	NP_387140.1	NP_387140.1 [328-363]		0	3700.87
High	[R].IMNVIGEPVDEAGPLK.[T]		1	1	1	NP_387140.1	NP_387140.1 [120-135]		0	1681.88
High	[R].IMNVIGEPVDEAGPLK.[T]	1xOxidation [M2]	1	1	1	NP_387140.1	NP_387140.1 [120-135]		0	1697.88
High	[K].TVLIMELINNVAK.[A]		1	1	2	NP_387140.1	NP_387140.1 [189-201]		0	1457.84
High	[R].VALTGLTVAEQFR.[D]		1	1	1	NP_387140.1	NP_387140.1 [259-271]		0	1404.78
High	[K].VVDLLAPYAK.[G]		1	1	2	NP_387140.1	NP_387140.1 [165-174]		0	1088.64
NP_387368.1	acetyl-CoA acetyltransferase [Sinorhizobium meliloti 1021]	48	9	12	9	393	40.8	6.33	47.61	9
Confidence	Annotated Sequence	Modifications	# Protein Groups	# Proteins	# PSMs	Master Protein Accessions	Positions in Master Proteins	Modifications in Master Proteins	# Missed Cleavages	Theo. MH+ [Da]
High	[R].AGVEAGEVDEVILGQVLPAGEGQNPAR.[Q]		1	1	2	NP_387368.1	NP_387368.1 [43-69]		0	2675.36
High	[R].AVALGMQQIATGDAK.[V]		1	1	1	NP_387368.1	NP_387368.1 [96-110]		0	1473.77
High	[K].DGLTDAFYGYHMGITAENVAR.[K]		1	1	1	NP_387368.1	NP_387368.1 [147-167]		0	2301.06
High	[K].DGLTDAFYGYHMGITAENVAR.[K]	1xOxidation [M12]	1	1	1	NP_387368.1	NP_387368.1 [147-167]		0	2317.06
High	[K].DLGWDPSIVNVNGGAIAIGHPIGASGAR.[V]		1	1	1	NP_387368.1	NP_387368.1 [330-357]		0	2714.4
High	[K].EGTVTAGNASGLNDGAAAALLMTEAEAAR.[R]		1	1	1	NP_387368.1	NP_387368.1 [239-267]		0	2732.32
High	[R].FADEIVPFVVK.[T]		1	1	1	NP_387368.1	NP_387368.1 [196-206]		0	1263.7
High	[R].IVSWATAGVDPQIMGTGPIPASR.[K]	1xOxidation [M14]	1	1	1	NP_387368.1	NP_387368.1 [276-298]		0	2340.2
High	[R].TAVGSFNGAFGNTLAHELGAAAIK.[A]		1	1	1	NP_387368.1	NP_387368.1 [14-37]		0	2317.19
High	[R].VLNTLLFEMK.[R]		1	1	1	NP_387368.1	NP_387368.1 [358-367]		0	1207.68
High	[R].VLNTLLFEMK.[R]	1xOxidation [M9]	1	1	1	NP_387368.1	NP_387368.1 [358-367]		0	1223.67
NP_384361.1	30S ribosomal protein S1 [Sinorhizobium meliloti 1021]	31	11	13	11	568	62.6	5.22	46.29	11
Confidence	Annotated Sequence	Modifications	# Protein Groups	# Proteins	# PSMs	Master Protein Accessions	Positions in Master Proteins	Modifications in Master Proteins	# Missed Cleavages	Theo. MH+ [Da]
High	[R].DDFAALLEESFAK.[T]		1	1	1	NP_384361.1	NP_384361.1 [9-21]		0	1455.7
High	[K].DVAIVDVGLK.[V]		1	1	1	NP_384361.1	NP_384361.1 [40-49]		0	1028.6
High	[R].DVTPLMHNPQPFEILK.[M]		1	1	1	NP_384361.1	NP_384361.1 [149-164]		0	1878.98
High	[R].DVTPLMHNPQPFEILK.[M]	1xOxidation [M6]	1	1	1	NP_384361.1	NP_384361.1 [149-164]		0	1894.97
High	[K].EAVAQFGSSDSGASLGDILGAALK.[N]		1	1	2	NP_384361.1	NP_384361.1 [539-562]		0	2264.14
High	[R].IENALGEAVLSR.[E]		1	1	1	NP_384361.1	NP_384361.1 [81-92]		0	1271.7
High	[K].ILSTSQEVDVVVLEVDPTK.[R]		1	1	1	NP_384361.1	NP_384361.1 [327-345]		0	2071.12
High	[K].QLESDPWDGIGAK.[Y]		1	1	1	NP_384361.1	NP_384361.1 [267-279]		0	1415.68
High	[K].QTLENPWQAFAHSHPAGTEVEGEVK.[N]		1	1	1	NP_384361.1	NP_384361.1 [354-378]		0	2762.32
High	[R].SEIVQNLEEGQVVEGVVK.[N]		1	1	1	NP_384361.1	NP_384361.1 [189-206]		0	1956.03
High	[K].VGDEVEVYVER.[I]		1	1	1	NP_384361.1	NP_384361.1 [70-80]		0	1293.63
High	[R].VNHPSEILNIGQQVK.[V]		1	1	1	NP_384361.1	NP_384361.1 [234-248]		0	1675.91
NP_386929.1	heat shock protein [Sinorhizobium meliloti 1021]	46	5	12	5	153	17.4	6.55	38.25	5
Confidence	Annotated Sequence	Modifications	# Protein Groups	# Proteins	# PSMs	Master Protein Accessions	Positions in Master Proteins	Modifications in Master Proteins	# Missed Cleavages	Theo. MH+ [Da]
High	[R].FQLADHVEIK.[S]		1	1	2	NP_386929.1	NP_386929.1 [101-110]		0	1199.64
High	[R].HFDFSPLYR.[S]		1	1	2	NP_386929.1	NP_386929.1 [3-11]		0	1181.57
High	[R].LFTMLDSLGQPDQSQTYPPYNIER.[T]		1	1	3	NP_386929.1	NP_386929.1 [19-42]		0	2813.35
High	[R].LFTMLDSLGQPDQSQTYPPYNIER.[T]	1xOxidation [M4]	1	1	3	NP_386929.1	NP_386929.1 [19-42]		0	2829.34
High	[R].ITMAVAGFDESELSVEAR.[E]	1xOxidation [M3]	1	1	1	NP_386929.1	NP_386929.1 [50-67]		0	1940.93
High	[K].NGLLHVDLLR.[N]	1xDeamidated [N1]	1	1	1	NP_386929.1	NP_386929.1 [116-125]		0	1150.66
P13645	SWISS-PROT:P13645 Tax_Id=9606 Gene_Symbol=KRT10 Keratin, type I cytoskeletal 10	19	7	9	7	593	59.5	5.21	37.43	7
Confidence	Annotated Sequence	Modifications	# Protein Groups	# Proteins	# PSMs	Master Protein Accessions	Positions in Master Proteins	Modifications in Master Proteins	# Missed Cleavages	Theo. MH+ [Da]
High	[K].ADLEMQIESLTEELAYLK.[K]	1xOxidation [M5]	1	1	1	P13645	P13645 [267-284]		0	2112.04
High	[K].ADLEMQIESLTEELAYLKK.[N]	1xOxidation [M5]	1	1	1	P13645	P13645 [267-285]		1	2240.14
High	[K].ELTTEIDNNIEQISSYK.[S]		1	1	1	P13645	P13645 [346-362]		0	1996.97
High	[K].GSLGGGFSSGGFSGGSFSR.[G]		1	1	2	P13645	P13645 [41-59]		0	1707.77
High	[K].NQILNLTTDNANILLQIDNAR.[L]		1	1	2	P13645	P13645 [208-228]		0	2367.26
High	[R].NVSTGDVNVEMNAAPGVDLTQLLNNMR.[S]	2xOxidation [M11; M26]	1	1	1	P13645	P13645 [296-322]		0	2904.38
Medium	[R].VLDELTLTK.[A]		1	1	1	P13645	P13645 [258-266]		0	1031.6
NP_386731.2	bifunctional ornithine acetyltransferase/N-acetylglutamate synthase [Sinorhizobium meliloti 1021]	31	10	12	10	413	42.9	5.14	36.55	10
Confidence	Annotated Sequence	Modifications	# Protein Groups	# Proteins	# PSMs	Master Protein Accessions	Positions in Master Proteins	Modifications in Master Proteins	# Missed Cleavages	Theo. MH+ [Da]
Medium	[R].AALDDLLR.[D]		1	1	1	NP_386731.2	NP_386731.2 [267-274]		0	886.499
High	[R].AVVVNSGNANAFTGK.[K]		1	1	1	NP_386731.2	NP_386731.2 [78-92]		0	1448.75
High	[R].DLALQVVR.[D]		1	1	1	NP_386731.2	NP_386731.2 [275-282]		0	913.547
High	[R].DPAYSEAAATAVMQGETIPIR.[V]		1	1	1	NP_386731.2	NP_386731.2 [363-383]		0	2191.07
High	[K].EYVEINGDYR.[S]		1	1	1	NP_386731.2	NP_386731.2 [403-412]		0	1257.57
High	[R].IALSIANSPLVK.[T]		1	1	2	NP_386731.2	NP_386731.2 [307-318]		0	1225.75
Medium	[R].LAIWFGDIR.[V]		1	1	1	NP_386731.2	NP_386731.2 [347-355]		0	1090.6
High	[K].MVEVTVEGAENDAAAK.[R]		1	1	1	NP_386731.2	NP_386731.2 [290-305]		0	1633.77
High	[R].TDVLMMLFDRPASVAGVFTR.[S]		1	1	1	NP_386731.2	NP_386731.2 [37-56]		0	2226.14
High	[R].TDVLMMLFDRPASVAGVFTR.[S]	1xOxidation [M5]	1	1	1	NP_386731.2	NP_386731.2 [37-56]		0	2242.14
High	[K].TFAEMPALR.[G]		1	1	1	NP_386731.2	NP_386731.2 [12-20]		0	1035.53
NP_385453.1	50S ribosomal protein L7/L12 [Sinorhizobium meliloti 1021]	48	3	8	3	126	12.8	4.86	34.06	3
Confidence	Annotated Sequence	Modifications	# Protein Groups	# Proteins	# PSMs	Master Protein Accessions	Positions in Master Proteins	Modifications in Master Proteins	# Missed Cleavages	Theo. MH+ [Da]
High	[K].IVEDLSSLTVLEAAELSK.[L]		1	1	4	NP_385453.1	NP_385453.1 [7-24]		0	1917.04
High	[K].TEFDVILTDAGANK.[I]		1	1	1	NP_385453.1	NP_385453.1 [58-71]		0	1493.75
High	[K].WGVSAAAPVAVAAAGGAAGAAAPVEEEKTEFDVILTDAGANK.[I]		1	1	3	NP_385453.1	NP_385453.1 [30-71]		1	3952.99
NP_385455.1	DNA-directed RNA polymerase subunit beta' [Sinorhizobium meliloti 1021]	9	9	10	9	1401	155.2	6.77	28.19	9
Confidence	Annotated Sequence	Modifications	# Protein Groups	# Proteins	# PSMs	Master Protein Accessions	Positions in Master Proteins	Modifications in Master Proteins	# Missed Cleavages	Theo. MH+ [Da]
High	[K].EGLTVNEYFNSTHGAR.[K]		1	1	1	NP_385455.1	NP_385455.1 [761-776]		0	1794.84
High	[R].FATSDLNDLYR.[R]		1	1	1	NP_385455.1	NP_385455.1 [262-272]		0	1314.63
High	[K].GDYILDGNPAPHDILAIK.[G]		1	1	1	NP_385455.1	NP_385455.1 [1201-1218]		0	1922
High	[R].IELEDVNDSLLAEGK.[K]		1	1	1	NP_385455.1	NP_385455.1 [1277-1291]		0	1644.83
High	[R].LGIQAFEPILVEGK.[A]		1	1	1	NP_385455.1	NP_385455.1 [434-447]		0	1513.86
High	[K].ILSWSYGEIK.[K]		1	1	2	NP_385455.1	NP_385455.1 [31-40]		0	1195.64
High	[K].MILEPDVVAIEK.[A]		1	1	1	NP_385455.1	NP_385455.1 [859-870]		0	1356.74
High	[R].TALDNIDNPVTGER.[I]		1	1	1	NP_385455.1	NP_385455.1 [839-852]		0	1514.74
High	[R].VLYFENYIVTEPGLTSLK.[E]		1	1	1	NP_385455.1	NP_385455.1 [139-156]		0	2086.11
P04264	SWISS-PROT:P04264 Tax_Id=9606 Gene_Symbol=KRT1 Keratin, type II cytoskeletal 1	11	6	8	5	644	66	8.12	27.17	6
Confidence	Annotated Sequence	Modifications	# Protein Groups	# Proteins	# PSMs	Master Protein Accessions	Positions in Master Proteins	Modifications in Master Proteins	# Missed Cleavages	Theo. MH+ [Da]
High	[R].FLEQQNQVLQTK.[W]		4	7	1	Q6NXH9; P35908; Q6IFZ6; P04264	Q6NXH9 [151-162]; P35908 [204-215]; Q6IFZ6 [187-198]; P04264 [200-211]		0	1475.79
High	[K].LNDLEDALQQAK.[E]		1	1	1	P04264	P04264 [444-455]		0	1357.7
High	[K].QISNLQQSISDAEQR.[G]		1	1	1	P04264	P04264 [418-432]		0	1716.85
High	[R].SLDLDSIIAEVK.[A]		1	5	2	P04264	P04264 [344-355]		0	1302.72
High	[K].SLNNQFASFIDK.[V]		1	2	2	P04264	P04264 [186-197]		0	1383.69
High	[R].TNAENEFVTIK.[K]		1	1	1	P04264	P04264 [278-288]		0	1265.64
NP_385652.1	trigger factor [Sinorhizobium meliloti 1021]	24	8	8	8	491	54.3	4.91	27.06	8
Confidence	Annotated Sequence	Modifications	# Protein Groups	# Proteins	# PSMs	Master Protein Accessions	Positions in Master Proteins	Modifications in Master Proteins	# Missed Cleavages	Theo. MH+ [Da]
High	[R].EVVDVSEDEVNEQIQR.[I]		1	1	1	NP_385652.1	NP_385652.1 [136-151]		0	1887.89
High	[R].FIPGFEEQLVGVK.[A]		1	1	1	NP_385652.1	NP_385652.1 [202-214]		0	1462.79
High	[R].LGLVLSEIGEK.[A]		1	1	1	NP_385652.1	NP_385652.1 [359-369]		0	1157.68
High	[R].LVDAEFENIWR.[Q]		1	1	1	NP_385652.1	NP_385652.1 [312-322]		0	1391.7
High	[-].MQVIETLAQGLK.[R]		1	1	1	NP_385652.1	NP_385652.1 [1-12]		0	1330.74
High	[R].QLLDQLDELYQFDTPER.[L]		1	1	1	NP_385652.1	NP_385652.1 [295-311]		0	2123.03
High	[K].TITVTFPADYPAANLAGK.[E]		1	1	1	NP_385652.1	NP_385652.1 [220-237]		0	1849.97
High	[K].VDGEAFDGGKDEDAELVLGSNR.[F]		1	1	1	NP_385652.1	NP_385652.1 [180-201]		1	2293.06
NP_385364.1	histone-like protein [Sinorhizobium meliloti 1021]	33	2	6	2	90	9.3	9.19	22.4	2
Confidence	Annotated Sequence	Modifications	# Protein Groups	# Proteins	# PSMs	Master Protein Accessions	Positions in Master Proteins	Modifications in Master Proteins	# Missed Cleavages	Theo. MH+ [Da]
High	[K].ADASSAVDAVFETIQGELK.[N]		1	1	5	NP_385364.1	NP_385364.1 [19-37]		0	1950.97
High	[R].LVGFGNFSVSR.[R]		1	1	1	NP_385364.1	NP_385364.1 [44-54]		0	1182.63
NP_387042.1	formyltetrahydrofolate deformylase [Sinorhizobium meliloti 1021]	18	3	5	3	294	33.1	7.37	20.55	3
Confidence	Annotated Sequence	Modifications	# Protein Groups	# Proteins	# PSMs	Master Protein Accessions	Positions in Master Proteins	Modifications in Master Proteins	# Missed Cleavages	Theo. MH+ [Da]
High	[K].AEAQLMDVVEQTGAELIVLAR.[Y]		1	2	2	NP_387042.1	NP_387042.1 [149-169]		0	2256.19
High	[K].AEAQLMDVVEQTGAELIVLAR.[Y]	1xOxidation [M6]	1	2	1	NP_387042.1	NP_387042.1 [149-169]		0	2272.19
High	[R].GIVAAITGYLAEK.[G]		1	1	1	NP_387042.1	NP_387042.1 [15-27]		0	1305.74
High	[K].IGALPIDIVGVVSNHFDYQK.[V]		1	2	1	NP_387042.1	NP_387042.1 [108-127]		0	2185.17
P35527	SWISS-PROT:P35527 Tax_Id=9606 Gene_Symbol=KRT9 Keratin, type I cytoskeletal 9	12	3	4	3	623	62.1	5.3	20.11	3
Confidence	Annotated Sequence	Modifications	# Protein Groups	# Proteins	# PSMs	Master Protein Accessions	Positions in Master Proteins	Modifications in Master Proteins	# Missed Cleavages	Theo. MH+ [Da]
High	[K].DIENQYETQITQIEHEVSSSGQEVQSSAK.[E]		1	1	2	P35527	P35527 [340-368]		0	3264.51
High	[K].EIETYHNLLEGGQEDFESSGAGK.[I]		1	1	1	P35527	P35527 [450-472]		0	2510.13
High	[K].NYSPYYNTIDDLKDQIVDLTVGNNK.[T]		1	1	1	P35527	P35527 [200-224]		1	2902.41
NP_385454.1	DNA-directed RNA polymerase subunit beta [Sinorhizobium meliloti 1021]	7	5	6	5	1380	153.4	5.12	18.88	5
Confidence	Annotated Sequence	Modifications	# Protein Groups	# Proteins	# PSMs	Master Protein Accessions	Positions in Master Proteins	Modifications in Master Proteins	# Missed Cleavages	Theo. MH+ [Da]
High	[R].EFFGSSQLSQFMDQVNPLSEITHK.[R]		1	1	1	NP_385454.1	NP_385454.1 [514-537]		0	2769.32
High	[R].LDLDVPDTVR.[T]		1	1	1	NP_385454.1	NP_385454.1 [419-428]		0	1142.61
High	[R].LIVFDIDEDTGAK.[S]		1	1	1	NP_385454.1	NP_385454.1 [108-120]		0	1435.73
High	[R].IVPIEDMPFLEDGTHVDVVLNPLGVPSR.[M]		1	1	1	NP_385454.1	NP_385454.1 [1101-1128]		0	3058.59
High	[K].QLVSVAAALIPFLENDDANR.[A]		1	1	2	NP_385454.1	NP_385454.1 [669-688]		0	2156.13
NP_384520.1	small heat shock protein [Sinorhizobium meliloti 1021]	22	2	5	2	143	15.9	5.66	17.88	2
Confidence	Annotated Sequence	Modifications	# Protein Groups	# Proteins	# PSMs	Master Protein Accessions	Positions in Master Proteins	Modifications in Master Proteins	# Missed Cleavages	Theo. MH+ [Da]
High	[R].NGLLAVDLVRPEPAR.[M]		1	1	1	NP_384520.1	NP_384520.1 [118-132]		0	1619.92
High	[R].NGLLAVDLVRPEPAR.[M]	1xDeamidated [N1]	1	1	1	NP_384520.1	NP_384520.1 [118-132]		0	1620.91
High	[R].TFVLADGMQVLGAELR.[N]		1	1	2	NP_384520.1	NP_384520.1 [102-117]		0	1719.91
High	[R].TFVLADGMQVLGAELR.[N]	1xOxidation [M8]	1	1	1	NP_384520.1	NP_384520.1 [102-117]		0	1735.9
P35908	SWISS-PROT:P35908 Tax_Id=9606 Gene_Symbol=KRT2 Keratin, type II cytoskeletal 2 epidermal	10	4	5	3	645	65.8	8	17.56	4
Confidence	Annotated Sequence	Modifications	# Protein Groups	# Proteins	# PSMs	Master Protein Accessions	Positions in Master Proteins	Modifications in Master Proteins	# Missed Cleavages	Theo. MH+ [Da]
High	[R].FLEQQNQVLQTK.[W]		4	7	1	Q6NXH9; P35908; Q6IFZ6; P04264	Q6NXH9 [151-162]; P35908 [204-215]; Q6IFZ6 [187-198]; P04264 [200-211]		0	1475.79
High	[R].NLDLDSIIAEVK.[A]		1	8	2	P35908	P35908 [348-359]		0	1329.73
High	[K].VDLLNQEIEFLK.[V]		1	1	1	P35908	P35908 [309-320]		0	1460.8
High	[K].VLYDAEISQIHQSVTDTNVILSMDNSR.[N]	1xOxidation [M23]	1	1	1	P35908	P35908 [321-347]		0	3064.49
NP_387142.1	F0F1 ATP synthase subunit alpha [Sinorhizobium meliloti 1021]	12	4	6	4	509	54.6	6.74	16.89	4
Confidence	Annotated Sequence	Modifications	# Protein Groups	# Proteins	# PSMs	Master Protein Accessions	Positions in Master Proteins	Modifications in Master Proteins	# Missed Cleavages	Theo. MH+ [Da]
High	[K].AIDALIPVGR.[G]		1	1	2	NP_387142.1	NP_387142.1 [152-161]		0	1024.61
High	[K].NFGQEAEVSEVGQVLSVGDGIAR.[V]		1	1	1	NP_387142.1	NP_387142.1 [18-40]		0	2361.17
High	[K].TAIILDTILNQK.[A]		1	1	2	NP_387142.1	NP_387142.1 [176-187]		0	1342.79
High	[R].TGAIVDVPVGPELLGR.[V]		1	1	1	NP_387142.1	NP_387142.1 [91-106]		0	1592.9
NP_384458.1	myo-inositol catabolism protein [Sinorhizobium meliloti 1021]	22	4	5	4	300	33	6.05	16.38	4
Confidence	Annotated Sequence	Modifications	# Protein Groups	# Proteins	# PSMs	Master Protein Accessions	Positions in Master Proteins	Modifications in Master Proteins	# Missed Cleavages	Theo. MH+ [Da]
High	[R].GVFTVPGDEEGGVDFLPVLK.[T]		1	1	2	NP_384458.1	NP_384458.1 [234-253]		0	2075.07
High	[K].LLLDTGHAWFGGSDPAEVAR.[K]		1	1	1	NP_384458.1	NP_384458.1 [179-198]		0	2112.05
High	[R].NPFEYQSLGLK.[S]		1	1	1	NP_384458.1	NP_384458.1 [276-286]		0	1295.66
High	[K].VVEGEGLSFLEGVR.[R]		1	1	1	NP_384458.1	NP_384458.1 [219-232]		0	1490.78
NP_385486.1	DNA-directed RNA polymerase subunit alpha [Sinorhizobium meliloti 1021]	23	5	5	5	336	37.1	4.87	15.76	5
Confidence	Annotated Sequence	Modifications	# Protein Groups	# Proteins	# PSMs	Master Protein Accessions	Positions in Master Proteins	Modifications in Master Proteins	# Missed Cleavages	Theo. MH+ [Da]
High	[R].EDVTDIVLNIK.[E]		1	1	1	NP_385486.1	NP_385486.1 [77-87]		0	1258.69
High	[R].GAAVTAVQIDGVLHEFSSIPGVR.[E]		1	1	1	NP_385486.1	NP_385486.1 [54-76]		0	2323.24
High	[R].GFGLTLGNALR.[R]		1	1	1	NP_385486.1	NP_385486.1 [35-45]		0	1118.63
High	[K].NDNIVYIGDLIQK.[T]		1	1	1	NP_385486.1	NP_385486.1 [271-283]		0	1504.8
High	[R].SEDAPIGLIPVDSLYSPVK.[K]		1	1	1	NP_385486.1	NP_385486.1 [160-178]		0	2000.06
NP_384517.1	S-adenosylmethionine synthetase [Sinorhizobium meliloti 1021]	17	4	4	4	426	46	7.8	15.65	4
Confidence	Annotated Sequence	Modifications	# Protein Groups	# Proteins	# PSMs	Master Protein Accessions	Positions in Master Proteins	Modifications in Master Proteins	# Missed Cleavages	Theo. MH+ [Da]
High	[K].FVIGGPDGDAGLTGR.[K]		1	1	1	NP_384517.1	NP_384517.1 [255-269]		0	1431.72
High	[K].IIVDTYGGAAPHGGGAFSGK.[D]		1	1	1	NP_384517.1	NP_384517.1 [271-290]		0	1874.94
High	[R].ISDEIVDLVYR.[E]		1	1	1	NP_384517.1	NP_384517.1 [24-34]		0	1321.7
High	[R].YVDGKPAEATSIVLSTQHLDESWDSTK.[V]		1	1	1	NP_384517.1	NP_384517.1 [197-223]		0	2977.44
NP_384288.1	molecular chaperone DnaK [Sinorhizobium meliloti 1021]	12	5	5	5	641	68.9	5.03	15.59	5
Confidence	Annotated Sequence	Modifications	# Protein Groups	# Proteins	# PSMs	Master Protein Accessions	Positions in Master Proteins	Modifications in Master Proteins	# Missed Cleavages	Theo. MH+ [Da]
High	[K].AVITVPAYFNDAQR.[Q]		1	1	1	NP_384288.1	NP_384288.1 [138-151]		0	1564.81
High	[K].DVLLLDVTPLSLGIETLGGVFTR.[L]		1	1	1	NP_384288.1	NP_384288.1 [383-405]		0	2428.37
High	[K].FESLVEDLIQK.[T]		1	1	1	NP_384288.1	NP_384288.1 [300-310]		0	1320.7
High	[R].IINEPTAAALAYGLDK.[K]		1	1	1	NP_384288.1	NP_384288.1 [168-183]		0	1659.9
High	[R].LVEYLASEFK.[K]		1	1	1	NP_384288.1	NP_384288.1 [231-240]		0	1198.64
NP_385615.1	type II citrate synthase [Sinorhizobium meliloti 1021]	15	5	5	5	429	48	6.48	15.37	5
Confidence	Annotated Sequence	Modifications	# Protein Groups	# Proteins	# PSMs	Master Protein Accessions	Positions in Master Proteins	Modifications in Master Proteins	# Missed Cleavages	Theo. MH+ [Da]
High	[K].DDPLLEVAMELER.[I]		1	1	1	NP_385615.1	NP_385615.1 [334-346]		0	1529.75
High	[R].IALTDEYFIEK.[K]		1	1	1	NP_385615.1	NP_385615.1 [347-357]		0	1341.69
High	[K].ITYIDGDEGVLLHR.[G]		1	1	1	NP_385615.1	NP_385615.1 [57-70]		0	1600.83
High	[K].NDLDYASNFLR.[M]		1	1	1	NP_385615.1	NP_385615.1 [190-200]		0	1327.63
High	[R].SGSIGPDVVDIGSLYK.[Q]		1	1	1	NP_385615.1	NP_385615.1 [21-36]		0	1606.83
NP_385468.1	30S ribosomal protein S3 [Sinorhizobium meliloti 1021]	22	3	4	3	237	26.7	9.64	15.04	3
Confidence	Annotated Sequence	Modifications	# Protein Groups	# Proteins	# PSMs	Master Protein Accessions	Positions in Master Proteins	Modifications in Master Proteins	# Missed Cleavages	Theo. MH+ [Da]
High	[R].KPEVDATLVAQSIAQQLER.[R]		1	1	2	NP_385468.1	NP_385468.1 [108-126]		0	2096.13
High	[K].LSEMTNSETHLNIVEVR.[K]	1xOxidation [M4]	1	1	1	NP_385468.1	NP_385468.1 [91-107]		0	1987.98
High	[R].WFADNAEYGQLLHEDLK.[I]		1	1	1	NP_385468.1	NP_385468.1 [22-38]		0	2048.97
NP_384343.1	transcription elongation factor NusA [Sinorhizobium meliloti 1021]	10	4	4	4	542	60.8	4.63	12.31	4
Confidence	Annotated Sequence	Modifications	# Protein Groups	# Proteins	# PSMs	Master Protein Accessions	Positions in Master Proteins	Modifications in Master Proteins	# Missed Cleavages	Theo. MH+ [Da]
High	[K].AEDYSTQIPIELAR.[D]		1	1	1	NP_384343.1	NP_384343.1 [73-86]		0	1605.81
High	[R].LAAGWITEEDLVK.[Q]		1	1	1	NP_384343.1	NP_384343.1 [508-520]		0	1444.77
High	[R].LELLQIADAVAR.[E]		1	1	1	NP_384343.1	NP_384343.1 [8-19]		0	1311.76
High	[K].LFTMEVPEIYDGIIQIK.[S]		1	1	1	NP_384343.1	NP_384343.1 [212-228]		0	2009.07
NP_387352.1	50S ribosomal protein L19 [Sinorhizobium meliloti 1021]	24	3	4	3	177	19.2	9.5	11.92	3
Confidence	Annotated Sequence	Modifications	# Protein Groups	# Proteins	# PSMs	Master Protein Accessions	Positions in Master Proteins	Modifications in Master Proteins	# Missed Cleavages	Theo. MH+ [Da]
High	[-].MNIIQQLEAEQAAK.[I]		1	1	1	NP_387352.1	NP_387352.1 [1-14]		0	1586.82
High	[R].TLPEFSPGDTVR.[V]		1	1	1	NP_387352.1	NP_387352.1 [20-31]		0	1318.66
High	[R].VFPVYSPLVESVDVVR.[R]		1	1	2	NP_387352.1	NP_387352.1 [77-92]		0	1804.98
NP_385241.1	50S ribosomal protein L9 [Sinorhizobium meliloti 1021]	26	2	2	2	191	20.9	4.93	11.04	2
Confidence	Annotated Sequence	Modifications	# Protein Groups	# Proteins	# PSMs	Master Protein Accessions	Positions in Master Proteins	Modifications in Master Proteins	# Missed Cleavages	Theo. MH+ [Da]
High	[R].DIVETLAAEGFNINR.[N]		1	1	1	NP_385241.1	NP_385241.1 [97-111]		0	1661.85
High	[K].GESLTSADAIYGVDEDALKPEDFFNPEAELESEEE.[-]		1	1	1	NP_385241.1	NP_385241.1 [157-191]		0	3845.69
NP_385458.1	30S ribosomal protein S7 [Sinorhizobium meliloti 1021]	21	2	3	2	156	17.7	10.21	10.39	2
Confidence	Annotated Sequence	Modifications	# Protein Groups	# Proteins	# PSMs	Master Protein Accessions	Positions in Master Proteins	Modifications in Master Proteins	# Missed Cleavages	Theo. MH+ [Da]
High	[K].SVAESIVYGAFDAVQSK.[L]		1	1	2	NP_385458.1	NP_385458.1 [37-53]		0	1770.89
High	[R].VGGATYQVPVDVRPER.[R]		1	1	1	NP_385458.1	NP_385458.1 [80-95]		0	1742.92
NP_387213.1	L-proline 3-hydroxylase [Sinorhizobium meliloti 1021]	8	1	2	1	280	32	5.25	9.59	1
Confidence	Annotated Sequence	Modifications	# Protein Groups	# Proteins	# PSMs	Master Protein Accessions	Positions in Master Proteins	Modifications in Master Proteins	# Missed Cleavages	Theo. MH+ [Da]
High	[R].TGMQEEDIVVSHNAPALATPLSK.[S]		1	1	1	NP_387213.1	NP_387213.1 [49-71]		0	2408.21
High	[R].TGMQEEDIVVSHNAPALATPLSK.[S]	1xOxidation [M3]	1	1	1	NP_387213.1	NP_387213.1 [49-71]		0	2424.21
P12763	SWISS-PROT:P12763 (Bos taurus) Alpha-2-HS-glycoprotein precursor	9	2	3	2	359	38.4	5.5	9.42	2
Confidence	Annotated Sequence	Modifications	# Protein Groups	# Proteins	# PSMs	Master Protein Accessions	Positions in Master Proteins	Modifications in Master Proteins	# Missed Cleavages	Theo. MH+ [Da]
High	[R].AQFVPLPVSVSVEFAVAATDCIAK.[E]	1xCarbamidomethyl [C21]	1	1	2	P12763	P12763 [188-211]		0	2519.32
High	[R].AQFVPLPVSVSVEFAVAATDCIAKEVVDPTK.[C]	1xCarbamidomethyl [C21]	1	1	1	P12763	P12763 [188-218]		1	3287.72
NP_384145.1	S-adenosyl-L-homocysteine hydrolase [Sinorhizobium meliloti 1021]	8	3	3	3	466	50.6	5.57	9.3	3
Confidence	Annotated Sequence	Modifications	# Protein Groups	# Proteins	# PSMs	Master Protein Accessions	Positions in Master Proteins	Modifications in Master Proteins	# Missed Cleavages	Theo. MH+ [Da]
High	[K].GETLEEYWTYTDK.[I]		1	1	1	NP_384145.1	NP_384145.1 [104-116]		0	1634.72
High	[K].GLLPFPAINVNDSVTK.[S]		1	1	1	NP_384145.1	NP_384145.1 [207-222]		0	1684.93
High	[R].LAATPGWFTR.[Q]		1	1	1	NP_384145.1	NP_384145.1 [172-181]		0	1119.59
NP_385893.1	30S ribosomal protein S4 [Sinorhizobium meliloti 1021]	19	3	3	3	205	23.5	9.96	9.27	3
Confidence	Annotated Sequence	Modifications	# Protein Groups	# Proteins	# PSMs	Master Protein Accessions	Positions in Master Proteins	Modifications in Master Proteins	# Missed Cleavages	Theo. MH+ [Da]
High	[R].KGDTPENLVGLLESR.[L]		1	1	1	NP_385893.1	NP_385893.1 [81-95]		1	1627.86
Medium	[K].LSDFGVQLR.[A]		1	1	1	NP_385893.1	NP_385893.1 [45-53]		0	1034.56
High	[K].QLVTVLEAVQLAER.[D]		1	1	1	NP_385893.1	NP_385893.1 [149-162]		0	1568.9
NP_385474.1	50S ribosomal protein L5 [Sinorhizobium meliloti 1021]	19	3	3	3	185	20.9	9.55	9.12	3
Confidence	Annotated Sequence	Modifications	# Protein Groups	# Proteins	# PSMs	Master Protein Accessions	Positions in Master Proteins	Modifications in Master Proteins	# Missed Cleavages	Theo. MH+ [Da]
Medium	[K].EFNFPFR.[Q]		1	1	1	NP_385474.1	NP_385474.1 [178-184]		0	956.462
High	[K].KPTVAAADLAAIAGQKPVITR.[A]		1	1	1	NP_385474.1	NP_385474.1 [55-75]		0	2091.23
High	[R].LINIALPR.[V]		1	1	1	NP_385474.1	NP_385474.1 [109-116]		0	909.588
NP_386749.1	electron transfer flavoprotein BETA-subunit BETA-ETF flavoprotein small subunit [Sinorhizobium meliloti 1021]	13	2	2	2	249	26.6	8.16	8.84	2
Confidence	Annotated Sequence	Modifications	# Protein Groups	# Proteins	# PSMs	Master Protein Accessions	Positions in Master Proteins	Modifications in Master Proteins	# Missed Cleavages	Theo. MH+ [Da]
High	[R].AILVETEDQVEPLAVAK.[I]		1	2	1	NP_386749.1	NP_386749.1 [83-99]		0	1825
High	[K].GVAEAEQPGLIIVGK.[Q]		1	2	1	NP_386749.1	NP_386749.1 [103-117]		0	1480.84
NP_385462.1	50S ribosomal protein L3 [Sinorhizobium meliloti 1021]	21	2	2	2	228	24.1	10.23	8.82	2
Confidence	Annotated Sequence	Modifications	# Protein Groups	# Proteins	# PSMs	Master Protein Accessions	Positions in Master Proteins	Modifications in Master Proteins	# Missed Cleavages	Theo. MH+ [Da]
High	[R].VSADNLIDIGAELTAGHFVAGQLVDVTGTTIGK.[G]		1	1	1	NP_385462.1	NP_385462.1 [85-117]		0	3282.72
High	[R].VYNDAGEHIPVTVLR.[L]		1	1	1	NP_385462.1	NP_385462.1 [15-29]		0	1682.89
NP_385463.1	50S ribosomal protein L4 [Sinorhizobium meliloti 1021]	12	1	2	1	206	22.2	10.23	8.7	1
Confidence	Annotated Sequence	Modifications	# Protein Groups	# Proteins	# PSMs	Master Protein Accessions	Positions in Master Proteins	Modifications in Master Proteins	# Missed Cleavages	Theo. MH+ [Da]
High	[K].LAAQNIPNVDVLPVQGINVYDILR.[R]		1	1	2	NP_385463.1	NP_385463.1 [164-187]		0	2634.46
NP_387162.1	malate dehydrogenase [Sinorhizobium meliloti 1021]	6	1	2	1	320	33.6	6.04	8.21	1
Confidence	Annotated Sequence	Modifications	# Protein Groups	# Proteins	# PSMs	Master Protein Accessions	Positions in Master Proteins	Modifications in Master Proteins	# Missed Cleavages	Theo. MH+ [Da]
High	[K].ELGDIVLFDIADGIPQGK.[G]		1	1	2	NP_387162.1	NP_387162.1 [26-43]		0	1900.01
NP_385481.1	50S ribosomal protein L15 [Sinorhizobium meliloti 1021]	11	1	2	1	156	16.2	10.42	8.17	1
Confidence	Annotated Sequence	Modifications	# Protein Groups	# Proteins	# PSMs	Master Protein Accessions	Positions in Master Proteins	Modifications in Master Proteins	# Missed Cleavages	Theo. MH+ [Da]
High	[R].SGVAINGFEGGQMPIYR.[R]		1	1	1	NP_385481.1	NP_385481.1 [42-58]		0	1795.88
High	[R].SGVAINGFEGGQMPIYR.[R]	1xOxidation [M13]	1	1	1	NP_385481.1	NP_385481.1 [42-58]		0	1811.87
NP_386869.1	glyceraldehyde-3-phosphate dehydrogenase [Sinorhizobium meliloti 1021]	10	2	2	2	336	36	7.37	7.92	2
Confidence	Annotated Sequence	Modifications	# Protein Groups	# Proteins	# PSMs	Master Protein Accessions	Positions in Master Proteins	Modifications in Master Proteins	# Missed Cleavages	Theo. MH+ [Da]
High	[R].VIVSAPADGADLTVVYGVNHDK.[L]		1	1	1	NP_386869.1	NP_386869.1 [120-141]		0	2240.16
High	[R].VPTPNVSVVDLK.[F]		1	1	1	NP_386869.1	NP_386869.1 [236-247]		0	1267.73
NP_384345.1	translation initiation factor IF-2 [Sinorhizobium meliloti 1021]	4	2	2	2	889	96.6	7.43	7.63	2
Confidence	Annotated Sequence	Modifications	# Protein Groups	# Proteins	# PSMs	Master Protein Accessions	Positions in Master Proteins	Modifications in Master Proteins	# Missed Cleavages	Theo. MH+ [Da]
High	[R].ETFLGNAEILEVFNITK.[V]		1	1	1	NP_384345.1	NP_384345.1 [792-808]		0	1938.02
High	[K].GDVQGSIEAISGALDK.[L]		1	1	1	NP_384345.1	NP_384345.1 [695-710]		0	1559.79
NP_385451.1	50S ribosomal protein L1 [Sinorhizobium meliloti 1021]	14	2	2	2	232	24.1	9.64	7.46	2
Confidence	Annotated Sequence	Modifications	# Protein Groups	# Proteins	# PSMs	Master Protein Accessions	Positions in Master Proteins	Modifications in Master Proteins	# Missed Cleavages	Theo. MH+ [Da]
High	[K].AAGADVVGAEELVEIVQGGK.[I]		1	1	1	NP_385451.1	NP_385451.1 [89-108]		0	1912
High	[K].LYGLTEAVTLVK.[E]		1	1	1	NP_385451.1	NP_385451.1 [20-31]		0	1306.76
NP_385552.1	pyruvate dehydrogenase subunit beta [Sinorhizobium meliloti 1021]	6	2	2	2	460	48.8	4.79	7.19	2
Confidence	Annotated Sequence	Modifications	# Protein Groups	# Proteins	# PSMs	Master Protein Accessions	Positions in Master Proteins	Modifications in Master Proteins	# Missed Cleavages	Theo. MH+ [Da]
High	[K].LDDFVLPIGK.[A]		1	1	1	NP_385552.1	NP_385552.1 [320-329]		0	1116.63
High	[R].VMQQAFDYLDAPILTIAGK.[D]		1	1	1	NP_385552.1	NP_385552.1 [411-429]		0	2094.09
Q6IFZ6	SWISS-PROT:Q6IFZ6 Tax_Id=10090 Gene_Symbol=Krt77 Keratin, type II cytoskeletal 1b	4	2	2	1	572	61.3	8.02	7	2
Confidence	Annotated Sequence	Modifications	# Protein Groups	# Proteins	# PSMs	Master Protein Accessions	Positions in Master Proteins	Modifications in Master Proteins	# Missed Cleavages	Theo. MH+ [Da]
High	[R].FLEQQNQVLQTK.[W]		4	7	1	Q6NXH9; P35908; Q6IFZ6; P04264	Q6NXH9 [151-162]; P35908 [204-215]; Q6IFZ6 [187-198]; P04264 [200-211]		0	1475.79
High	[K].WELLQQVNTSTR.[T]	1xDeamidated [N8]	1	1	1	Q6IFZ6	Q6IFZ6 [199-210]		0	1475.75
NP_385476.1	30S ribosomal protein S8 [Sinorhizobium meliloti 1021]	23	2	2	2	132	14.3	9.7	6.75	2
Confidence	Annotated Sequence	Modifications	# Protein Groups	# Proteins	# PSMs	Master Protein Accessions	Positions in Master Proteins	Modifications in Master Proteins	# Missed Cleavages	Theo. MH+ [Da]
High	[K].SIPQVANGLGITILSTPK.[G]		1	1	1	NP_385476.1	NP_385476.1 [93-110]		0	1809.05
High	[R].VLDVLQAEGYIR.[G]		1	1	1	NP_385476.1	NP_385476.1 [36-47]		0	1375.76
NP_435851.1	HspC2 heat shock protein (plasmid) [Sinorhizobium meliloti 1021]	21	3	3	3	175	20.1	5.82	6.74	3
Confidence	Annotated Sequence	Modifications	# Protein Groups	# Proteins	# PSMs	Master Protein Accessions	Positions in Master Proteins	Modifications in Master Proteins	# Missed Cleavages	Theo. MH+ [Da]
High	[R].AESWLPFESLR.[S]		1	1	1	NP_435851.1	NP_435851.1 [21-31]		0	1334.67
High	[R].LSELDVAPAVDLAETEK.[T]		1	1	1	NP_435851.1	NP_435851.1 [61-77]		0	1799.93
Medium	[K].SVLSITLPK.[T]		1	1	1	NP_435851.1	NP_435851.1 [151-159]		0	957.598
NP_387161.1	succinyl-CoA synthetase subunit beta [Sinorhizobium meliloti 1021]	7	2	2	2	398	42.1	5.1	6.55	2
Confidence	Annotated Sequence	Modifications	# Protein Groups	# Proteins	# PSMs	Master Protein Accessions	Positions in Master Proteins	Modifications in Master Proteins	# Missed Cleavages	Theo. MH+ [Da]
High	[K].LYGAEPANFLDVGGGASK.[E]		1	1	1	NP_387161.1	NP_387161.1 [288-305]		0	1765.88
High	[K].VSFDGNALFR.[H]		1	1	1	NP_387161.1	NP_387161.1 [226-235]		0	1125.57
NP_385601.1	30S ribosomal protein S2 [Sinorhizobium meliloti 1021]	13	2	2	2	255	28	5.97	6.38	2
Confidence	Annotated Sequence	Modifications	# Protein Groups	# Proteins	# PSMs	Master Protein Accessions	Positions in Master Proteins	Modifications in Master Proteins	# Missed Cleavages	Theo. MH+ [Da]
High	[R].DLGASEEVPVEPALEEASEA.[-]		1	1	1	NP_385601.1	NP_385601.1 [236-255]		0	2041.94
High	[K].LDEILASEASGFTK.[K]		1	1	1	NP_385601.1	NP_385601.1 [119-132]		0	1480.75
NP_387122.1	ABC transporter ATP-binding protein [Sinorhizobium meliloti 1021]	9	2	2	2	356	38.5	6.96	6.33	2
Confidence	Annotated Sequence	Modifications	# Protein Groups	# Proteins	# PSMs	Master Protein Accessions	Positions in Master Proteins	Modifications in Master Proteins	# Missed Cleavages	Theo. MH+ [Da]
High	[R].GTLNVLLGPTLSGK.[T]		1	1	1	NP_387122.1	NP_387122.1 [27-40]		0	1369.8
High	[K].NADLVLLDEPLANLDYK.[L]		1	1	1	NP_387122.1	NP_387122.1 [149-165]		0	1916
NP_385466.1	30S ribosomal protein S19 [Sinorhizobium meliloti 1021]	32	2	2	2	92	10.4	10.17	6.33	2
Confidence	Annotated Sequence	Modifications	# Protein Groups	# Proteins	# PSMs	Master Protein Accessions	Positions in Master Proteins	Modifications in Master Proteins	# Missed Cleavages	Theo. MH+ [Da]
High	[K].GPFVDGYLLK.[K]		1	1	1	NP_385466.1	NP_385466.1 [8-17]		0	1108.6
High	[R].STILPQFVGLTFGVYNGNK.[H]		1	1	1	NP_385466.1	NP_385466.1 [38-56]		0	2055.09
NP_385478.1	50S ribosomal protein L18 [Sinorhizobium meliloti 1021]	22	2	2	2	120	12.9	10.73	6.23	2
Confidence	Annotated Sequence	Modifications	# Protein Groups	# Proteins	# PSMs	Master Protein Accessions	Positions in Master Proteins	Modifications in Master Proteins	# Missed Cleavages	Theo. MH+ [Da]
High	[K].NIYAQIIDDVAGK.[T]		1	1	1	NP_385478.1	NP_385478.1 [37-49]		0	1419.75
High	[K].TIASASTLDTDLR.[S]		1	1	1	NP_385478.1	NP_385478.1 [50-62]		0	1363.71
NP_385349.1	50S ribosomal protein L13 [Sinorhizobium meliloti 1021]	21	2	2	2	154	17.3	10.04	6.21	2
Confidence	Annotated Sequence	Modifications	# Protein Groups	# Proteins	# PSMs	Master Protein Accessions	Positions in Master Proteins	Modifications in Master Proteins	# Missed Cleavages	Theo. MH+ [Da]
High	[K].ATYTPHVDDGDNVIVINAEK.[A]		1	1	1	NP_385349.1	NP_385349.1 [42-61]		0	2171.06
High	[K].WILIDAEGLVVGR.[L]		1	1	1	NP_385349.1	NP_385349.1 [15-27]		0	1440.82
Q6NXH9	TREMBL:Q6NXH9 Tax_Id=10090 Gene_Symbol=Krt73 Keratin 73	4	2	2	1	539	58.9	8.09	6.19	2
Confidence	Annotated Sequence	Modifications	# Protein Groups	# Proteins	# PSMs	Master Protein Accessions	Positions in Master Proteins	Modifications in Master Proteins	# Missed Cleavages	Theo. MH+ [Da]
High	[R].FLEQQNQVLQTK.[W]		4	7	1	Q6NXH9; P35908; Q6IFZ6; P04264	Q6NXH9 [151-162]; P35908 [204-215]; Q6IFZ6 [187-198]; P04264 [200-211]		0	1475.79
High	[K].LALDIEIATYR.[K]		1	8	1	Q6NXH9	Q6NXH9 [424-434]		0	1277.71
NP_385314.1	serine hydroxymethyltransferase [Sinorhizobium meliloti 1021]	6	2	2	2	431	46.7	7.11	6.19	2
Confidence	Annotated Sequence	Modifications	# Protein Groups	# Proteins	# PSMs	Master Protein Accessions	Positions in Master Proteins	Modifications in Master Proteins	# Missed Cleavages	Theo. MH+ [Da]
High	[K].AVALGEALQPSFK.[D]		1	1	1	NP_385314.1	NP_385314.1 [278-290]		0	1330.74
High	[K].EVGELIVEVLDGLK.[A]		1	1	1	NP_385314.1	NP_385314.1 [386-399]		0	1512.85
NP_386064.1	cobalamine biosynthesis protein [Sinorhizobium meliloti 1021]	8	1	1	1	354	38.2	4.84	5.98	1
Confidence	Annotated Sequence	Modifications	# Protein Groups	# Proteins	# PSMs	Master Protein Accessions	Positions in Master Proteins	Modifications in Master Proteins	# Missed Cleavages	Theo. MH+ [Da]
High	[R].VGDDNLDHESPLEELFEDQLTAADLIVLNK.[T]		1	1	1	NP_386064.1	NP_386064.1 [160-189]		0	3352.64
NP_384899.1	co-chaperonin GroES [Sinorhizobium meliloti 1021]	10	1	2	1	98	10.6	5.57	5.95	1
Confidence	Annotated Sequence	Modifications	# Protein Groups	# Proteins	# PSMs	Master Protein Accessions	Positions in Master Proteins	Modifications in Master Proteins	# Missed Cleavages	Theo. MH+ [Da]
High	[K].INGEDLLIMK.[E]		1	2	2	NP_384899.1	NP_384899.1 [80-89]		0	1145.62
NP_385425.3	acetyl-CoA carboxylase biotin carboxylase subunit [Sinorhizobium meliloti 1021]	8	2	2	2	449	49	6.1	5.87	2
Confidence	Annotated Sequence	Modifications	# Protein Groups	# Proteins	# PSMs	Master Protein Accessions	Positions in Master Proteins	Modifications in Master Proteins	# Missed Cleavages	Theo. MH+ [Da]
High	[K].TAEELGIPVVPGSDGEVRPENALEIAR.[Q]		1	1	1	NP_385425.3	NP_385425.3 [124-150]		0	2818.46
High	[R].VLDEFVIDGIK.[T]		1	1	1	NP_385425.3	NP_385425.3 [405-415]		0	1247.69
NP_385661.1	ribonucleotide-diphosphate reductase subunit alpha [Sinorhizobium meliloti 1021]	3	2	2	2	1263	137.9	6.24	5.84	2
Confidence	Annotated Sequence	Modifications	# Protein Groups	# Proteins	# PSMs	Master Protein Accessions	Positions in Master Proteins	Modifications in Master Proteins	# Missed Cleavages	Theo. MH+ [Da]
High	[R].LADIDVPAQFSQVAADILAQK.[Y]		1	1	1	NP_385661.1	NP_385661.1 [38-58]		0	2213.18
High	[K].NATSILDYVFR.[E]		1	1	1	NP_385661.1	NP_385661.1 [1062-1072]		0	1298.67
NP_387159.1	2-oxoglutarate dehydrogenase E1 component [Sinorhizobium meliloti 1021]	2	2	2	2	998	112.1	6.61	5.62	2
Confidence	Annotated Sequence	Modifications	# Protein Groups	# Proteins	# PSMs	Master Protein Accessions	Positions in Master Proteins	Modifications in Master Proteins	# Missed Cleavages	Theo. MH+ [Da]
High	[R].LIAEGLISEGEVEK.[M]		1	1	1	NP_387159.1	NP_387159.1 [539-552]		0	1486.8
Medium	[R].LLWDDAEVIK.[D]		1	1	1	NP_387159.1	NP_387159.1 [856-865]		0	1201.65
NP_385905.2	recombinase A [Sinorhizobium meliloti 1021]	8	1	1	1	361	38.8	5.35	5.45	1
Confidence	Annotated Sequence	Modifications	# Protein Groups	# Proteins	# PSMs	Master Protein Accessions	Positions in Master Proteins	Modifications in Master Proteins	# Missed Cleavages	Theo. MH+ [Da]
High	[K].LGVDLENLLISQPDTGEQALEITDTLVR.[S]		1	1	1	NP_385905.2	NP_385905.2 [118-145]		0	3052.6
NP_385452.1	50S ribosomal protein L10 [Sinorhizobium meliloti 1021]	13	2	2	2	172	18.1	9.41	5.44	2
Confidence	Annotated Sequence	Modifications	# Protein Groups	# Proteins	# PSMs	Master Protein Accessions	Positions in Master Proteins	Modifications in Master Proteins	# Missed Cleavages	Theo. MH+ [Da]
High	[R].EFVTELNEVFK.[A]		1	1	1	NP_385452.1	NP_385452.1 [8-18]		0	1354.69
High	[K].SLATLPSLDELR.[A]		1	1	1	NP_385452.1	NP_385452.1 [122-133]		0	1314.73
P60712	SWISS-PROT:P60712 (Bos taurus) Actin, cytoplasmic 1	8	1	1	1	375	41.7	5.48	5.41	1
Confidence	Annotated Sequence	Modifications	# Protein Groups	# Proteins	# PSMs	Master Protein Accessions	Positions in Master Proteins	Modifications in Master Proteins	# Missed Cleavages	Theo. MH+ [Da]
High	[K].MTQIMFETFNTPAMYVAIQAVLSLYASGR.[T]	2xOxidation [M1; M5]	1	1	1	P60712	P60712 [119-147]		0	3285.6
NP_385479.1	30S ribosomal protein S5 [Sinorhizobium meliloti 1021]	12	2	2	2	189	20.6	10.77	5.3	2
Confidence	Annotated Sequence	Modifications	# Protein Groups	# Proteins	# PSMs	Master Protein Accessions	Positions in Master Proteins	Modifications in Master Proteins	# Missed Cleavages	Theo. MH+ [Da]
High	[R].AVFETLGVHDVVAK.[S]		1	1	1	NP_385479.1	NP_385479.1 [125-138]		0	1484.81
Medium	[R].DLIFVPLR.[G]		1	1	1	NP_385479.1	NP_385479.1 [81-88]		0	972.588
NP_387158.1	dihydrolipoamide succinyltransferase [Sinorhizobium meliloti 1021]	4	1	1	1	417	43.4	6	4.73	1
Confidence	Annotated Sequence	Modifications	# Protein Groups	# Proteins	# PSMs	Master Protein Accessions	Positions in Master Proteins	Modifications in Master Proteins	# Missed Cleavages	Theo. MH+ [Da]
High	[K].LIAENNLSADQIDGSGK.[R]		1	1	1	NP_387158.1	NP_387158.1 [130-146]		0	1744.87
NP_384150.1	transcriptional regulator [Sinorhizobium meliloti 1021]	17	2	2	2	240	27.1	5.8	4.5	2
Confidence	Annotated Sequence	Modifications	# Protein Groups	# Proteins	# PSMs	Master Protein Accessions	Positions in Master Proteins	Modifications in Master Proteins	# Missed Cleavages	Theo. MH+ [Da]
Medium	[K].MPRMDGMELLRRLR.[Q]	3xOxidation [M1; M4; M7]	1	1	1	NP_384150.1	NP_384150.1 [55-68]		3	1821.92
High	[K].VETYTDGASALEGLLARPPQLAIFDIK.[M]		1	1	1	NP_384150.1	NP_384150.1 [28-54]		0	2888.54
NP_385898.1	isocitrate dehydrogenase [Sinorhizobium meliloti 1021]	5	1	1	1	404	45.1	6.33	4.45	1
Confidence	Annotated Sequence	Modifications	# Protein Groups	# Proteins	# PSMs	Master Protein Accessions	Positions in Master Proteins	Modifications in Master Proteins	# Missed Cleavages	Theo. MH+ [Da]
High	[K].DLALLIGPDQPWLSTTGFLDK.[I]		1	1	1	NP_385898.1	NP_385898.1 [373-393]		0	2300.22
NP_386217.1	cold shock transcription regulator protein [Sinorhizobium meliloti 1021]	33	1	1	1	69	7.4	8.62	4.18	1
Confidence	Annotated Sequence	Modifications	# Protein Groups	# Proteins	# PSMs	Master Protein Accessions	Positions in Master Proteins	Modifications in Master Proteins	# Missed Cleavages	Theo. MH+ [Da]
High	[K].GFGFIQPDDGAADVFVHISAVER.[A]		1	1	1	NP_386217.1	NP_386217.1 [14-36]		0	2447.2
NP_386750.1	electron transfer flavoprotein alpha-subunit alpha-ETF flavoprotein [Sinorhizobium meliloti 1021]	6	1	1	1	309	31.5	5.06	4.1	1
Confidence	Annotated Sequence	Modifications	# Protein Groups	# Proteins	# PSMs	Master Protein Accessions	Positions in Master Proteins	Modifications in Master Proteins	# Missed Cleavages	Theo. MH+ [Da]
High	[R].AAVDAGYAPNDWQVGQTGK.[V]		1	2	1	NP_386750.1	NP_386750.1 [229-247]		0	1947.92
NP_387123.1	ABC transporter ATP-binding protein [Sinorhizobium meliloti 1021]	5	1	1	1	356	39.7	7.08	3.91	1
Confidence	Annotated Sequence	Modifications	# Protein Groups	# Proteins	# PSMs	Master Protein Accessions	Positions in Master Proteins	Modifications in Master Proteins	# Missed Cleavages	Theo. MH+ [Da]
High	[K].TTLLNIISGLINPSEGR.[I]		1	1	1	NP_387123.1	NP_387123.1 [49-65]		0	1798.01
NP_385362.1	ATP-dependent protease ATP-binding subunit ClpX [Sinorhizobium meliloti 1021]	4	1	1	1	425	47	5.43	3.86	1
Confidence	Annotated Sequence	Modifications	# Protein Groups	# Proteins	# PSMs	Master Protein Accessions	Positions in Master Proteins	Modifications in Master Proteins	# Missed Cleavages	Theo. MH+ [Da]
High	[K].ILLDTMFELPTLEGVR.[E]		1	1	1	NP_385362.1	NP_385362.1 [379-394]		0	1847
NP_385467.1	50S ribosomal protein L22 [Sinorhizobium meliloti 1021]	14	2	2	2	129	14.2	10.45	3.75	2
Confidence	Annotated Sequence	Modifications	# Protein Groups	# Proteins	# PSMs	Master Protein Accessions	Positions in Master Proteins	Modifications in Master Proteins	# Missed Cleavages	Theo. MH+ [Da]
High	[R].ALAELEFSR.[K]		1	1	1	NP_385467.1	NP_385467.1 [44-52]		0	1035.55
Medium	[K].LNLVAALIR.[G]		1	1	1	NP_385467.1	NP_385467.1 [29-37]		0	982.641
NP_385244.1	30S ribosomal protein S6 [Sinorhizobium meliloti 1021]	11	1	1	1	149	17.3	9.47	3.68	1
Confidence	Annotated Sequence	Modifications	# Protein Groups	# Proteins	# PSMs	Master Protein Accessions	Positions in Master Proteins	Modifications in Master Proteins	# Missed Cleavages	Theo. MH+ [Da]
High	[R].QDITPQQVDALVEQYK.[G]		1	1	1	NP_385244.1	NP_385244.1 [12-27]		0	1874.95
NP_387422.1	aspartate-semialdehyde dehydrogenase [Sinorhizobium meliloti 1021]	5	1	1	1	344	37.5	5.63	3.62	1
Confidence	Annotated Sequence	Modifications	# Protein Groups	# Proteins	# PSMs	Master Protein Accessions	Positions in Master Proteins	Modifications in Master Proteins	# Missed Cleavages	Theo. MH+ [Da]
High	[K].GAALNAVQIAELLINR.[G]		1	1	1	NP_387422.1	NP_387422.1 [319-334]		0	1665.96
NP_385472.1	50S ribosomal protein L14 [Sinorhizobium meliloti 1021]	10	1	1	1	122	13.4	10.46	3.56	1
Confidence	Annotated Sequence	Modifications	# Protein Groups	# Proteins	# PSMs	Master Protein Accessions	Positions in Master Proteins	Modifications in Master Proteins	# Missed Cleavages	Theo. MH+ [Da]
High	[R].FDTNAAVLIDNK.[K]		1	1	1	NP_385472.1	NP_385472.1 [79-90]		0	1320.68
NP_386460.1	50S ribosomal protein L25 [Sinorhizobium meliloti 1021]	8	1	1	1	204	22.1	5.22	3.5	1
Confidence	Annotated Sequence	Modifications	# Protein Groups	# Proteins	# PSMs	Master Protein Accessions	Positions in Master Proteins	Modifications in Master Proteins	# Missed Cleavages	Theo. MH+ [Da]
High	[K].GSQVSVQVPVHFENEEK.[S]		1	1	1	NP_386460.1	NP_386460.1 [100-116]		0	1912.94
NP_387284.1	isopropylmalate isomerase small subunit [Sinorhizobium meliloti 1021]	10	1	1	1	201	21.8	4.96	3.43	1
Confidence	Annotated Sequence	Modifications	# Protein Groups	# Proteins	# PSMs	Master Protein Accessions	Positions in Master Proteins	Modifications in Master Proteins	# Missed Cleavages	Theo. MH+ [Da]
High	[K].LTGVAAPLPVVNIDTDMIIPK.[D]		1	1	1	NP_387284.1	NP_387284.1 [7-27]		0	2177.22
NP_385549.1	phosphopyruvate hydratase [Sinorhizobium meliloti 1021]	4	1	1	1	424	45	4.92	3.4	1
Confidence	Annotated Sequence	Modifications	# Protein Groups	# Proteins	# PSMs	Master Protein Accessions	Positions in Master Proteins	Modifications in Master Proteins	# Missed Cleavages	Theo. MH+ [Da]
High	[K].VNQIGSLSETLDAVETAHK.[A]		1	1	1	NP_385549.1	NP_385549.1 [337-355]		0	2012.03
NP_384171.1	transcriptional regulator [Sinorhizobium meliloti 1021]	7	1	1	1	194	21.5	8.7	3.4	1
Confidence	Annotated Sequence	Modifications	# Protein Groups	# Proteins	# PSMs	Master Protein Accessions	Positions in Master Proteins	Modifications in Master Proteins	# Missed Cleavages	Theo. MH+ [Da]
High	[R].LSDGSGLDVIEAIR.[G]		1	1	1	NP_384171.1	NP_384171.1 [76-89]		0	1444.76
NP_387138.1	hypothetical protein SMc02503 [Sinorhizobium meliloti 1021]	6	2	2	2	367	39.9	5.69	3.39	2
Confidence	Annotated Sequence	Modifications	# Protein Groups	# Proteins	# PSMs	Master Protein Accessions	Positions in Master Proteins	Modifications in Master Proteins	# Missed Cleavages	Theo. MH+ [Da]
Medium	[K].ALLNDLGLR.[H]		1	1	1	NP_387138.1	NP_387138.1 [245-253]		0	984.584
High	[R].QEDIALDTFLANR.[F]		1	1	1	NP_387138.1	NP_387138.1 [339-351]		0	1505.76
NP_385664.1	single-stranded DNA-binding protein [Sinorhizobium meliloti 1021]	8	1	1	1	174	19	5.71	3.33	1
Confidence	Annotated Sequence	Modifications	# Protein Groups	# Proteins	# PSMs	Master Protein Accessions	Positions in Master Proteins	Modifications in Master Proteins	# Missed Cleavages	Theo. MH+ [Da]
High	[K].VILIGNVGADPEIR.[R]		1	1	1	NP_385664.1	NP_385664.1 [8-21]		0	1465.84
NP_385461.1	30S ribosomal protein S10 [Sinorhizobium meliloti 1021]	17	1	1	1	102	11.5	10.18	3.31	1
Confidence	Annotated Sequence	Modifications	# Protein Groups	# Proteins	# PSMs	Master Protein Accessions	Positions in Master Proteins	Modifications in Master Proteins	# Missed Cleavages	Theo. MH+ [Da]
High	[R].LLDIVDPTPQTVDALMK.[L]	1xOxidation [M16]	1	1	1	NP_385461.1	NP_385461.1 [73-89]		0	1885
NP_385171.1	GTP pyrophosphokinase (ATP:GTP 3'-pyrophosphotransferase) protein [Sinorhizobium meliloti 1021]	4	1	1	1	741	83.7	6.61	3.3	1
Confidence	Annotated Sequence	Modifications	# Protein Groups	# Proteins	# PSMs	Master Protein Accessions	Positions in Master Proteins	Modifications in Master Proteins	# Missed Cleavages	Theo. MH+ [Da]
High	[R].IAVSALNEPGTLAEVAQAIATTDVNIR.[S]		1	1	1	NP_385171.1	NP_385171.1 [668-694]		0	2737.47
NP_385469.1	50S ribosomal protein L16 [Sinorhizobium meliloti 1021]	9	1	1	1	137	15.5	10.84	3.14	1
Confidence	Annotated Sequence	Modifications	# Protein Groups	# Proteins	# PSMs	Master Protein Accessions	Positions in Master Proteins	Modifications in Master Proteins	# Missed Cleavages	Theo. MH+ [Da]
High	[K].GGSDLAFGEFGLK.[A]		1	1	1	NP_385469.1	NP_385469.1 [23-35]		0	1297.64
NP_437086.1	hypothetical protein SM_b20806 (plasmid) [Sinorhizobium meliloti 1021]	9	1	1	1	229	26.9	5.24	3.13	1
Confidence	Annotated Sequence	Modifications	# Protein Groups	# Proteins	# PSMs	Master Protein Accessions	Positions in Master Proteins	Modifications in Master Proteins	# Missed Cleavages	Theo. MH+ [Da]
High	[K].SSIPVTFTPISLNNVENIFTR.[E]		1	1	1	NP_437086.1	NP_437086.1 [30-50]		0	2349.24
NP_387262.1	50S ribosomal protein L27 [Sinorhizobium meliloti 1021]	16	1	1	1	89	9.5	10.59	3.1	1
Confidence	Annotated Sequence	Modifications	# Protein Groups	# Proteins	# PSMs	Master Protein Accessions	Positions in Master Proteins	Modifications in Master Proteins	# Missed Cleavages	Theo. MH+ [Da]
High	[K].FGGEAVIPGNIIVR.[Q]		1	1	1	NP_387262.1	NP_387262.1 [26-39]		0	1441.82
NP_385551.1	pyruvate dehydrogenase alpha2 subunit protein [Sinorhizobium meliloti 1021]	3	1	1	1	348	38.1	7.58	3.07	1
Confidence	Annotated Sequence	Modifications	# Protein Groups	# Proteins	# PSMs	Master Protein Accessions	Positions in Master Proteins	Modifications in Master Proteins	# Missed Cleavages	Theo. MH+ [Da]
High	[K].DFAGGTIAEFSK.[E]		1	1	1	NP_385551.1	NP_385551.1 [22-33]		0	1242.6
NP_385602.1	elongation factor Ts [Sinorhizobium meliloti 1021]	4	1	1	1	307	32.1	5.15	2.97	1
Confidence	Annotated Sequence	Modifications	# Protein Groups	# Proteins	# PSMs	Master Protein Accessions	Positions in Master Proteins	Modifications in Master Proteins	# Missed Cleavages	Theo. MH+ [Da]
High	[K].SVGAPIEVAGIAR.[L]		1	1	1	NP_385602.1	NP_385602.1 [271-283]		0	1239.71
NP_385475.1	30S ribosomal protein S14 [Sinorhizobium meliloti 1021]	13	1	1	1	101	11.5	11.6	2.87	1
Confidence	Annotated Sequence	Modifications	# Protein Groups	# Proteins	# PSMs	Master Protein Accessions	Positions in Master Proteins	Modifications in Master Proteins	# Missed Cleavages	Theo. MH+ [Da]
High	[K].AIIMNQSLPIEER.[F]		1	1	1	NP_385475.1	NP_385475.1 [29-41]		0	1513.8
NP_384354.1	3-hydroxydecanoyl-ACP dehydratase [Sinorhizobium meliloti 1021]	5	1	1	1	171	19	5.36	2.3	1
Confidence	Annotated Sequence	Modifications	# Protein Groups	# Proteins	# PSMs	Master Protein Accessions	Positions in Master Proteins	Modifications in Master Proteins	# Missed Cleavages	Theo. MH+ [Da]
High	[K].LVEYGIDFK.[R]		1	1	1	NP_384354.1	NP_384354.1 [124-132]		0	1083.57
NP_385348.1	30S ribosomal protein S9 [Sinorhizobium meliloti 1021]	9	1	1	1	155	16.7	10.74	2.28	1
Confidence	Annotated Sequence	Modifications	# Protein Groups	# Proteins	# PSMs	Master Protein Accessions	Positions in Master Proteins	Modifications in Master Proteins	# Missed Cleavages	Theo. MH+ [Da]
High	[K].ALTYFEPGLRPVLK.[R]		1	1	1	NP_385348.1	NP_385348.1 [111-124]		0	1603.92
NP_387397.1	aspartate aminotransferase B protein [Sinorhizobium meliloti 1021]	9	1	1	1	410	44.3	6.46	2.27	1
Confidence	Annotated Sequence	Modifications	# Protein Groups	# Proteins	# PSMs	Master Protein Accessions	Positions in Master Proteins	Modifications in Master Proteins	# Missed Cleavages	Theo. MH+ [Da]
High	[K].AMAVVQSQATSCPSSISQAASVAALNGPQDFLKER.[T]	2xDeamidated [Q6; N26]	1	1	1	NP_387397.1	NP_387397.1 [270-304]		1	3564.73
NP_385464.1	50S ribosomal protein L23 [Sinorhizobium meliloti 1021]	10	1	1	1	97	10.4	9.94	2.02	1
Confidence	Annotated Sequence	Modifications	# Protein Groups	# Proteins	# PSMs	Master Protein Accessions	Positions in Master Proteins	Modifications in Master Proteins	# Missed Cleavages	Theo. MH+ [Da]
High	[K].AAVEALFGVK.[V]		1	1	1	NP_385464.1	NP_385464.1 [43-52]		0	1004.58
NP_386010.1	cold shock-like transcription regulator protein [Sinorhizobium meliloti 1021]	17	1	1	1	70	7.4	5.95	1.93	1
Confidence	Annotated Sequence	Modifications	# Protein Groups	# Proteins	# PSMs	Master Protein Accessions	Positions in Master Proteins	Modifications in Master Proteins	# Missed Cleavages	Theo. MH+ [Da]
High	[K].GFGFITPEGGSK.[D]		1	1	1	NP_386010.1	NP_386010.1 [15-26]		0	1196.59
NP_386774.1	50S ribosomal protein L28 [Sinorhizobium meliloti 1021]	9	1	1	1	96	10.6	10.9	1.76	1
Confidence	Annotated Sequence	Modifications	# Protein Groups	# Proteins	# PSMs	Master Protein Accessions	Positions in Master Proteins	Modifications in Master Proteins	# Missed Cleavages	Theo. MH+ [Da]
Medium	[R].GGLDAFLLK.[A]		1	1	1	NP_386774.1	NP_386774.1 [63-71]		0	933.54
NP_437305.1	mureinpeptideoligopeptide ABC transporter substrate-binding protein precursor (plasmid) [Sinorhizobium meliloti 1021]	2	1	1	1	633	71.4	5.68	1.76	1
Confidence	Annotated Sequence	Modifications	# Protein Groups	# Proteins	# PSMs	Master Protein Accessions	Positions in Master Proteins	Modifications in Master Proteins	# Missed Cleavages	Theo. MH+ [Da]
Medium	[K].RWSQLHMRMAR.[S]	1xDeamidated [Q4]; 2xOxidation [M7; M9]	1	1	1	NP_437305.1	NP_437305.1 [229-239]		2	1504.73
NP_384359.1	3-phosphoshikimate 1-carboxyvinyltransferase [Sinorhizobium meliloti 1021]	4	1	2	1	455	47.9	5.8	1.68	1
Confidence	Annotated Sequence	Modifications	# Protein Groups	# Proteins	# PSMs	Master Protein Accessions	Positions in Master Proteins	Modifications in Master Proteins	# Missed Cleavages	Theo. MH+ [Da]
Medium	[K].RPMGRVLDPLREMGVQVK.[S]	2xOxidation [M3; M13]	1	1	2	NP_384359.1	NP_384359.1 [128-145]		2	2113.14
NP_385643.1	hypothetical protein SMc02059 [Sinorhizobium meliloti 1021]	9	1	1	1	291	32.4	6.13	0	1
Confidence	Annotated Sequence	Modifications	# Protein Groups	# Proteins	# PSMs	Master Protein Accessions	Positions in Master Proteins	Modifications in Master Proteins	# Missed Cleavages	Theo. MH+ [Da]
Medium	[R].HLLPRNMMENEQSTAINPSEAVEEK.[V]	2xDeamidated [Q12; N17]; 1xOxidation [M8]	1	1	1	NP_385643.1	NP_385643.1 [188-212]		1	2885.33
NP_386916.2	glutamate synthase [Sinorhizobium meliloti 1021]	6	1	1	1	485	53.1	6.05	0	1
Confidence	Annotated Sequence	Modifications	# Protein Groups	# Proteins	# PSMs	Master Protein Accessions	Positions in Master Proteins	Modifications in Master Proteins	# Missed Cleavages	Theo. MH+ [Da]
Medium	[R].VCPAPCEEACTLNLEDVPVAIKTIEQAIADK.[A]		1	1	1	NP_386916.2	NP_386916.2 [98-128]		1	3283.63
NP_385795.1	acyl-CoA synthetase [Sinorhizobium meliloti 1021]	2	1	1	1	549	59.9	6.84	0	1
Confidence	Annotated Sequence	Modifications	# Protein Groups	# Proteins	# PSMs	Master Protein Accessions	Positions in Master Proteins	Modifications in Master Proteins	# Missed Cleavages	Theo. MH+ [Da]
Medium	[R].VNNLFAVPTIVK.[L]	2xDeamidated [N2; N3]	1	1	1	NP_385795.1	NP_385795.1 [267-278]		0	1316.75
NP_436019.1	Dehydrogenase, FAD-dependent (plasmid) [Sinorhizobium meliloti 1021]	3	1	1	1	531	57.3	7.34	0	1
Confidence	Annotated Sequence	Modifications	# Protein Groups	# Proteins	# PSMs	Master Protein Accessions	Positions in Master Proteins	Modifications in Master Proteins	# Missed Cleavages	Theo. MH+ [Da]
Medium	[R].LSENPSVRVCLIEAGGR.[D]	1xDeamidated [N4]	1	1	1	NP_436019.1	NP_436019.1 [23-39]		1	1800.93
NP_386091.1	oxidoreductase [Sinorhizobium meliloti 1021]	4	1	1	1	363	40	6.6	0	1
Confidence	Annotated Sequence	Modifications	# Protein Groups	# Proteins	# PSMs	Master Protein Accessions	Positions in Master Proteins	Modifications in Master Proteins	# Missed Cleavages	Theo. MH+ [Da]
Medium	[K].RLEGAQDQKKEGK.[Q]	1xDeamidated [Q6]	1	1	1	NP_386091.1	NP_386091.1 [267-279]		3	1487.78
NP_435271.1	dehydratase/enolase (plasmid) [Sinorhizobium meliloti 1021]	4	1	2	1	377	41.9	9.44	0	1
Confidence	Annotated Sequence	Modifications	# Protein Groups	# Proteins	# PSMs	Master Protein Accessions	Positions in Master Proteins	Modifications in Master Proteins	# Missed Cleavages	Theo. MH+ [Da]
Medium	[R].HYQGADGAGSRGGAR.[S]	1xDeamidated [Q3]	1	1	2	NP_435271.1	NP_435271.1 [352-366]		1	1460.66
NP_384229.1	oxidoreductase [Sinorhizobium meliloti 1021]	3	1	1	1	433	49.1	6.44	0	1
Confidence	Annotated Sequence	Modifications	# Protein Groups	# Proteins	# PSMs	Master Protein Accessions	Positions in Master Proteins	Modifications in Master Proteins	# Missed Cleavages	Theo. MH+ [Da]
Medium	[R].NTLFEPDAKDPLGQR.[A]	2xDeamidated [N1; Q14]	1	1	1	NP_384229.1	NP_384229.1 [365-379]		1	1702.83
NP_385111.2	hypothetical protein SMc00120 [Sinorhizobium meliloti 1021]	3	1	1	1	351	37.8	8.97	0	1
Confidence	Annotated Sequence	Modifications	# Protein Groups	# Proteins	# PSMs	Master Protein Accessions	Positions in Master Proteins	Modifications in Master Proteins	# Missed Cleavages	Theo. MH+ [Da]
Medium	[R].FARNGETTR.[F]		1	1	1	NP_385111.2	NP_385111.2 [212-220]		1	1051.53
NP_437726.1	hypothetical protein SM_b20892 (plasmid) [Sinorhizobium meliloti 1021]	3	1	1	1	331	35.9	6	0	1
Confidence	Annotated Sequence	Modifications	# Protein Groups	# Proteins	# PSMs	Master Protein Accessions	Positions in Master Proteins	Modifications in Master Proteins	# Missed Cleavages	Theo. MH+ [Da]
Medium	[K].LRQASFGPEIR.[I]		1	1	1	NP_437726.1	NP_437726.1 [213-223]		1	1273.7
NP_437109.1	hypothetical protein SM_b21663 (plasmid) [Sinorhizobium meliloti 1021]	13	1	1	1	138	14.5	9.61	0	1
Confidence	Annotated Sequence	Modifications	# Protein Groups	# Proteins	# PSMs	Master Protein Accessions	Positions in Master Proteins	Modifications in Master Proteins	# Missed Cleavages	Theo. MH+ [Da]
Medium	[R].LSGQWPRLDHALNRKDPK.[E]	2xDeamidated [Q4; N13]	1	1	1	NP_437109.1	NP_437109.1 [19-36]		3	2133.12
NP_435576.1	hypothetical protein SMa0629 (plasmid) [Sinorhizobium meliloti 1021]	15	1	1	1	125	14.5	11.71	0	1
Confidence	Annotated Sequence	Modifications	# Protein Groups	# Proteins	# PSMs	Master Protein Accessions	Positions in Master Proteins	Modifications in Master Proteins	# Missed Cleavages	Theo. MH+ [Da]
Medium	[-].MNQFKIISAMDSHNFERKR.[A]	1xDeamidated [Q3]	1	1	1	NP_435576.1	NP_435576.1 [1-19]		3	2353.15
NP_384487.1	RNA polymerase factor sigma-54 [Sinorhizobium meliloti 1021]	3	1	1	1	514	56.6	5.1	0	1
Confidence	Annotated Sequence	Modifications	# Protein Groups	# Proteins	# PSMs	Master Protein Accessions	Positions in Master Proteins	Modifications in Master Proteins	# Missed Cleavages	Theo. MH+ [Da]
Medium	[R].EAMSIPSSVQRRR.[E]		1	1	1	NP_384487.1	NP_384487.1 [491-503]		2	1516.8
NP_437896.1	oxidoreductase (plasmid) [Sinorhizobium meliloti 1021]	5	1	1	1	345	36.9	5.85	0	1
Confidence	Annotated Sequence	Modifications	# Protein Groups	# Proteins	# PSMs	Master Protein Accessions	Positions in Master Proteins	Modifications in Master Proteins	# Missed Cleavages	Theo. MH+ [Da]
Medium	[R].FWGWSTDNAAGAKRMVK.[F]	1xOxidation [M15]	1	1	1	NP_437896.1	NP_437896.1 [169-185]		2	1940.94
NP_436949.1	hypothetical protein SM_b20423 (plasmid) [Sinorhizobium meliloti 1021]	3	1	1	1	458	49.9	6.28	0	1
Confidence	Annotated Sequence	Modifications	# Protein Groups	# Proteins	# PSMs	Master Protein Accessions	Positions in Master Proteins	Modifications in Master Proteins	# Missed Cleavages	Theo. MH+ [Da]
Medium	[K].LIWYYNNILGRPEKK.[K]	1xDeamidated [N6]	1	1	1	NP_436949.1	NP_436949.1 [130-144]		1	1908.04
NP_435823.1	hypothetical protein SMa1065 (plasmid) [Sinorhizobium meliloti 1021]	7	1	1	1	262	28	4.67	0	1
Confidence	Annotated Sequence	Modifications	# Protein Groups	# Proteins	# PSMs	Master Protein Accessions	Positions in Master Proteins	Modifications in Master Proteins	# Missed Cleavages	Theo. MH+ [Da]
Medium	[R].ISGRDSATWVDAMAAFRGR.[Y]	1xOxidation [M13]	1	1	1	NP_435823.1	NP_435823.1 [171-189]		2	2083.01
P00761 SWISS-PROT:P00761	Trypsin - Sus scrofa (Pig).	3	1	1	1	231	24.4	7.18	0	1
Confidence	Annotated Sequence	Modifications	# Protein Groups	# Proteins	# PSMs	Master Protein Accessions	Positions in Master Proteins	Modifications in Master Proteins	# Missed Cleavages	Theo. MH+ [Da]
Medium	[R].VATVSLPR.[S]		1	1	1	P00761 SWISS-PROT:P00761	P00761 SWISS-PROT:P00761 [108-115]		0	842.509
NP_435980.1	ABC transporter ATP-binding protein (plasmid) [Sinorhizobium meliloti 1021]	3	1	1	1	369	40.3	7.02	0	1
Confidence	Annotated Sequence	Modifications	# Protein Groups	# Proteins	# PSMs	Master Protein Accessions	Positions in Master Proteins	Modifications in Master Proteins	# Missed Cleavages	Theo. MH+ [Da]
Medium	[-].MTQIELRGIEK.[H]		1	1	1	NP_435980.1	NP_435980.1 [1-11]		1	1317.72
NP_385956.1	hypothetical protein SMc00158 [Sinorhizobium meliloti 1021]	3	1	1	1	577	60	6.81	0	1
Confidence	Annotated Sequence	Modifications	# Protein Groups	# Proteins	# PSMs	Master Protein Accessions	Positions in Master Proteins	Modifications in Master Proteins	# Missed Cleavages	Theo. MH+ [Da]
Medium	[R].SNDLGFAVSTPSGLMTVDGK.[L]	1xOxidation [M15]	1	1	1	NP_385956.1	NP_385956.1 [78-97]		0	2011.96
NP_386360.2	periplasmic binding protein [Sinorhizobium meliloti 1021]	3	1	1	1	529	58.3	6.25	0	1
Confidence	Annotated Sequence	Modifications	# Protein Groups	# Proteins	# PSMs	Master Protein Accessions	Positions in Master Proteins	Modifications in Master Proteins	# Missed Cleavages	Theo. MH+ [Da]
Medium	[K].ELTIDDVIKTLQRHTDEK.[S]	1xDeamidated [Q12]	1	1	1	NP_386360.2	NP_386360.2 [131-148]		2	2155.12

## Sheet: S5b
Supplementary table S5b
Mass-spectrometry protein identification in CoIP sample derived from S. meliloti Rm2011 cells, carrying the expression construct vector pSRKKm-cyaB-C3F and grown without iP addition
Accession	Description	Coverage [%]	# Peptides	# PSMs	# Unique Peptides	# AAs	MW [kDa]	calc. pI	Score Sequest HT: Sequest HT	# Peptides (by Search Engine): Sequest HT
NP_385904.1	alanyl-tRNA synthetase [Sinorhizobium meliloti 1021]	49	28	70	28	887	95.4	5.67	256.3	28
Confidence	Annotated Sequence	Modifications	# Protein Groups	# Proteins	# PSMs	Master Protein Accessions	Positions in Master Proteins	Modifications in Master Proteins	# Missed Cleavages	Theo. MH+ [Da]
High	[R].AAEAIEAVAGALAG.[-]		1	1	2	NP_385904.1	NP_385904.1 [874-887]		0	1213.64
High	[R].AEALISETLK.[L]		1	1	1	NP_385904.1	NP_385904.1 [344-353]		0	1074.6
High	[R].AIELAWNLITK.[E]		1	1	2	NP_385904.1	NP_385904.1 [106-116]		0	1271.74
High	[R].ALIAASEEATGVK.[A]		1	1	2	NP_385904.1	NP_385904.1 [252-264]		0	1259.68
High	[R].ANWAGSGEAATETIWFELR.[D]		1	1	1	NP_385904.1	NP_385904.1 [431-449]		0	2109
High	[K].ASAVVAVTDDLTSK.[V]		1	1	5	NP_385904.1	NP_385904.1 [825-838]		0	1376.73
High	[R].DKHGATDFLGYDTESAEGVILAIVK.[D]		1	1	1	NP_385904.1	NP_385904.1 [450-474]		1	2649.34
High	[K].GENVQLVLNQTPFYGESGGQVGDTGVITTETGK.[L]		1	1	5	NP_385904.1	NP_385904.1 [485-517]		0	3395.66
High	[K].GGGGRPDMAQAGGPDGGR.[A]	1xOxidation [M8]	1	1	1	NP_385904.1	NP_385904.1 [856-873]		0	1628.72
High	[K].GIGVDTDAFTAAMQR.[Q]		1	1	2	NP_385904.1	NP_385904.1 [410-424]		0	1552.74
High	[K].GIGVDTDAFTAAMQR.[Q]	1xOxidation [M13]	1	1	2	NP_385904.1	NP_385904.1 [410-424]		0	1568.74
High	[R].GLNLLAEASADLSEGDQFNGETAFK.[L]		1	1	1	NP_385904.1	NP_385904.1 [366-390]		0	2597.24
High	[K].HGATDFLGYDTESAEGVILAIVK.[D]		1	1	1	NP_385904.1	NP_385904.1 [452-474]		0	2406.22
High	[K].LLPALVGQMGR.[A]		1	1	1	NP_385904.1	NP_385904.1 [326-336]		0	1154.67
High	[K].LLPALVGQMGR.[A]	1xOxidation [M9]	1	1	1	NP_385904.1	NP_385904.1 [326-336]		0	1170.67
High	[R].LLVTVYHTDDEAFGLWK.[K]		1	1	2	NP_385904.1	NP_385904.1 [125-141]		0	2007.02
High	[R].LMSVDDAIAEGAMALFGEK.[Y]		1	1	2	NP_385904.1	NP_385904.1 [630-648]		0	1967.95
High	[R].LMSVDDAIAEGAMALFGEK.[Y]	1xOxidation [M]	1	1	3	NP_385904.1	NP_385904.1 [630-648]		0	1983.94
High	[R].LMSVDDAIAEGAMALFGEK.[Y]	2xOxidation [M2; M13]	1	1	2	NP_385904.1	NP_385904.1 [630-648]		0	1999.94
High	[K].IVEEMANEIIVQNTPVVTR.[L]		1	1	3	NP_385904.1	NP_385904.1 [611-629]		0	2155.14
High	[K].IVEEMANEIIVQNTPVVTR.[L]	1xOxidation [M5]	1	1	3	NP_385904.1	NP_385904.1 [611-629]		0	2171.14
High	[K].LYDTYGFPLDLTQDALR.[A]		1	1	2	NP_385904.1	NP_385904.1 [391-407]		0	2001
High	[R].NDPTLMFTNAGMVQFK.[N]	1xOxidation [M6]	1	1	1	NP_385904.1	NP_385904.1 [32-47]		0	1829.86
High	[R].NDPTLMFTNAGMVQFK.[N]	2xOxidation [M6; M12]	1	1	2	NP_385904.1	NP_385904.1 [32-47]		0	1845.85
High	[K].NVFTGLEQRPYSTAATAQK.[C]		1	1	2	NP_385904.1	NP_385904.1 [48-66]		0	2082.06
High	[K].SLGSGVVAFVGVSGDGK.[A]		1	1	2	NP_385904.1	NP_385904.1 [808-824]		0	1535.81
Medium	[R].SMFLDYFR.[K]		1	1	1	NP_385904.1	NP_385904.1 [9-16]		0	1078.5
High	[R].SMFLDYFR.[K]	1xOxidation [M2]	1	1	2	NP_385904.1	NP_385904.1 [9-16]		0	1094.5
High	[R].SSAFLIADGVLPSNEGR.[G]		1	1	2	NP_385904.1	NP_385904.1 [282-298]		0	1732.89
High	[K].TGEAAALTVDHAR.[R]		1	1	1	NP_385904.1	NP_385904.1 [544-556]		0	1311.67
High	[R].VAAVLQGQHDNYDIDLFR.[A]		1	1	5	NP_385904.1	NP_385904.1 [234-251]		0	2074.04
High	[R].VDLPRPSIDTGMGLER.[V]		1	1	1	NP_385904.1	NP_385904.1 [218-233]		0	1755.91
High	[R].VDLPRPSIDTGMGLER.[V]	1xOxidation [M12]	1	1	3	NP_385904.1	NP_385904.1 [218-233]		0	1771.9
High	[K].VQPADVLGR.[V]		1	1	1	NP_385904.1	NP_385904.1 [733-741]		0	954.537
Medium	[K].VSAVDLVR.[V]		1	1	1	NP_385904.1	NP_385904.1 [839-846]		0	858.504
High	[R].VVSESAVGAGVR.[R]		1	1	1	NP_385904.1	NP_385904.1 [692-703]		0	1130.62
NP_385460.1	elongation factor Tu [Sinorhizobium meliloti 1021]	55	11	43	11	391	42.7	5.44	165.72	11
Confidence	Annotated Sequence	Modifications	# Protein Groups	# Proteins	# PSMs	Master Protein Accessions	Positions in Master Proteins	Modifications in Master Proteins	# Missed Cleavages	Theo. MH+ [Da]
High	[R].ELLSSYEFPGDDIPIVK.[G]		1	1	2	NP_385460.1	NP_385460.1 [151-167]		0	1921.98
High	[R].ELMAAVDAYIPTPERPIDQPFLMPIEDVFSISGR.[G]	1xOxidation [M3]	1	1	1	NP_385460.1	NP_385460.1 [188-221]		0	3833.91
High	[R].ELMAAVDAYIPTPERPIDQPFLMPIEDVFSISGR.[G]	2xOxidation [M3; M23]	1	1	3	NP_385460.1	NP_385460.1 [188-221]		0	3849.91
High	[R].GITISTAHVEYETPNR.[H]		1	1	6	NP_385460.1	NP_385460.1 [55-70]		0	1787.89
High	[K].GSALAALEDSDKK.[I]		1	1	1	NP_385460.1	NP_385460.1 [168-180]		1	1304.67
High	[K].LLDQGQAGDNIGALLR.[G]		1	1	4	NP_385460.1	NP_385460.1 [262-277]		0	1653.89
High	[K].NMITGAAQMDGAILVVSAADGPMPQTR.[E]	2xOxidation [M9; M23]	1	1	1	NP_385460.1	NP_385460.1 [86-112]		0	2747.32
High	[K].NMITGAAQMDGAILVVSAADGPMPQTR.[E]	3xOxidation [M2; M9; M23]	1	1	3	NP_385460.1	NP_385460.1 [86-112]		0	2763.31
High	[R].QVGVPAIVVFLNK.[V]		1	1	3	NP_385460.1	NP_385460.1 [120-132]		0	1383.84
High	[K].TSLTAAITK.[Y]		1	1	1	NP_385460.1	NP_385460.1 [26-34]		0	905.53
High	[R].TTDVTGIVTLPEGTEMVMPGDNVTVDVELIVPIAMEEK.[L]	2xOxidation [M18; M35]	1	1	2	NP_385460.1	NP_385460.1 [332-369]		0	4075.01
High	[R].TTDVTGIVTLPEGTEMVMPGDNVTVDVELIVPIAMEEK.[L]	3xOxidation [M16; M18; M35]	1	1	5	NP_385460.1	NP_385460.1 [332-369]		0	4091
High	[R].TTDVTGIVTLPEGTEMVMPGDNVTVDVELIVPIAMEEK.[L]	1xDeamidated [N22]; 3xOxidation [M16; M18; M35]	1	1	1	NP_385460.1	NP_385460.1 [332-369]		0	4091.98
High	[K].VDQVDDAELLELVELEVR.[E]		1	1	6	NP_385460.1	NP_385460.1 [133-150]		0	2084.08
High	[K].VGEEIEIVGIRPTTK.[T]		1	1	4	NP_385460.1	NP_385460.1 [236-250]		0	1640.92
NP_385459.1	elongation factor G [Sinorhizobium meliloti 1021]	48	19	44	19	699	77.8	5.36	165.38	19
Confidence	Annotated Sequence	Modifications	# Protein Groups	# Proteins	# PSMs	Master Protein Accessions	Positions in Master Proteins	Modifications in Master Proteins	# Missed Cleavages	Theo. MH+ [Da]
High	[K].ADDNEPLSMLAFK.[I]	1xOxidation [M9]	1	1	1	NP_385459.1	NP_385459.1 [308-320]		0	1466.68
High	[K].AGAQLLEPIMK.[V]		1	1	1	NP_385459.1	NP_385459.1 [601-611]		0	1170.66
High	[K].AGAQLLEPIMK.[V]	1xOxidation [M10]	1	1	1	NP_385459.1	NP_385459.1 [601-611]		0	1186.65
High	[R].AQYTMLFDHYAPVPSNVAQEIQAK.[Y]		1	1	1	NP_385459.1	NP_385459.1 [671-694]		0	2721.33
High	[R].AQYTMLFDHYAPVPSNVAQEIQAK.[Y]	1xOxidation [M5]	1	1	1	NP_385459.1	NP_385459.1 [671-694]		0	2737.33
High	[K].ATLIDGAFHDVDSSVLAFEIASR.[A]		1	1	2	NP_385459.1	NP_385459.1 [569-591]		0	2434.22
High	[R].DESLGAQWDVVEIPADMK.[E]	1xOxidation [M17]	1	1	2	NP_385459.1	NP_385459.1 [193-210]		0	2018.94
High	[R].EDIEEAFAGDIVALAGLK.[E]		1	1	4	NP_385459.1	NP_385459.1 [369-386]		0	1860.96
High	[R].FNIIDTPGHVDFTIEVER.[S]		1	1	1	NP_385459.1	NP_385459.1 [82-99]		0	2102.06
High	[K].GIESVLSSGPLAGFPMLGVK.[A]		1	1	1	NP_385459.1	NP_385459.1 [549-568]		0	1959.06
High	[K].GIESVLSSGPLAGFPMLGVK.[A]	1xOxidation [M16]	1	1	1	NP_385459.1	NP_385459.1 [549-568]		0	1975.06
High	[R].GITITSAATTTFWK.[G]		1	1	2	NP_385459.1	NP_385459.1 [60-73]		0	1497.79
High	[K].GVIDLIEMNALVWR.[D]		1	1	1	NP_385459.1	NP_385459.1 [179-192]		0	1628.88
High	[K].GVIDLIEMNALVWR.[D]	1xOxidation [M8]	1	1	2	NP_385459.1	NP_385459.1 [179-192]		0	1644.88
High	[K].GVQPLLDAVVDYLPSPIDIPAIK.[G]		1	1	5	NP_385459.1	NP_385459.1 [272-294]		0	2433.36
High	[R].LGATAVVMQLPIGAESDFK.[G]	1xOxidation [M8]	1	1	2	NP_385459.1	NP_385459.1 [160-178]		0	1963.02
High	[K].IGEVHDGAATMDWMEQEQER.[G]	2xOxidation [M11; M14]	1	1	1	NP_385459.1	NP_385459.1 [40-59]		0	2363.99
High	[K].IMNDPFVGSLTFAR.[I]		1	1	1	NP_385459.1	NP_385459.1 [321-334]		0	1567.79
High	[K].IMNDPFVGSLTFAR.[I]	1xOxidation [M2]	1	1	2	NP_385459.1	NP_385459.1 [321-334]		0	1583.79
High	[K].IVFEPNPEGEDFAFESK.[I]		1	1	2	NP_385459.1	NP_385459.1 [516-532]		0	1954.91
High	[R].MEFPEPVIQIAIEPK.[T]		1	1	1	NP_385459.1	NP_385459.1 [406-420]		0	1740.92
High	[R].MEFPEPVIQIAIEPK.[T]	1xOxidation [M1]	1	1	2	NP_385459.1	NP_385459.1 [406-420]		0	1756.92
High	[K].VEASVGAPQVAYR.[E]		1	1	1	NP_385459.1	NP_385459.1 [476-488]		0	1346.71
High	[K].VEVVTPEDYVGDVIGDLNSR.[R]		1	1	3	NP_385459.1	NP_385459.1 [612-631]		0	2176.08
High	[R].VLDGAIALLDANAGVEPQTETVWR.[Q]		1	1	3	NP_385459.1	NP_385459.1 [103-126]		0	2538.32
NP_385296.1	adenylate cyclase 2 protein [Sinorhizobium meliloti 1021]	41	10	33	10	363	39.9	8.16	106.94	10
Confidence	Annotated Sequence	Modifications	# Protein Groups	# Proteins	# PSMs	Master Protein Accessions	Positions in Master Proteins	Modifications in Master Proteins	# Missed Cleavages	Theo. MH+ [Da]
High	[R].AEDLGEHEVK.[G]		1	1	1	NP_385296.1	NP_385296.1 [314-323]		0	1126.54
High	[R].DVFLSLLTGR.[Y]		1	1	6	NP_385296.1	NP_385296.1 [138-147]		0	1120.64
High	[K].LAVLSLTAGSLSGDGATEPAGETVR.[S]		1	1	5	NP_385296.1	NP_385296.1 [329-353]		0	2372.23
High	[K].LFAAMADPVLR.[Y]		1	1	2	NP_385296.1	NP_385296.1 [185-195]		0	1203.66
High	[K].LFAAMADPVLR.[Y]	1xOxidation [M5]	1	1	2	NP_385296.1	NP_385296.1 [185-195]		0	1219.65
Medium	[R].LRPPVFVR.[A]		1	1	1	NP_385296.1	NP_385296.1 [306-313]		0	983.615
High	[K].ITYFGDTVNTTAR.[L]		1	1	3	NP_385296.1	NP_385296.1 [272-284]		0	1458.72
High	[R].QVLISADLLR.[R]		1	1	4	NP_385296.1	NP_385296.1 [295-304]		0	1127.68
High	[R].TDAMLPSLNVLVYALATSGPIIFVLR.[V]	1xOxidation [M4]	1	1	1	NP_385296.1	NP_385296.1 [105-130]		0	2790.55
High	[R].VFLFIDLAGSTSLAER.[F]		1	1	1	NP_385296.1	NP_385296.1 [157-172]		0	1738.94
High	[R].YGGSIDDYVGDAAVITWPYDR.[A]		1	1	7	NP_385296.1	NP_385296.1 [196-216]		0	2333.07
NP_387140.1	F0F1 ATP synthase subunit beta [Sinorhizobium meliloti 1021]	65	19	32	19	504	53.3	5.49	103.37	19
Confidence	Annotated Sequence	Modifications	# Protein Groups	# Proteins	# PSMs	Master Protein Accessions	Positions in Master Proteins	Modifications in Master Proteins	# Missed Cleavages	Theo. MH+ [Da]
High	[R].AIHQEAPAYVDQSTEAQILVTGIK.[V]		1	1	1	NP_387140.1	NP_387140.1 [141-164]		0	2582.35
High	[K].ALQDIIAILGMDELSEEDK.[I]		1	1	2	NP_387140.1	NP_387140.1 [409-427]		0	2103.05
High	[K].ALQDIIAILGMDELSEEDK.[I]	1xOxidation [M11]	1	1	1	NP_387140.1	NP_387140.1 [409-427]		0	2119.05
High	[R].DEGQDVLFFVDNIFR.[F]		1	1	1	NP_387140.1	NP_387140.1 [272-286]		0	1813.88
High	[R].EGNDLYHEMIESGVNK.[H]		1	1	1	NP_387140.1	NP_387140.1 [218-233]		0	1834.83
High	[R].FLSQPFFVAEVFTGSPGK.[L]		1	1	3	NP_387140.1	NP_387140.1 [439-456]		0	1958.01
High	[R].FTQAGSEVSALLGR.[I]		1	1	2	NP_387140.1	NP_387140.1 [287-300]		0	1435.75
High	[K].GIYPAVDPLDSTSR.[M]		1	1	1	NP_387140.1	NP_387140.1 [369-382]		0	1490.75
High	[K].GSITSVQAIYVPADDLTDPAPATSFAHLDATTVLSR.[S]		1	1	4	NP_387140.1	NP_387140.1 [328-363]		0	3700.87
High	[K].IGLFGGAGVGK.[T]		1	1	1	NP_387140.1	NP_387140.1 [178-188]		0	975.562
High	[R].IMNVIGEPVDEAGPLK.[T]	1xOxidation [M2]	1	1	1	NP_387140.1	NP_387140.1 [120-135]		0	1697.88
High	[R].IPSAVGYQPTLATDMGQMQER.[I]	2xOxidation [M15; M18]	1	1	1	NP_387140.1	NP_387140.1 [301-321]		0	2325.08
High	[K].LVALEDTIK.[G]		1	1	1	NP_387140.1	NP_387140.1 [457-465]		0	1001.59
High	[R].LVLEVAQHLGENSVR.[T]		1	1	2	NP_387140.1	NP_387140.1 [71-85]		0	1663.91
High	[R].MLDPMIVGEEHYEVSR.[K]	2xOxidation [M1; M5]	1	1	1	NP_387140.1	NP_387140.1 [383-398]		0	1936.88
High	[K].TVLIMELINNVAK.[A]		1	1	1	NP_387140.1	NP_387140.1 [189-201]		0	1457.84
High	[K].TVLIMELINNVAK.[A]	1xOxidation [M5]	1	1	2	NP_387140.1	NP_387140.1 [189-201]		0	1473.83
High	[K].VADTGGPIAVPVGK.[E]		1	1	1	NP_387140.1	NP_387140.1 [101-114]		0	1280.72
High	[R].VALTGLTVAEQFR.[D]		1	1	2	NP_387140.1	NP_387140.1 [259-271]		0	1404.78
High	[R].VTQVIGAVVDVAFEEGQLPQILNALETDNNGNR.[L]		1	1	1	NP_387140.1	NP_387140.1 [38-70]		0	3523.8
High	[K].VVDLLAPYAK.[G]		1	1	2	NP_387140.1	NP_387140.1 [165-174]		0	1088.64
NP_384898.1	chaperonin GroEL [Sinorhizobium meliloti 1021]	39	14	23	14	545	57.7	5.1	77.52	14
Confidence	Annotated Sequence	Modifications	# Protein Groups	# Proteins	# PSMs	Master Protein Accessions	Positions in Master Proteins	Modifications in Master Proteins	# Missed Cleavages	Theo. MH+ [Da]
High	[R].AAVQEGIVPGGGVALLR.[S]		1	2	2	NP_384898.1	NP_384898.1 [405-421]		0	1606.93
High	[K].AMLEDIAILTGGTVISEDLGIK.[L]	1xOxidation [M2]	1	2	2	NP_384898.1	NP_384898.1 [287-308]		0	2275.21
High	[K].EIELEDKFENMGAQMVR.[AE]	2xOxidation [M11; M15]	1	3	1	NP_384898.1	NP_384898.1 [59-75]		1	2070.95
High	[R].GIDLAVAEVVK.[D]		1	2	1	NP_384898.1	NP_384898.1 [119-129]		0	1113.65
High	[R].GVDILADAVK.[V]		1	2	1	NP_384898.1	NP_384898.1 [19-28]		0	1000.57
High	[R].GYLSPYFVTNPEK.[M]		1	2	2	NP_384898.1	NP_384898.1 [198-210]		0	1514.75
High	[K].LESVTLDMLGR.[A]		1	3	1	NP_384898.1	NP_384898.1 [309-319]		0	1233.65
High	[K].LESVTLDMLGR.[A]	1xOxidation [M8]	1	3	1	NP_384898.1	NP_384898.1 [309-319]		0	1249.65
High	[K].INTSDEVAQVGTISANGEK.[Q]		1	2	1	NP_384898.1	NP_384898.1 [138-156]		0	1932.95
High	[K].MVADLEDAFILLHEK.[K]		1	2	1	NP_384898.1	NP_384898.1 [211-225]		0	1743.9
High	[K].MVADLEDAFILLHEK.[K]	1xOxidation [M1]	1	2	2	NP_384898.1	NP_384898.1 [211-225]		0	1759.89
High	[K].QIGLDIAEAMQK.[V]		1	2	1	NP_384898.1	NP_384898.1 [157-168]		0	1316.69
High	[K].QIGLDIAEAMQK.[V]	1xOxidation [M10]	1	2	1	NP_384898.1	NP_384898.1 [157-168]		0	1332.68
High	[R].QIVENAGDEASIVVGK.[I]		1	2	1	NP_384898.1	NP_384898.1 [452-467]		0	1628.85
High	[K].TAETELEVVEGMQFDR.[G]		1	3	1	NP_384898.1	NP_384898.1 [182-197]		0	1853.86
High	[K].TAETELEVVEGMQFDR.[G]	1xOxidation [M12]	1	3	2	NP_384898.1	NP_384898.1 [182-197]		0	1869.85
High	[RK].TNDLAGDGTTTATVLAQAIVR.[E]		1	3	2	NP_384898.1	NP_384898.1 [81-101]		0	2088.09
High	[K].VGNEGVITVEEAK.[T]		1	4	1	NP_384898.1	NP_384898.1 [169-181]		0	1344.7
NP_387368.1	acetyl-CoA acetyltransferase [Sinorhizobium meliloti 1021]	48	9	15	9	393	40.8	6.33	62.18	9
Confidence	Annotated Sequence	Modifications	# Protein Groups	# Proteins	# PSMs	Master Protein Accessions	Positions in Master Proteins	Modifications in Master Proteins	# Missed Cleavages	Theo. MH+ [Da]
High	[R].AGVEAGEVDEVILGQVLPAGEGQNPAR.[Q]		1	1	3	NP_387368.1	NP_387368.1 [43-69]		0	2675.36
High	[R].AVALGMQQIATGDAK.[V]		1	1	1	NP_387368.1	NP_387368.1 [96-110]		0	1473.77
High	[K].DGLTDAFYGYHMGITAENVAR.[K]		1	1	1	NP_387368.1	NP_387368.1 [147-167]		0	2301.06
High	[K].DGLTDAFYGYHMGITAENVAR.[K]	1xOxidation [M12]	1	1	1	NP_387368.1	NP_387368.1 [147-167]		0	2317.06
High	[K].DLGWDPSIVNVNGGAIAIGHPIGASGAR.[V]		1	1	1	NP_387368.1	NP_387368.1 [330-357]		0	2714.4
High	[K].EGTVTAGNASGLNDGAAAALLMTEAEAAR.[R]	1xOxidation [M22]	1	1	2	NP_387368.1	NP_387368.1 [239-267]		0	2748.31
High	[R].FADEIVPFVVK.[T]		1	1	1	NP_387368.1	NP_387368.1 [196-206]		0	1263.7
High	[R].IVSWATAGVDPQIMGTGPIPASR.[K]	1xOxidation [M14]	1	1	1	NP_387368.1	NP_387368.1 [276-298]		0	2340.2
High	[R].TAVGSFNGAFGNTLAHELGAAAIK.[A]		1	1	2	NP_387368.1	NP_387368.1 [14-37]		0	2317.19
High	[R].VLNTLLFEMK.[R]		1	1	1	NP_387368.1	NP_387368.1 [358-367]		0	1207.68
High	[R].VLNTLLFEMK.[R]	1xOxidation [M9]	1	1	1	NP_387368.1	NP_387368.1 [358-367]		0	1223.67
NP_384986.1	1-deoxy-D-xylulose-5-phosphate synthase [Sinorhizobium meliloti 1021]	24	8	13	8	645	68.6	6.47	50.86	8
Confidence	Annotated Sequence	Modifications	# Protein Groups	# Proteins	# PSMs	Master Protein Accessions	Positions in Master Proteins	Modifications in Master Proteins	# Missed Cleavages	Theo. MH+ [Da]
High	[R].AGFVGADGPTHAGSFDTTYLATLPGFVVMAAADEAELK.[H]		1	1	1	NP_384986.1	NP_384986.1 [427-464]		0	3797.84
High	[R].AGFVGADGPTHAGSFDTTYLATLPGFVVMAAADEAELK.[H]	1xOxidation [M29]	1	1	1	NP_384986.1	NP_384986.1 [427-464]		0	3813.83
High	[K].AKPNAPAYTSVFADALTQEASLDDK.[I]		1	1	3	NP_384986.1	NP_384986.1 [320-344]		0	2623.29
High	[R].AYDQVVHDVAIQGLPVR.[F]		1	1	2	NP_384986.1	NP_384986.1 [405-421]		0	1880
High	[R].DLPQLAAELR.[A]		1	1	1	NP_384986.1	NP_384986.1 [31-40]		0	1125.63
High	[K].IVAITAAMPSGTGLDK.[F]		1	1	1	NP_384986.1	NP_384986.1 [345-360]		0	1544.84
High	[K].IVAITAAMPSGTGLDK.[F]	1xOxidation [M8]	1	1	1	NP_384986.1	NP_384986.1 [345-360]		0	1560.83
High	[R].NVIAVIGDGAMSAGMAFEALNNAGALDAR.[L]	1xOxidation [M11]	1	1	1	NP_384986.1	NP_384986.1 [149-177]		0	2835.38
High	[R].TAAAYDEGPISFR.[Y]		1	1	1	NP_384986.1	NP_384986.1 [469-481]		0	1397.67
High	[K].VALLSFGTR.[L]		1	1	1	NP_384986.1	NP_384986.1 [513-521]		0	963.562
NP_384361.1	30S ribosomal protein S1 [Sinorhizobium meliloti 1021]	29	10	11	10	568	62.6	5.22	40.92	10
Confidence	Annotated Sequence	Modifications	# Protein Groups	# Proteins	# PSMs	Master Protein Accessions	Positions in Master Proteins	Modifications in Master Proteins	# Missed Cleavages	Theo. MH+ [Da]
High	[K].DVAIVDVGLK.[V]		1	1	1	NP_384361.1	NP_384361.1 [40-49]		0	1028.6
High	[R].DVTPLMHNPQPFEILK.[M]	1xOxidation [M6]	1	1	1	NP_384361.1	NP_384361.1 [149-164]		0	1894.97
High	[K].EAVAQFGSSDSGASLGDILGAALK.[N]		1	1	1	NP_384361.1	NP_384361.1 [539-562]		0	2264.14
High	[R].IENALGEAVLSR.[E]		1	1	1	NP_384361.1	NP_384361.1 [81-92]		0	1271.7
High	[K].ILSTSQEVDVVVLEVDPTK.[R]		1	1	2	NP_384361.1	NP_384361.1 [327-345]		0	2071.12
High	[K].QLESDPWDGIGAK.[Y]		1	1	1	NP_384361.1	NP_384361.1 [267-279]		0	1415.68
High	[K].QTLENPWQAFAHSHPAGTEVEGEVK.[N]		1	1	1	NP_384361.1	NP_384361.1 [354-378]		0	2762.32
High	[R].SEIVQNLEEGQVVEGVVK.[N]		1	1	1	NP_384361.1	NP_384361.1 [189-206]		0	1956.03
High	[K].VGDEVEVYVER.[I]		1	1	1	NP_384361.1	NP_384361.1 [70-80]		0	1293.63
High	[R].VNHPSEILNIGQQVK.[V]		1	1	1	NP_384361.1	NP_384361.1 [234-248]		0	1675.91
P35527	SWISS-PROT:P35527 Tax_Id=9606 Gene_Symbol=KRT9 Keratin, type I cytoskeletal 9	15	4	9	4	623	62.1	5.3	40.65	4
Confidence	Annotated Sequence	Modifications	# Protein Groups	# Proteins	# PSMs	Master Protein Accessions	Positions in Master Proteins	Modifications in Master Proteins	# Missed Cleavages	Theo. MH+ [Da]
High	[K].DIENQYETQITQIEHEVSSSGQEVQSSAK.[E]		1	1	4	P35527	P35527 [340-368]		0	3264.51
High	[K].EIETYHNLLEGGQEDFESSGAGK.[I]		1	1	3	P35527	P35527 [450-472]		0	2510.13
High	[R].HGVQELEIELQSQLSK.[K]		1	1	1	P35527	P35527 [375-390]		0	1837.97
High	[K].NYSPYYNTIDDLKDQIVDLTVGNNK.[T]		1	1	1	P35527	P35527 [200-224]		1	2902.41
NP_386731.2	bifunctional ornithine acetyltransferase/N-acetylglutamate synthase [Sinorhizobium meliloti 1021]	24	9	13	9	413	42.9	5.14	40.36	9
Confidence	Annotated Sequence	Modifications	# Protein Groups	# Proteins	# PSMs	Master Protein Accessions	Positions in Master Proteins	Modifications in Master Proteins	# Missed Cleavages	Theo. MH+ [Da]
Medium	[R].AALDDLLR.[D]		1	1	1	NP_386731.2	NP_386731.2 [267-274]		0	886.499
High	[R].AVVVNSGNANAFTGK.[K]		1	1	1	NP_386731.2	NP_386731.2 [78-92]		0	1448.75
High	[R].DLALQVVR.[D]		1	1	1	NP_386731.2	NP_386731.2 [275-282]		0	913.547
High	[R].DPAYSEAAATAVMQGETIPIR.[V]		1	1	1	NP_386731.2	NP_386731.2 [363-383]		0	2191.07
High	[R].DPAYSEAAATAVMQGETIPIR.[V]	1xOxidation [M13]	1	1	1	NP_386731.2	NP_386731.2 [363-383]		0	2207.06
High	[K].EYVEINGDYR.[S]		1	1	1	NP_386731.2	NP_386731.2 [403-412]		0	1257.57
High	[R].IALSIANSPLVK.[T]		1	1	3	NP_386731.2	NP_386731.2 [307-318]		0	1225.75
High	[R].LAIWFGDIR.[V]		1	1	1	NP_386731.2	NP_386731.2 [347-355]		0	1090.6
High	[K].TFAEMPALR.[G]		1	1	1	NP_386731.2	NP_386731.2 [12-20]		0	1035.53
High	[R].VAVEGERDPAYSEAAATAVMQGETIPIR.[V]		1	1	1	NP_386731.2	NP_386731.2 [356-383]		1	2931.45
High	[R].VAVEGERDPAYSEAAATAVMQGETIPIR.[V]	1xOxidation [M20]	1	1	1	NP_386731.2	NP_386731.2 [356-383]		1	2947.45
NP_384288.1	molecular chaperone DnaK [Sinorhizobium meliloti 1021]	25	10	11	10	641	68.9	5.03	38.68	10
Confidence	Annotated Sequence	Modifications	# Protein Groups	# Proteins	# PSMs	Master Protein Accessions	Positions in Master Proteins	Modifications in Master Proteins	# Missed Cleavages	Theo. MH+ [Da]
High	[K].AIEDAIAALK.[S]		1	1	1	NP_384288.1	NP_384288.1 [559-568]		0	1014.58
High	[K].AVITVPAYFNDAQR.[Q]		1	1	1	NP_384288.1	NP_384288.1 [138-151]		0	1564.81
High	[K].DVLLLDVTPLSLGIETLGGVFTR.[L]		1	1	1	NP_384288.1	NP_384288.1 [383-405]		0	2428.37
High	[K].FESLVEDLIQK.[T]		1	1	1	NP_384288.1	NP_384288.1 [300-310]		0	1320.7
High	[K].GVNPDEVVAMGAAIQAGVLQGDVK.[D]		1	1	1	NP_384288.1	NP_384288.1 [359-382]		0	2338.21
High	[R].IINEPTAAALAYGLDK.[K]		1	1	1	NP_384288.1	NP_384288.1 [168-183]		0	1659.9
High	[R].LVEYLASEFK.[K]		1	1	2	NP_384288.1	NP_384288.1 [231-240]		0	1198.64
High	[R].QAVTNPENTLFAIK.[R]		1	1	1	NP_384288.1	NP_384288.1 [57-70]		0	1545.83
High	[R].SGDDVVDADYEEVKDEDDR.[K]		1	1	1	NP_384288.1	NP_384288.1 [619-637]		1	2170.89
High	[K].SQVFSTADDNQSAVTIR.[V]		1	1	1	NP_384288.1	NP_384288.1 [418-434]		0	1838.89
NP_387142.1	F0F1 ATP synthase subunit alpha [Sinorhizobium meliloti 1021]	23	7	11	7	509	54.6	6.74	37.97	7
Confidence	Annotated Sequence	Modifications	# Protein Groups	# Proteins	# PSMs	Master Protein Accessions	Positions in Master Proteins	Modifications in Master Proteins	# Missed Cleavages	Theo. MH+ [Da]
High	[K].AIDALIPVGR.[G]		1	1	2	NP_387142.1	NP_387142.1 [152-161]		0	1024.61
High	[R].EMAAFAQFGSDLDAATQR.[L]	1xOxidation [M2]	1	1	2	NP_387142.1	NP_387142.1 [399-416]		0	1944.88
High	[K].NFGQEAEVSEVGQVLSVGDGIAR.[V]		1	1	2	NP_387142.1	NP_387142.1 [18-40]		0	2361.17
High	[K].TAIILDTILNQK.[A]		1	1	2	NP_387142.1	NP_387142.1 [176-187]		0	1342.79
High	[K].TEEQVAVIFAGVNGYLDK.[L]		1	1	1	NP_387142.1	NP_387142.1 [438-455]		0	1953
High	[R].TGAIVDVPVGPELLGR.[V]		1	1	1	NP_387142.1	NP_387142.1 [91-106]		0	1592.9
High	[R].VYGLDNVQAGEMVEFPGGIR.[G]	1xOxidation [M12]	1	1	1	NP_387142.1	NP_387142.1 [41-60]		0	2167.05
NP_385453.1	50S ribosomal protein L7/L12 [Sinorhizobium meliloti 1021]	48	2	7	2	126	12.8	4.86	32.22	2
Confidence	Annotated Sequence	Modifications	# Protein Groups	# Proteins	# PSMs	Master Protein Accessions	Positions in Master Proteins	Modifications in Master Proteins	# Missed Cleavages	Theo. MH+ [Da]
High	[K].IVEDLSSLTVLEAAELSK.[L]		1	1	4	NP_385453.1	NP_385453.1 [7-24]		0	1917.04
High	[K].WGVSAAAPVAVAAAGGAAGAAAPVEEEKTEFDVILTDAGANK.[I]		1	1	3	NP_385453.1	NP_385453.1 [30-71]		1	3952.99
P04264	SWISS-PROT:P04264 Tax_Id=9606 Gene_Symbol=KRT1 Keratin, type II cytoskeletal 1	11	6	9	5	644	66	8.12	30.4	6
Confidence	Annotated Sequence	Modifications	# Protein Groups	# Proteins	# PSMs	Master Protein Accessions	Positions in Master Proteins	Modifications in Master Proteins	# Missed Cleavages	Theo. MH+ [Da]
High	[R].FLEQQNQVLQTK.[W]		5	7	1	Q6NXH9; Q7Z794; P35908; Q6IFZ6; P04264	Q6NXH9 [151-162]; Q7Z794 [184-195]; P35908 [204-215]; Q6IFZ6 [187-198]; P04264 [200-211]		0	1475.79
High	[K].LNDLEDALQQAK.[E]		1	1	2	P04264	P04264 [444-455]		0	1357.7
High	[K].QISNLQQSISDAEQR.[G]		1	1	1	P04264	P04264 [418-432]		0	1716.85
High	[R].SLDLDSIIAEVK.[A]		1	5	2	P04264	P04264 [344-355]		0	1302.72
High	[K].SLNNQFASFIDK.[V]		1	2	2	P04264	P04264 [186-197]		0	1383.69
High	[R].TNAENEFVTIK.[K]		1	1	1	P04264	P04264 [278-288]		0	1265.64
NP_385455.1	DNA-directed RNA polymerase subunit beta' [Sinorhizobium meliloti 1021]	9	9	10	9	1401	155.2	6.77	28.96	9
Confidence	Annotated Sequence	Modifications	# Protein Groups	# Proteins	# PSMs	Master Protein Accessions	Positions in Master Proteins	Modifications in Master Proteins	# Missed Cleavages	Theo. MH+ [Da]
High	[K].EGLTVNEYFNSTHGAR.[K]		1	1	1	NP_385455.1	NP_385455.1 [761-776]		0	1794.84
High	[R].FATSDLNDLYR.[R]		1	1	1	NP_385455.1	NP_385455.1 [262-272]		0	1314.63
High	[K].GDYILDGNPAPHDILAIK.[G]		1	1	1	NP_385455.1	NP_385455.1 [1201-1218]		0	1922
High	[R].IELEDVNDSLLAEGK.[K]		1	1	1	NP_385455.1	NP_385455.1 [1277-1291]		0	1644.83
High	[R].LGIQAFEPILVEGK.[A]		1	1	1	NP_385455.1	NP_385455.1 [434-447]		0	1513.86
High	[K].ILSWSYGEIK.[K]		1	1	2	NP_385455.1	NP_385455.1 [31-40]		0	1195.64
High	[K].MILEPDVVAIEK.[A]		1	1	1	NP_385455.1	NP_385455.1 [859-870]		0	1356.74
High	[R].TALDNIDNPVTGER.[I]		1	1	1	NP_385455.1	NP_385455.1 [839-852]		0	1514.74
High	[R].VLYFENYIVTEPGLTSLK.[E]		1	1	1	NP_385455.1	NP_385455.1 [139-156]		0	2086.11
NP_384420.1	GMP synthase [Sinorhizobium meliloti 1021]	26	8	8	8	520	57.2	6.11	28.92	8
Confidence	Annotated Sequence	Modifications	# Protein Groups	# Proteins	# PSMs	Master Protein Accessions	Positions in Master Proteins	Modifications in Master Proteins	# Missed Cleavages	Theo. MH+ [Da]
High	[K].AVILSGSPASTLDTGSPR.[A]		1	1	1	NP_384420.1	NP_384420.1 [53-70]		0	1728.91
High	[R].EADAIYLDEIR.[K]		1	1	1	NP_384420.1	NP_384420.1 [421-431]		0	1307.65
High	[R].ELGLPESFIGR.[H]		1	1	1	NP_384420.1	NP_384420.1 [385-395]		0	1217.65
High	[R].FIGELEGVSDPETK.[R]		1	1	1	NP_384420.1	NP_384420.1 [289-302]		0	1520.75
High	[K].IAGITGDWTMSAYR.[A]	1xOxidation [M10]	1	1	1	NP_384420.1	NP_384420.1 [196-209]		0	1557.74
High	[R].LFIEVFEEEAK.[K]		1	1	1	NP_384420.1	NP_384420.1 [309-319]		0	1353.69
High	[K].LGGADFLAQGTLYPDVIESVSFTGGPSVTIK.[S]		1	1	1	NP_384420.1	NP_384420.1 [321-351]		0	3139.62
High	[R].VTALPEGFEVVATSSNAPFAFIADEK.[R]		1	1	1	NP_384420.1	NP_384420.1 [142-167]		0	2710.36
NP_385652.1	trigger factor [Sinorhizobium meliloti 1021]	25	8	8	8	491	54.3	4.91	28.26	8
Confidence	Annotated Sequence	Modifications	# Protein Groups	# Proteins	# PSMs	Master Protein Accessions	Positions in Master Proteins	Modifications in Master Proteins	# Missed Cleavages	Theo. MH+ [Da]
High	[K].DVAAAAPIEINDELATK.[L]		1	1	1	NP_385652.1	NP_385652.1 [247-263]		0	1740.9
High	[R].EVVDVSEDEVNEQIQR.[I]		1	1	1	NP_385652.1	NP_385652.1 [136-151]		0	1887.89
High	[R].FIPGFEEQLVGVK.[A]		1	1	1	NP_385652.1	NP_385652.1 [202-214]		0	1462.79
High	[R].LGLVLSEIGEK.[A]		1	1	1	NP_385652.1	NP_385652.1 [359-369]		0	1157.68
High	[R].LVDAEFENIWR.[Q]		1	1	1	NP_385652.1	NP_385652.1 [312-322]		0	1391.7
High	[R].QLLDQLDELYQFDTPER.[L]		1	1	1	NP_385652.1	NP_385652.1 [295-311]		0	2123.03
High	[K].TITVTFPADYPAANLAGK.[E]		1	1	1	NP_385652.1	NP_385652.1 [220-237]		0	1849.97
High	[K].VDGEAFDGGKDEDAELVLGSNR.[F]		1	1	1	NP_385652.1	NP_385652.1 [180-201]		1	2293.06
P13645	SWISS-PROT:P13645 Tax_Id=9606 Gene_Symbol=KRT10 Keratin, type I cytoskeletal 10	17	6	7	6	593	59.5	5.21	25.99	6
Confidence	Annotated Sequence	Modifications	# Protein Groups	# Proteins	# PSMs	Master Protein Accessions	Positions in Master Proteins	Modifications in Master Proteins	# Missed Cleavages	Theo. MH+ [Da]
High	[K].ADLEMQIESLTEELAYLK.[K]	1xOxidation [M5]	1	1	1	P13645	P13645 [267-284]		0	2112.04
High	[KR].DAEAWFNEK.[S]		1	5	1	P13645	P13645 [335-343]		0	1109.49
High	[K].ELTTEIDNNIEQISSYK.[S]		1	1	1	P13645	P13645 [346-362]		0	1996.97
High	[K].GSLGGGFSSGGFSGGSFSR.[G]		1	1	1	P13645	P13645 [41-59]		0	1707.77
High	[R].NVSTGDVNVEMNAAPGVDLTQLLNNMR.[S]	2xOxidation [M11; M26]	1	1	2	P13645	P13645 [296-322]		0	2904.38
High	[R].VLDELTLTK.[A]		1	1	1	P13645	P13645 [258-266]		0	1031.6
NP_384458.1	myo-inositol catabolism protein [Sinorhizobium meliloti 1021]	29	5	7	5	300	33	6.05	23.89	5
Confidence	Annotated Sequence	Modifications	# Protein Groups	# Proteins	# PSMs	Master Protein Accessions	Positions in Master Proteins	Modifications in Master Proteins	# Missed Cleavages	Theo. MH+ [Da]
High	[R].GVFTVPGDEEGGVDFLPVLK.[T]		1	1	2	NP_384458.1	NP_384458.1 [234-253]		0	2075.07
High	[K].LLLDTGHAWFGGSDPAEVAR.[K]		1	1	2	NP_384458.1	NP_384458.1 [179-198]		0	2112.05
High	[R].NPFEYQSLGLK.[S]		1	1	1	NP_384458.1	NP_384458.1 [276-286]		0	1295.66
High	[K].TAAEHGYDGWLVIEAEQDSAVR.[N]		1	1	1	NP_384458.1	NP_384458.1 [254-275]		0	2417.14
High	[K].VVEGEGLSFLEGVR.[R]		1	1	1	NP_384458.1	NP_384458.1 [219-232]		0	1490.78
NP_385468.1	30S ribosomal protein S3 [Sinorhizobium meliloti 1021]	22	3	6	3	237	26.7	9.64	23.83	3
Confidence	Annotated Sequence	Modifications	# Protein Groups	# Proteins	# PSMs	Master Protein Accessions	Positions in Master Proteins	Modifications in Master Proteins	# Missed Cleavages	Theo. MH+ [Da]
High	[R].KPEVDATLVAQSIAQQLER.[R]		1	1	3	NP_385468.1	NP_385468.1 [108-126]		0	2096.13
High	[K].LSEMTNSETHLNIVEVR.[K]	1xOxidation [M4]	1	1	1	NP_385468.1	NP_385468.1 [91-107]		0	1987.98
High	[R].WFADNAEYGQLLHEDLK.[I]		1	1	2	NP_385468.1	NP_385468.1 [22-38]		0	2048.97
NP_387284.1	isopropylmalate isomerase small subunit [Sinorhizobium meliloti 1021]	35	4	7	4	201	21.8	4.96	23.1	4
Confidence	Annotated Sequence	Modifications	# Protein Groups	# Proteins	# PSMs	Master Protein Accessions	Positions in Master Proteins	Modifications in Master Proteins	# Missed Cleavages	Theo. MH+ [Da]
High	[K].LTGVAAPLPVVNIDTDMIIPK.[D]		1	1	1	NP_387284.1	NP_387284.1 [7-27]		0	2177.22
High	[K].LTGVAAPLPVVNIDTDMIIPK.[D]	1xOxidation [M17]	1	1	2	NP_387284.1	NP_387284.1 [7-27]		0	2193.22
High	[K].NGILPIVVSQEDLDK.[L]		1	1	1	NP_387284.1	NP_387284.1 [114-128]		0	1639.89
High	[R].TGLGTGLFAEAR.[Y]		1	1	1	NP_387284.1	NP_387284.1 [36-47]		0	1192.63
High	[R].YNEDGTPNPDFVLNKPAYQNAK.[I]		1	1	2	NP_387284.1	NP_387284.1 [48-69]		0	2495.18
NP_384517.1	S-adenosylmethionine synthetase [Sinorhizobium meliloti 1021]	24	6	6	6	426	46	7.8	21.96	6
Confidence	Annotated Sequence	Modifications	# Protein Groups	# Proteins	# PSMs	Master Protein Accessions	Positions in Master Proteins	Modifications in Master Proteins	# Missed Cleavages	Theo. MH+ [Da]
High	[R].ANYLFTSESVAEGHPDK.[V]		1	1	1	NP_384517.1	NP_384517.1 [3-19]		0	1864.87
High	[R].DIGYEQDGFHWK.[T]		1	1	1	NP_384517.1	NP_384517.1 [97-108]		0	1494.66
High	[K].FVIGGPDGDAGLTGR.[K]		1	1	1	NP_384517.1	NP_384517.1 [255-269]		0	1431.72
High	[K].IIVDTYGGAAPHGGGAFSGK.[D]		1	1	1	NP_384517.1	NP_384517.1 [271-290]		0	1874.94
High	[R].ISDEIVDLVYR.[E]		1	1	1	NP_384517.1	NP_384517.1 [24-34]		0	1321.7
High	[R].YVDGKPAEATSIVLSTQHLDESWDSTK.[V]		1	1	1	NP_384517.1	NP_384517.1 [197-223]		0	2977.44
NP_387123.1	ABC transporter ATP-binding protein [Sinorhizobium meliloti 1021]	22	5	6	5	356	39.7	7.08	20.91	5
Confidence	Annotated Sequence	Modifications	# Protein Groups	# Proteins	# PSMs	Master Protein Accessions	Positions in Master Proteins	Modifications in Master Proteins	# Missed Cleavages	Theo. MH+ [Da]
High	[R].IALNFQPQIK.[A]		1	1	1	NP_387123.1	NP_387123.1 [265-274]		0	1171.68
High	[R].IELGIRPEFISLGR.[E]		1	1	1	NP_387123.1	NP_387123.1 [279-292]		0	1599.92
High	[R].ILFDGTDVTHLTTQQR.[N]		1	1	1	NP_387123.1	NP_387123.1 [66-81]		0	1844.95
High	[R].SDVSAILFDEPLTVIDPEMK.[W]	1xOxidation [M19]	1	1	1	NP_387123.1	NP_387123.1 [157-176]		0	2235.11
High	[K].TTLLNIISGLINPSEGR.[I]		1	1	2	NP_387123.1	NP_387123.1 [49-65]		0	1798.01
NP_385364.1	histone-like protein [Sinorhizobium meliloti 1021]	33	2	6	2	90	9.3	9.19	20.71	2
Confidence	Annotated Sequence	Modifications	# Protein Groups	# Proteins	# PSMs	Master Protein Accessions	Positions in Master Proteins	Modifications in Master Proteins	# Missed Cleavages	Theo. MH+ [Da]
High	[K].ADASSAVDAVFETIQGELK.[N]		1	1	5	NP_385364.1	NP_385364.1 [19-37]		0	1950.97
High	[R].LVGFGNFSVSR.[R]		1	1	1	NP_385364.1	NP_385364.1 [44-54]		0	1182.63
NP_384150.1	transcriptional regulator [Sinorhizobium meliloti 1021]	39	5	5	5	240	27.1	5.8	19.78	5
Confidence	Annotated Sequence	Modifications	# Protein Groups	# Proteins	# PSMs	Master Protein Accessions	Positions in Master Proteins	Modifications in Master Proteins	# Missed Cleavages	Theo. MH+ [Da]
High	[R].DALMDAAYDEQVYVDDR.[T]	1xOxidation [M4]	1	1	1	NP_384150.1	NP_384150.1 [187-203]		0	2004.85
High	[K].DEEIDELFGLK.[M]		1	1	1	NP_384150.1	NP_384150.1 [82-92]		0	1307.64
High	[-].MQTIALVDDDRNILTSVSIALEAEGYK.[V]	1xOxidation [M1]	1	1	1	NP_384150.1	NP_384150.1 [1-27]		1	2981.51
High	[K].SDLPVIFLTSK.[D]		1	1	1	NP_384150.1	NP_384150.1 [71-81]		0	1219.69
High	[K].VETYTDGASALEGLLARPPQLAIFDIK.[M]		1	1	1	NP_384150.1	NP_384150.1 [28-54]		0	2888.54
NP_386959.1	sarcosine oxidase subunit alpha [Sinorhizobium meliloti 1021]	7	4	5	4	997	107.5	6.92	19.63	4
Confidence	Annotated Sequence	Modifications	# Protein Groups	# Proteins	# PSMs	Master Protein Accessions	Positions in Master Proteins	Modifications in Master Proteins	# Missed Cleavages	Theo. MH+ [Da]
High	[K].EIPQVGLTTFR.[Q]		1	1	1	NP_386959.1	NP_386959.1 [575-585]		0	1260.69
High	[R].GILSAGAEEPNALLDVSR.[D]		1	1	1	NP_386959.1	NP_386959.1 [59-76]		0	1811.95
High	[R].TLTALEGDTIASALIANDIHLVGR.[S]		1	1	2	NP_386959.1	NP_386959.1 [27-50]		0	2464.34
High	[R].TTAFGYYNHNFVGLVER.[V]		1	1	1	NP_386959.1	NP_386959.1 [245-261]		0	1987.97
NP_385486.1	DNA-directed RNA polymerase subunit alpha [Sinorhizobium meliloti 1021]	19	4	5	4	336	37.1	4.87	18.96	4
Confidence	Annotated Sequence	Modifications	# Protein Groups	# Proteins	# PSMs	Master Protein Accessions	Positions in Master Proteins	Modifications in Master Proteins	# Missed Cleavages	Theo. MH+ [Da]
High	[R].EDVTDIVLNIK.[E]		1	1	1	NP_385486.1	NP_385486.1 [77-87]		0	1258.69
High	[R].GAAVTAVQIDGVLHEFSSIPGVR.[E]		1	1	2	NP_385486.1	NP_385486.1 [54-76]		0	2323.24
High	[R].GFGLTLGNALR.[R]		1	1	1	NP_385486.1	NP_385486.1 [35-45]		0	1118.63
High	[R].SEDAPIGLIPVDSLYSPVK.[K]		1	1	1	NP_385486.1	NP_385486.1 [160-178]		0	2000.06
NP_385474.1	50S ribosomal protein L5 [Sinorhizobium meliloti 1021]	36	5	6	5	185	20.9	9.55	18.6	5
Confidence	Annotated Sequence	Modifications	# Protein Groups	# Proteins	# PSMs	Master Protein Accessions	Positions in Master Proteins	Modifications in Master Proteins	# Missed Cleavages	Theo. MH+ [Da]
High	[K].AMQEQFSYANEMQIPR.[L]	2xOxidation [M2; M12]	1	1	2	NP_385474.1	NP_385474.1 [21-36]		0	1974.87
Medium	[K].EFNFPFR.[Q]		1	1	1	NP_385474.1	NP_385474.1 [178-184]		0	956.462
High	[K].KPTVAAADLAAIAGQKPVITR.[A]		1	1	1	NP_385474.1	NP_385474.1 [55-75]		0	2091.23
High	[R].LINIALPR.[V]		1	1	1	NP_385474.1	NP_385474.1 [109-116]		0	909.588
High	[K].IVINMGVGEATGDSK.[K]		1	1	1	NP_385474.1	NP_385474.1 [40-54]		0	1490.75
NP_385454.1	DNA-directed RNA polymerase subunit beta [Sinorhizobium meliloti 1021]	7	5	5	5	1380	153.4	5.12	18.48	5
Confidence	Annotated Sequence	Modifications	# Protein Groups	# Proteins	# PSMs	Master Protein Accessions	Positions in Master Proteins	Modifications in Master Proteins	# Missed Cleavages	Theo. MH+ [Da]
High	[K].ASYDQFLMVDEPQGGRPDEGLQAVFK.[S]	1xOxidation [M8]	1	1	1	NP_385454.1	NP_385454.1 [35-60]		0	2913.37
High	[K].GDIIADGPSTDLGDLALGR.[N]		1	1	1	NP_385454.1	NP_385454.1 [789-807]		0	1855.94
High	[K].GTELSNVVISEYPR.[S]		1	1	1	NP_385454.1	NP_385454.1 [1003-1016]		0	1563.8
High	[R].LIVFDIDEDTGAK.[S]		1	1	1	NP_385454.1	NP_385454.1 [108-120]		0	1435.73
High	[K].QLVSVAAALIPFLENDDANR.[A]		1	1	1	NP_385454.1	NP_385454.1 [669-688]		0	2156.13
NP_384145.1	S-adenosyl-L-homocysteine hydrolase [Sinorhizobium meliloti 1021]	16	5	5	5	466	50.6	5.57	17.81	5
Confidence	Annotated Sequence	Modifications	# Protein Groups	# Proteins	# PSMs	Master Protein Accessions	Positions in Master Proteins	Modifications in Master Proteins	# Missed Cleavages	Theo. MH+ [Da]
High	[K].DMAIVGNIGHFDNEIQVSALR.[N]	1xOxidation [M2]	1	1	1	NP_384145.1	NP_384145.1 [328-348]		0	2315.14
High	[K].GETLEEYWTYTDK.[I]		1	1	1	NP_384145.1	NP_384145.1 [104-116]		0	1634.72
High	[K].GLLPFPAINVNDSVTK.[S]		1	1	1	NP_384145.1	NP_384145.1 [207-222]		0	1684.93
High	[R].LAATPGWFTR.[Q]		1	1	1	NP_384145.1	NP_384145.1 [172-181]		0	1119.59
High	[K].LTELSEEQASYIGVK.[Q]		1	1	1	NP_384145.1	NP_384145.1 [440-454]		0	1666.85
NP_385615.1	type II citrate synthase [Sinorhizobium meliloti 1021]	12	4	6	4	429	48	6.48	17.72	4
Confidence	Annotated Sequence	Modifications	# Protein Groups	# Proteins	# PSMs	Master Protein Accessions	Positions in Master Proteins	Modifications in Master Proteins	# Missed Cleavages	Theo. MH+ [Da]
High	[R].IALTDEYFIEK.[K]		1	1	2	NP_385615.1	NP_385615.1 [347-357]		0	1341.69
High	[K].ITYIDGDEGVLLHR.[G]		1	1	1	NP_385615.1	NP_385615.1 [57-70]		0	1600.83
High	[K].NDLDYASNFLR.[M]		1	1	1	NP_385615.1	NP_385615.1 [190-200]		0	1327.63
High	[R].SGSIGPDVVDIGSLYK.[Q]		1	1	2	NP_385615.1	NP_385615.1 [21-36]		0	1606.83
NP_387161.1	succinyl-CoA synthetase subunit beta [Sinorhizobium meliloti 1021]	21	5	5	5	398	42.1	5.1	17.61	5
Confidence	Annotated Sequence	Modifications	# Protein Groups	# Proteins	# PSMs	Master Protein Accessions	Positions in Master Proteins	Modifications in Master Proteins	# Missed Cleavages	Theo. MH+ [Da]
High	[K].IINESGLNVISADDLDDAAQK.[I]		1	1	1	NP_387161.1	NP_387161.1 [370-390]		0	2201.09
High	[K].LYGAEPANFLDVGGGASK.[E]		1	1	1	NP_387161.1	NP_387161.1 [288-305]		0	1765.88
High	[R].LYIEDGADIDR.[E]		1	1	1	NP_387161.1	NP_387161.1 [106-116]		0	1279.62
High	[K].SYGAPVAEGVAIFSADEAEAAAK.[K]		1	1	1	NP_387161.1	NP_387161.1 [14-36]		0	2224.08
High	[K].VSFDGNALFR.[H]		1	1	1	NP_387161.1	NP_387161.1 [226-235]		0	1125.57
NP_386064.1	cobalamine biosynthesis protein [Sinorhizobium meliloti 1021]	25	5	5	5	354	38.2	4.84	16.67	5
Confidence	Annotated Sequence	Modifications	# Protein Groups	# Proteins	# PSMs	Master Protein Accessions	Positions in Master Proteins	Modifications in Master Proteins	# Missed Cleavages	Theo. MH+ [Da]
High	[R].IALIINEFGDLGVDGDVLK.[G]		1	1	1	NP_386064.1	NP_386064.1 [40-58]		0	2001.09
High	[K].IPATVITGFLGAGK.[T]		1	1	1	NP_386064.1	NP_386064.1 [11-24]		0	1344.79
High	[R].LVVIGLHDMDEPAVR.[A]	1xOxidation [M9]	1	1	1	NP_386064.1	NP_386064.1 [333-347]		0	1679.88
High	[K].TDLIDAAGLK.[S]		1	1	1	NP_386064.1	NP_386064.1 [190-199]		0	1016.56
High	[R].VGDDNLDHESPLEELFEDQLTAADLIVLNK.[T]		1	1	1	NP_386064.1	NP_386064.1 [160-189]		0	3352.64
NP_385314.1	serine hydroxymethyltransferase [Sinorhizobium meliloti 1021]	19	5	5	5	431	46.7	7.11	16.19	5
Confidence	Annotated Sequence	Modifications	# Protein Groups	# Proteins	# PSMs	Master Protein Accessions	Positions in Master Proteins	Modifications in Master Proteins	# Missed Cleavages	Theo. MH+ [Da]
High	[K].ANGLDIVSGGTDNHLMLVDLR.[K]	1xOxidation [M16]	1	1	1	NP_385314.1	NP_385314.1 [309-329]		0	2226.12
High	[K].AVALGEALQPSFK.[D]		1	1	1	NP_385314.1	NP_385314.1 [278-290]		0	1330.74
High	[K].EVGELIVEVLDGLK.[A]		1	1	1	NP_385314.1	NP_385314.1 [386-399]		0	1512.85
High	[K].NGIPFDPEKPFVTSGVR.[L]		1	1	1	NP_385314.1	NP_385314.1 [352-368]		0	1859.97
High	[R].SLADSDPEIFGAIEK.[E]		1	1	1	NP_385314.1	NP_385314.1 [13-27]		0	1591.78
NP_384204.3	formyltetrahydrofolate deformylase [Sinorhizobium meliloti 1021]	14	2	4	2	296	32.9	7.02	15.91	2
Confidence	Annotated Sequence	Modifications	# Protein Groups	# Proteins	# PSMs	Master Protein Accessions	Positions in Master Proteins	Modifications in Master Proteins	# Missed Cleavages	Theo. MH+ [Da]
High	[K].AEAQLMDVVEQTGAELIVLAR.[Y]		1	2	2	NP_384204.3	NP_384204.3 [151-171]		0	2256.19
High	[K].AEAQLMDVVEQTGAELIVLAR.[Y]	1xOxidation [M6]	1	2	1	NP_384204.3	NP_384204.3 [151-171]		0	2272.19
High	[K].IGALPIDIVGVVSNHFDYQK.[V]		1	2	1	NP_384204.3	NP_384204.3 [110-129]		0	2185.17
NP_385905.2	recombinase A [Sinorhizobium meliloti 1021]	14	3	4	3	361	38.8	5.35	15.88	3
Confidence	Annotated Sequence	Modifications	# Protein Groups	# Proteins	# PSMs	Master Protein Accessions	Positions in Master Proteins	Modifications in Master Proteins	# Missed Cleavages	Theo. MH+ [Da]
High	[K].ALEAALSQIER.[S]		1	1	1	NP_385905.2	NP_385905.2 [19-29]		0	1200.66
High	[K].LGVDLENLLISQPDTGEQALEITDTLVR.[S]		1	1	2	NP_385905.2	NP_385905.2 [118-145]		0	3052.6
High	[K].TTLALQTIAEAQK.[K]		1	1	1	NP_385905.2	NP_385905.2 [84-96]		0	1387.78
NP_385425.3	acetyl-CoA carboxylase biotin carboxylase subunit [Sinorhizobium meliloti 1021]	14	4	5	4	449	49	6.1	15.54	4
Confidence	Annotated Sequence	Modifications	# Protein Groups	# Proteins	# PSMs	Master Protein Accessions	Positions in Master Proteins	Modifications in Master Proteins	# Missed Cleavages	Theo. MH+ [Da]
High	[R].IPPYYDSLIGK.[L]		1	1	1	NP_385425.3	NP_385425.3 [377-387]		0	1265.68
High	[K].TAEELGIPVVPGSDGEVRPENALEIAR.[Q]		1	1	2	NP_385425.3	NP_385425.3 [124-150]		0	2818.46
High	[R].VLDEFVIDGIK.[T]		1	1	1	NP_385425.3	NP_385425.3 [405-415]		0	1247.69
High	[K].VWEEANSPALNVEQR.[M]		1	1	1	NP_385425.3	NP_385425.3 [239-253]		0	1741.85
NP_386929.1	heat shock protein [Sinorhizobium meliloti 1021]	46	5	5	5	153	17.4	6.55	15.12	5
Confidence	Annotated Sequence	Modifications	# Protein Groups	# Proteins	# PSMs	Master Protein Accessions	Positions in Master Proteins	Modifications in Master Proteins	# Missed Cleavages	Theo. MH+ [Da]
High	[R].FQLADHVEIK.[S]		1	1	1	NP_386929.1	NP_386929.1 [101-110]		0	1199.64
High	[R].HFDFSPLYR.[S]		1	1	1	NP_386929.1	NP_386929.1 [3-11]		0	1181.57
High	[R].LFTMLDSLGQPDQSQTYPPYNIER.[T]	1xOxidation [M4]	1	1	1	NP_386929.1	NP_386929.1 [19-42]		0	2829.34
High	[R].ITMAVAGFDESELSVEAR.[E]	1xOxidation [M3]	1	1	1	NP_386929.1	NP_386929.1 [50-67]		0	1940.93
High	[K].NGLLHVDLLR.[N]	1xDeamidated [N1]	1	1	1	NP_386929.1	NP_386929.1 [116-125]		0	1150.66
NP_385452.1	50S ribosomal protein L10 [Sinorhizobium meliloti 1021]	38	5	5	5	172	18.1	9.41	15.04	5
Confidence	Annotated Sequence	Modifications	# Protein Groups	# Proteins	# PSMs	Master Protein Accessions	Positions in Master Proteins	Modifications in Master Proteins	# Missed Cleavages	Theo. MH+ [Da]
High	[R].EFVTELNEVFK.[A]		1	1	1	NP_385452.1	NP_385452.1 [8-18]		0	1354.69
High	[K].GQTLIAFSEDPVTAPK.[V]		1	1	1	NP_385452.1	NP_385452.1 [76-91]		0	1673.87
High	[K].IALQGTESEGMTDLFK.[G]	1xOxidation [M11]	1	1	1	NP_385452.1	NP_385452.1 [60-75]		0	1755.85
High	[K].LLGLINAPATR.[V]		1	1	1	NP_385452.1	NP_385452.1 [136-146]		0	1138.69
High	[K].SLATLPSLDELR.[A]		1	1	1	NP_385452.1	NP_385452.1 [122-133]		0	1314.73
NP_385601.1	30S ribosomal protein S2 [Sinorhizobium meliloti 1021]	26	4	4	4	255	28	5.97	15.03	4
Confidence	Annotated Sequence	Modifications	# Protein Groups	# Proteins	# PSMs	Master Protein Accessions	Positions in Master Proteins	Modifications in Master Proteins	# Missed Cleavages	Theo. MH+ [Da]
High	[R].DLGASEEVPVEPALEEASEA.[-]		1	1	1	NP_385601.1	NP_385601.1 [236-255]		0	2041.94
High	[R].DMGGTPDLMFIIDTNK.[E]	2xOxidation [M2; M9]	1	1	1	NP_385601.1	NP_385601.1 [154-169]		0	1799.82
High	[K].LDEILASEASGFTK.[K]		1	1	1	NP_385601.1	NP_385601.1 [119-132]		0	1480.75
High	[R].NNVHIIDLAQTVPMLSR.[A]	1xOxidation [M14]	1	1	1	NP_385601.1	NP_385601.1 [38-54]		0	1937.03
NP_386976.1	hypothetical protein SMc02978 [Sinorhizobium meliloti 1021]	18	4	4	4	368	41.8	5.72	14.85	4
Confidence	Annotated Sequence	Modifications	# Protein Groups	# Proteins	# PSMs	Master Protein Accessions	Positions in Master Proteins	Modifications in Master Proteins	# Missed Cleavages	Theo. MH+ [Da]
High	[R].EAEDQIAFADVVLLNK.[T]		1	1	1	NP_386976.1	NP_386976.1 [146-161]		0	1774.92
High	[R].FDAIIVETTGLADPVPVAQTFFMDDDVR.[A]	1xOxidation [M23]	1	1	1	NP_386976.1	NP_386976.1 [93-120]		0	3098.5
High	[K].TDLVTPEELER.[V]		1	1	1	NP_386976.1	NP_386976.1 [162-172]		0	1301.66
High	[K].TELDAVVALVDAK.[H]		1	1	1	NP_386976.1	NP_386976.1 [123-135]		0	1343.74
NP_385241.1	50S ribosomal protein L9 [Sinorhizobium meliloti 1021]	26	2	3	2	191	20.9	4.93	14.46	2
Confidence	Annotated Sequence	Modifications	# Protein Groups	# Proteins	# PSMs	Master Protein Accessions	Positions in Master Proteins	Modifications in Master Proteins	# Missed Cleavages	Theo. MH+ [Da]
High	[R].DIVETLAAEGFNINR.[N]		1	1	1	NP_385241.1	NP_385241.1 [97-111]		0	1661.85
High	[K].GESLTSADAIYGVDEDALKPEDFFNPEAELESEEE.[-]		1	1	2	NP_385241.1	NP_385241.1 [157-191]		0	3845.69
NP_385661.1	ribonucleotide-diphosphate reductase subunit alpha [Sinorhizobium meliloti 1021]	3	3	5	3	1263	137.9	6.24	14.19	3
Confidence	Annotated Sequence	Modifications	# Protein Groups	# Proteins	# PSMs	Master Protein Accessions	Positions in Master Proteins	Modifications in Master Proteins	# Missed Cleavages	Theo. MH+ [Da]
High	[R].LADIDVPAQFSQVAADILAQK.[Y]		1	1	2	NP_385661.1	NP_385661.1 [38-58]		0	2213.18
High	[K].NATSILDYVFR.[E]		1	1	2	NP_385661.1	NP_385661.1 [1062-1072]		0	1298.67
High	[R].VEENDVPSFLWR.[S]		1	1	1	NP_385661.1	NP_385661.1 [72-83]		0	1490.73
NP_385552.1	pyruvate dehydrogenase subunit beta [Sinorhizobium meliloti 1021]	13	4	4	4	460	48.8	4.79	13.75	4
Confidence	Annotated Sequence	Modifications	# Protein Groups	# Proteins	# PSMs	Master Protein Accessions	Positions in Master Proteins	Modifications in Master Proteins	# Missed Cleavages	Theo. MH+ [Da]
High	[K].LDDFVLPIGK.[A]		1	1	1	NP_385552.1	NP_385552.1 [320-329]		0	1116.63
High	[R].LVTVEEGYPQSSVGTEIATR.[V]		1	1	1	NP_385552.1	NP_385552.1 [391-410]		0	2136.08
High	[R].VMQQAFDYLDAPILTIAGK.[D]	1xOxidation [M2]	1	1	1	NP_385552.1	NP_385552.1 [411-429]		0	2110.09
High	[K].VTQGLLQEFGAR.[R]		1	1	1	NP_385552.1	NP_385552.1 [174-185]		0	1318.71
NP_435851.1	HspC2 heat shock protein (plasmid) [Sinorhizobium meliloti 1021]	29	4	5	4	175	20.1	5.82	13.37	4
Confidence	Annotated Sequence	Modifications	# Protein Groups	# Proteins	# PSMs	Master Protein Accessions	Positions in Master Proteins	Modifications in Master Proteins	# Missed Cleavages	Theo. MH+ [Da]
High	[R].AESWLPFESLR.[S]		1	1	1	NP_435851.1	NP_435851.1 [21-31]		0	1334.67
High	[K].DIEVAISNGTLTIR.[G]		1	1	1	NP_435851.1	NP_435851.1 [92-105]		0	1501.82
High	[R].LSELDVAPAVDLAETEK.[T]		1	1	2	NP_435851.1	NP_435851.1 [61-77]		0	1799.93
High	[K].SVLSITLPK.[T]		1	1	1	NP_435851.1	NP_435851.1 [151-159]		0	957.598
NP_385878.1	phosphoribosylaminoimidazolesuccinocarboxamide synthase [Sinorhizobium meliloti 1021]	21	4	4	4	254	29	6.01	13.11	4
Confidence	Annotated Sequence	Modifications	# Protein Groups	# Proteins	# PSMs	Master Protein Accessions	Positions in Master Proteins	Modifications in Master Proteins	# Missed Cleavages	Theo. MH+ [Da]
High	[R].DMGGLVEAYQEVAR.[R]	1xOxidation [M2]	1	1	1	NP_385878.1	NP_385878.1 [221-234]		0	1553.73
High	[K].EVEIIPLEIVVR.[N]		1	1	1	NP_385878.1	NP_385878.1 [83-94]		0	1408.84
High	[R].LGIEEGTVLPR.[S]		1	1	1	NP_385878.1	NP_385878.1 [105-115]		0	1183.67
High	[K].ILYEGPEPGTLIQFFK.[D]		1	1	1	NP_385878.1	NP_385878.1 [14-29]		0	1851.99
NP_387162.1	malate dehydrogenase [Sinorhizobium meliloti 1021]	14	3	4	3	320	33.6	6.04	13.01	3
Confidence	Annotated Sequence	Modifications	# Protein Groups	# Proteins	# PSMs	Master Protein Accessions	Positions in Master Proteins	Modifications in Master Proteins	# Missed Cleavages	Theo. MH+ [Da]
High	[R].DGGAEIVGLLK.[T]		1	1	1	NP_387162.1	NP_387162.1 [217-227]		0	1071.6
High	[K].DMYVGVPTVIGAGGIER.[I]	1xOxidation [M2]	1	1	1	NP_387162.1	NP_387162.1 [268-284]		0	1749.88
High	[K].ELGDIVLFDIADGIPQGK.[G]		1	1	2	NP_387162.1	NP_387162.1 [26-43]		0	1900.01
P35908	SWISS-PROT:P35908 Tax_Id=9606 Gene_Symbol=KRT2 Keratin, type II cytoskeletal 2 epidermal	7	4	4	3	645	65.8	8	12.89	4
Confidence	Annotated Sequence	Modifications	# Protein Groups	# Proteins	# PSMs	Master Protein Accessions	Positions in Master Proteins	Modifications in Master Proteins	# Missed Cleavages	Theo. MH+ [Da]
High	[R].FLEQQNQVLQTK.[W]		5	7	1	Q6NXH9; Q7Z794; P35908; Q6IFZ6; P04264	Q6NXH9 [151-162]; Q7Z794 [184-195]; P35908 [204-215]; Q6IFZ6 [187-198]; P04264 [200-211]		0	1475.79
High	[K].LNDLEEALQQAK.[E]		1	1	1	P35908	P35908 [448-459]		0	1371.71
High	[R].NLDLDSIIAEVK.[A]		1	8	1	P35908	P35908 [348-359]		0	1329.73
High	[K].VDLLNQEIEFLK.[V]		1	1	1	P35908	P35908 [309-320]		0	1460.8
NP_387122.1	ABC transporter ATP-binding protein [Sinorhizobium meliloti 1021]	16	3	3	3	356	38.5	6.96	12.29	3
Confidence	Annotated Sequence	Modifications	# Protein Groups	# Proteins	# PSMs	Master Protein Accessions	Positions in Master Proteins	Modifications in Master Proteins	# Missed Cleavages	Theo. MH+ [Da]
High	[R].GTLNVLLGPTLSGK.[T]		1	1	1	NP_387122.1	NP_387122.1 [27-40]		0	1369.8
High	[R].LMAGLDKPASGSIFFDGADVTGVPVQK.[R]	1xOxidation [M2]	1	1	1	NP_387122.1	NP_387122.1 [46-72]		0	2736.39
High	[K].NADLVLLDEPLANLDYK.[L]		1	1	1	NP_387122.1	NP_387122.1 [149-165]		0	1916
NP_386966.1	NAD(P) transhydrogenase subunit beta [Sinorhizobium meliloti 1021]	9	2	3	2	466	48.3	6.54	12.16	2
Confidence	Annotated Sequence	Modifications	# Protein Groups	# Proteins	# PSMs	Master Protein Accessions	Positions in Master Proteins	Modifications in Master Proteins	# Missed Cleavages	Theo. MH+ [Da]
High	[R].SFISVILGGFGGETAAAGGDDGVQR.[T]		1	1	1	NP_386966.1	NP_386966.1 [267-291]		0	2381.17
High	[R].SLGSGYAGIDNTLFYK.[D]		1	1	2	NP_386966.1	NP_386966.1 [428-443]		0	1705.84
NP_386750.1	electron transfer flavoprotein alpha-subunit alpha-ETF flavoprotein [Sinorhizobium meliloti 1021]	28	3	3	3	309	31.5	5.06	12.05	3
Confidence	Annotated Sequence	Modifications	# Protein Groups	# Proteins	# PSMs	Master Protein Accessions	Positions in Master Proteins	Modifications in Master Proteins	# Missed Cleavages	Theo. MH+ [Da]
High	[R].AAVDAGYAPNDWQVGQTGK.[V]		1	2	1	NP_386750.1	NP_386750.1 [229-247]		0	1947.92
High	[R].TASFAAAQEGGSAPVETVAAAANPGLSAHVSDALSSSDRPELTSAK.[I]		1	1	1	NP_386750.1	NP_386750.1 [149-194]		0	4397.15
High	[R].VAALLDVAQVSEIIEVVSADTYR.[R]		1	1	1	NP_386750.1	NP_386750.1 [102-124]		0	2461.32
NP_387422.1	aspartate-semialdehyde dehydrogenase [Sinorhizobium meliloti 1021]	13	3	4	3	344	37.5	5.63	11.77	3
Confidence	Annotated Sequence	Modifications	# Protein Groups	# Proteins	# PSMs	Master Protein Accessions	Positions in Master Proteins	Modifications in Master Proteins	# Missed Cleavages	Theo. MH+ [Da]
High	[R].AVFVADPIESK.[K]		1	1	1	NP_387422.1	NP_387422.1 [176-186]		0	1175.63
High	[K].GAALNAVQIAELLINR.[G]		1	1	2	NP_387422.1	NP_387422.1 [319-334]		0	1665.96
High	[R].IAFNVIPHIDVFMEDGYTK.[E]	1xOxidation [M13]	1	1	1	NP_387422.1	NP_387422.1 [192-210]		0	2225.09
NP_386749.1	electron transfer flavoprotein BETA-subunit BETA-ETF flavoprotein small subunit [Sinorhizobium meliloti 1021]	19	3	3	3	249	26.6	8.16	11.77	3
Confidence	Annotated Sequence	Modifications	# Protein Groups	# Proteins	# PSMs	Master Protein Accessions	Positions in Master Proteins	Modifications in Master Proteins	# Missed Cleavages	Theo. MH+ [Da]
High	[R].AILVETEDQVEPLAVAK.[I]		1	2	1	NP_386749.1	NP_386749.1 [83-99]		0	1825
High	[K].GVAEAEQPGLIIVGK.[Q]		1	2	1	NP_386749.1	NP_386749.1 [103-117]		0	1480.84
High	[K].MSMNPFDEISVEEALR.[L]	2xOxidation [M1; M3]	1	2	1	NP_386749.1	NP_386749.1 [33-48]		0	1899.85
NP_384171.1	transcriptional regulator [Sinorhizobium meliloti 1021]	14	2	3	2	194	21.5	8.7	11.2	2
Confidence	Annotated Sequence	Modifications	# Protein Groups	# Proteins	# PSMs	Master Protein Accessions	Positions in Master Proteins	Modifications in Master Proteins	# Missed Cleavages	Theo. MH+ [Da]
High	[R].LSDGSGLDVIEAIR.[G]		1	1	2	NP_384171.1	NP_384171.1 [76-89]		0	1444.76
High	[K].SLLIVDDDTAFLR.[R]		1	1	1	NP_384171.1	NP_384171.1 [24-36]		0	1477.79
NP_385349.1	50S ribosomal protein L13 [Sinorhizobium meliloti 1021]	21	2	3	2	154	17.3	10.04	11.15	2
Confidence	Annotated Sequence	Modifications	# Protein Groups	# Proteins	# PSMs	Master Protein Accessions	Positions in Master Proteins	Modifications in Master Proteins	# Missed Cleavages	Theo. MH+ [Da]
High	[K].ATYTPHVDDGDNVIVINAEK.[A]		1	1	2	NP_385349.1	NP_385349.1 [42-61]		0	2171.06
High	[K].WILIDAEGLVVGR.[L]		1	1	1	NP_385349.1	NP_385349.1 [15-27]		0	1440.82
NP_384345.1	translation initiation factor IF-2 [Sinorhizobium meliloti 1021]	4	2	3	2	889	96.6	7.43	10.85	2
Confidence	Annotated Sequence	Modifications	# Protein Groups	# Proteins	# PSMs	Master Protein Accessions	Positions in Master Proteins	Modifications in Master Proteins	# Missed Cleavages	Theo. MH+ [Da]
High	[R].ETFLGNAEILEVFNITK.[V]		1	1	2	NP_384345.1	NP_384345.1 [792-808]		0	1938.02
High	[K].GDVQGSIEAISGALDK.[L]		1	1	1	NP_384345.1	NP_384345.1 [695-710]		0	1559.79
NP_386788.1	acetyl-CoA carboxylase carboxyltransferase subunit alpha [Sinorhizobium meliloti 1021]	15	3	3	3	317	34.7	6.46	10.81	3
Confidence	Annotated Sequence	Modifications	# Protein Groups	# Proteins	# PSMs	Master Protein Accessions	Positions in Master Proteins	Modifications in Master Proteins	# Missed Cleavages	Theo. MH+ [Da]
High	[R].FGLPLITLVDTAGAYPGVNAEER.[G]		1	1	1	NP_386788.1	NP_386788.1 [150-172]		0	2403.26
High	[R].LFTEFTPLAGDR.[N]		1	1	1	NP_386788.1	NP_386788.1 [79-90]		0	1366.7
High	[R].NFANDDAIQAGLAR.[F]		1	1	1	NP_386788.1	NP_386788.1 [91-104]		0	1475.72
NP_385476.1	30S ribosomal protein S8 [Sinorhizobium meliloti 1021]	23	2	4	2	132	14.3	9.7	10.62	2
Confidence	Annotated Sequence	Modifications	# Protein Groups	# Proteins	# PSMs	Master Protein Accessions	Positions in Master Proteins	Modifications in Master Proteins	# Missed Cleavages	Theo. MH+ [Da]
High	[K].SIPQVANGLGITILSTPK.[G]		1	1	2	NP_385476.1	NP_385476.1 [93-110]		0	1809.05
High	[R].VLDVLQAEGYIR.[G]		1	1	2	NP_385476.1	NP_385476.1 [36-47]		0	1375.76
NP_385462.1	50S ribosomal protein L3 [Sinorhizobium meliloti 1021]	28	3	3	3	228	24.1	10.23	10.52	3
Confidence	Annotated Sequence	Modifications	# Protein Groups	# Proteins	# PSMs	Master Protein Accessions	Positions in Master Proteins	Modifications in Master Proteins	# Missed Cleavages	Theo. MH+ [Da]
High	[R].VSADNLIDIGAELTAGHFVAGQLVDVTGTTIGK.[G]		1	1	1	NP_385462.1	NP_385462.1 [85-117]		0	3282.72
High	[R].VTTQNLEVVSTDEDR.[G]		1	1	1	NP_385462.1	NP_385462.1 [171-185]		0	1705.82
High	[R].VYNDAGEHIPVTVLR.[L]		1	1	1	NP_385462.1	NP_385462.1 [15-29]		0	1682.89
NP_385458.1	30S ribosomal protein S7 [Sinorhizobium meliloti 1021]	21	2	3	2	156	17.7	10.21	10.22	2
Confidence	Annotated Sequence	Modifications	# Protein Groups	# Proteins	# PSMs	Master Protein Accessions	Positions in Master Proteins	Modifications in Master Proteins	# Missed Cleavages	Theo. MH+ [Da]
High	[K].SVAESIVYGAFDAVQSK.[L]		1	1	2	NP_385458.1	NP_385458.1 [37-53]		0	1770.89
High	[R].VGGATYQVPVDVRPER.[R]		1	1	1	NP_385458.1	NP_385458.1 [80-95]		0	1742.92
NP_384343.1	transcription elongation factor NusA [Sinorhizobium meliloti 1021]	7	3	3	3	542	60.8	4.63	10.22	3
Confidence	Annotated Sequence	Modifications	# Protein Groups	# Proteins	# PSMs	Master Protein Accessions	Positions in Master Proteins	Modifications in Master Proteins	# Missed Cleavages	Theo. MH+ [Da]
High	[K].AEDYSTQIPIELAR.[D]		1	1	1	NP_384343.1	NP_384343.1 [73-86]		0	1605.81
High	[R].LAAGWITEEDLVK.[Q]		1	1	1	NP_384343.1	NP_384343.1 [508-520]		0	1444.77
High	[R].LELLQIADAVAR.[E]		1	1	1	NP_384343.1	NP_384343.1 [8-19]		0	1311.76
NP_385451.1	50S ribosomal protein L1 [Sinorhizobium meliloti 1021]	14	2	3	2	232	24.1	9.64	10.19	2
Confidence	Annotated Sequence	Modifications	# Protein Groups	# Proteins	# PSMs	Master Protein Accessions	Positions in Master Proteins	Modifications in Master Proteins	# Missed Cleavages	Theo. MH+ [Da]
High	[K].AAGADVVGAEELVEIVQGGK.[I]		1	1	1	NP_385451.1	NP_385451.1 [89-108]		0	1912
High	[K].LYGLTEAVTLVK.[E]		1	1	2	NP_385451.1	NP_385451.1 [20-31]		0	1306.76
NP_385467.1	50S ribosomal protein L22 [Sinorhizobium meliloti 1021]	36	3	3	3	129	14.2	10.45	9.68	3
Confidence	Annotated Sequence	Modifications	# Protein Groups	# Proteins	# PSMs	Master Protein Accessions	Positions in Master Proteins	Modifications in Master Proteins	# Missed Cleavages	Theo. MH+ [Da]
High	[R].ALAELEFSR.[K]		1	1	1	NP_385467.1	NP_385467.1 [44-52]		0	1035.55
High	[K].LNLVAALIR.[G]		1	1	1	NP_385467.1	NP_385467.1 [29-37]		0	982.641
High	[K].TLESAIANAENNHDLDVDSLIVAEAFVGK.[S]		1	1	1	NP_385467.1	NP_385467.1 [62-90]		0	3055.52
NP_384375.1	GTP-binding protein LepA [Sinorhizobium meliloti 1021]	7	3	3	3	608	67.1	5.82	9.5	3
Confidence	Annotated Sequence	Modifications	# Protein Groups	# Proteins	# PSMs	Master Protein Accessions	Positions in Master Proteins	Modifications in Master Proteins	# Missed Cleavages	Theo. MH+ [Da]
High	[R].EFDLDLIATAPSVVYK.[L]		1	1	1	NP_384375.1	NP_384375.1 [369-384]		0	1780.94
High	[K].TGLGIPDVLEAIVHK.[L]		1	1	1	NP_384375.1	NP_384375.1 [174-188]		0	1561.89
High	[K].VEIPQEAFIAALK.[M]		1	1	1	NP_384375.1	NP_384375.1 [592-604]		0	1428.81
NP_385893.1	30S ribosomal protein S4 [Sinorhizobium meliloti 1021]	19	3	3	3	205	23.5	9.96	9.07	3
Confidence	Annotated Sequence	Modifications	# Protein Groups	# Proteins	# PSMs	Master Protein Accessions	Positions in Master Proteins	Modifications in Master Proteins	# Missed Cleavages	Theo. MH+ [Da]
High	[R].KGDTPENLVGLLESR.[L]		1	1	1	NP_385893.1	NP_385893.1 [81-95]		1	1627.86
High	[K].LSDFGVQLR.[A]		1	1	1	NP_385893.1	NP_385893.1 [45-53]		0	1034.56
High	[K].QLVTVLEAVQLAER.[D]		1	1	1	NP_385893.1	NP_385893.1 [149-162]		0	1568.9
NP_386281.1	UDP-N-acetylmuramate--L-alanine ligase [Sinorhizobium meliloti 1021]	9	3	3	3	471	50.9	6.98	8.46	3
Confidence	Annotated Sequence	Modifications	# Protein Groups	# Proteins	# PSMs	Master Protein Accessions	Positions in Master Proteins	Modifications in Master Proteins	# Missed Cleavages	Theo. MH+ [Da]
High	[K].AENLGDAEVVVVSTAIK.[K]		1	1	1	NP_386281.1	NP_386281.1 [61-77]		0	1714.92
High	[R].FTLTGEWNGAR.[I]		1	1	1	NP_386281.1	NP_386281.1 [322-332]		0	1251.61
High	[R].MDGATSIFDIEIR.[R]	1xOxidation [M1]	1	1	1	NP_386281.1	NP_386281.1 [253-265]		0	1483.71
P12763	SWISS-PROT:P12763 (Bos taurus) Alpha-2-HS-glycoprotein precursor	7	1	2	1	359	38.4	5.5	7.89	1
Confidence	Annotated Sequence	Modifications	# Protein Groups	# Proteins	# PSMs	Master Protein Accessions	Positions in Master Proteins	Modifications in Master Proteins	# Missed Cleavages	Theo. MH+ [Da]
High	[R].AQFVPLPVSVSVEFAVAATDCIAK.[E]	1xCarbamidomethyl [C21]	1	1	2	P12763	P12763 [188-211]		0	2519.32
NP_385434.1	ribonuclease E protein [Sinorhizobium meliloti 1021]	4	3	3	3	924	102.2	5.15	7.8	3
Confidence	Annotated Sequence	Modifications	# Protein Groups	# Proteins	# PSMs	Master Protein Accessions	Positions in Master Proteins	Modifications in Master Proteins	# Missed Cleavages	Theo. MH+ [Da]
High	[R].DLSAIATEPVVTSSK.[G]		1	1	1	NP_385434.1	NP_385434.1 [888-902]		0	1517.81
High	[R].GLDVPQGMGVILR.[T]	1xOxidation [M8]	1	1	1	NP_385434.1	NP_385434.1 [311-323]		0	1370.75
High	[R].TTPDIALYLLNQK.[R]		1	1	1	NP_385434.1	NP_385434.1 [596-608]		0	1489.83
NP_384520.1	small heat shock protein [Sinorhizobium meliloti 1021]	11	1	2	1	143	15.9	5.66	7.78	1
Confidence	Annotated Sequence	Modifications	# Protein Groups	# Proteins	# PSMs	Master Protein Accessions	Positions in Master Proteins	Modifications in Master Proteins	# Missed Cleavages	Theo. MH+ [Da]
High	[R].TFVLADGMQVLGAELR.[N]		1	1	1	NP_384520.1	NP_384520.1 [102-117]		0	1719.91
High	[R].TFVLADGMQVLGAELR.[N]	1xOxidation [M8]	1	1	1	NP_384520.1	NP_384520.1 [102-117]		0	1735.9
NP_387352.1	50S ribosomal protein L19 [Sinorhizobium meliloti 1021]	16	2	3	2	177	19.2	9.5	7.78	2
Confidence	Annotated Sequence	Modifications	# Protein Groups	# Proteins	# PSMs	Master Protein Accessions	Positions in Master Proteins	Modifications in Master Proteins	# Missed Cleavages	Theo. MH+ [Da]
Medium	[R].KLNDAERQAVVEEK.[A]	1xDeamidated [Q8]	1	1	1	NP_387352.1	NP_387352.1 [124-137]		2	1629.84
High	[-].MNIIQQLEAEQAAK.[I]		1	1	1	NP_387352.1	NP_387352.1 [1-14]		0	1586.82
High	[-].MNIIQQLEAEQAAK.[I]	1xOxidation [M1]	1	1	1	NP_387352.1	NP_387352.1 [1-14]		0	1602.82
NP_385479.1	30S ribosomal protein S5 [Sinorhizobium meliloti 1021]	19	3	3	3	189	20.6	10.77	7.77	3
Confidence	Annotated Sequence	Modifications	# Protein Groups	# Proteins	# PSMs	Master Protein Accessions	Positions in Master Proteins	Modifications in Master Proteins	# Missed Cleavages	Theo. MH+ [Da]
High	[R].AVFETLGVHDVVAK.[S]		1	1	1	NP_385479.1	NP_385479.1 [125-138]		0	1484.81
Medium	[R].DLIFVPLR.[G]		1	1	1	NP_385479.1	NP_385479.1 [81-88]		0	972.588
High	[R].FGFAALVVVGDQK.[G]		1	1	1	NP_385479.1	NP_385479.1 [42-54]		0	1350.74
NP_385463.1	50S ribosomal protein L4 [Sinorhizobium meliloti 1021]	18	2	2	2	206	22.2	10.23	7.39	2
Confidence	Annotated Sequence	Modifications	# Protein Groups	# Proteins	# PSMs	Master Protein Accessions	Positions in Master Proteins	Modifications in Master Proteins	# Missed Cleavages	Theo. MH+ [Da]
High	[K].LAAQNIPNVDVLPVQGINVYDILR.[R]		1	1	1	NP_385463.1	NP_385463.1 [164-187]		0	2634.46
High	[K].VSLSDAIFGLEPR.[E]		1	1	1	NP_385463.1	NP_385463.1 [16-28]		0	1403.75
NP_386869.1	glyceraldehyde-3-phosphate dehydrogenase [Sinorhizobium meliloti 1021]	10	2	2	2	336	36	7.37	7.17	2
Confidence	Annotated Sequence	Modifications	# Protein Groups	# Proteins	# PSMs	Master Protein Accessions	Positions in Master Proteins	Modifications in Master Proteins	# Missed Cleavages	Theo. MH+ [Da]
High	[R].VIVSAPADGADLTVVYGVNHDK.[L]		1	1	1	NP_386869.1	NP_386869.1 [120-141]		0	2240.16
High	[R].VPTPNVSVVDLK.[F]		1	1	1	NP_386869.1	NP_386869.1 [236-247]		0	1267.73
NP_384139.1	thioredoxin [Sinorhizobium meliloti 1021]	30	2	2	2	107	11.4	4.93	7.17	2
Confidence	Annotated Sequence	Modifications	# Protein Groups	# Proteins	# PSMs	Master Protein Accessions	Positions in Master Proteins	Modifications in Master Proteins	# Missed Cleavages	Theo. MH+ [Da]
High	[K].LNIDENPELAAQYGVR.[S]		1	1	1	NP_384139.1	NP_384139.1 [57-72]		0	1801.91
High	[K].MIAPSLEEIATELAGK.[V]	1xOxidation [M1]	1	1	1	NP_384139.1	NP_384139.1 [36-51]		0	1688.88
NP_385602.1	elongation factor Ts [Sinorhizobium meliloti 1021]	10	2	2	2	307	32.1	5.15	7.04	2
Confidence	Annotated Sequence	Modifications	# Protein Groups	# Proteins	# PSMs	Master Protein Accessions	Positions in Master Proteins	Modifications in Master Proteins	# Missed Cleavages	Theo. MH+ [Da]
High	[R].GVANVALGTDGSVAAVSK.[A]		1	1	1	NP_385602.1	NP_385602.1 [94-111]		0	1615.86
High	[K].SVGAPIEVAGIAR.[L]		1	1	1	NP_385602.1	NP_385602.1 [271-283]		0	1239.71
NP_385898.1	isocitrate dehydrogenase [Sinorhizobium meliloti 1021]	8	2	2	2	404	45.1	6.33	7.01	2
Confidence	Annotated Sequence	Modifications	# Protein Groups	# Proteins	# PSMs	Master Protein Accessions	Positions in Master Proteins	Modifications in Master Proteins	# Missed Cleavages	Theo. MH+ [Da]
High	[K].DLALLIGPDQPWLSTTGFLDK.[I]		1	1	1	NP_385898.1	NP_385898.1 [373-393]		0	2300.22
High	[K].VFDEEFAAQFK.[A]		1	1	1	NP_385898.1	NP_385898.1 [228-238]		0	1330.63
NP_385363.1	ATP-dependent protease LA protein [Sinorhizobium meliloti 1021]	4	2	2	2	806	89.4	6.28	6.9	2
Confidence	Annotated Sequence	Modifications	# Protein Groups	# Proteins	# PSMs	Master Protein Accessions	Positions in Master Proteins	Modifications in Master Proteins	# Missed Cleavages	Theo. MH+ [Da]
High	[K].ISPEVVGVASQIEDYSK.[L]		1	1	1	NP_385363.1	NP_385363.1 [151-167]		0	1820.93
High	[K].VGTIANVLQLLK.[L]		1	1	1	NP_385363.1	NP_385363.1 [74-85]		0	1268.79
Q6IFZ6	SWISS-PROT:Q6IFZ6 Tax_Id=10090 Gene_Symbol=Krt77 Keratin, type II cytoskeletal 1b	4	2	2	1	572	61.3	8.02	6.86	2
Confidence	Annotated Sequence	Modifications	# Protein Groups	# Proteins	# PSMs	Master Protein Accessions	Positions in Master Proteins	Modifications in Master Proteins	# Missed Cleavages	Theo. MH+ [Da]
High	[R].FLEQQNQVLQTK.[W]		5	7	1	Q6NXH9; Q7Z794; P35908; Q6IFZ6; P04264	Q6NXH9 [151-162]; Q7Z794 [184-195]; P35908 [204-215]; Q6IFZ6 [187-198]; P04264 [200-211]		0	1475.79
High	[K].WELLQQVNTSTR.[T]	1xDeamidated [N8]	1	1	1	Q6IFZ6	Q6IFZ6 [199-210]		0	1475.75
NP_387160.1	succinyl-CoA synthetase subunit alpha [Sinorhizobium meliloti 1021]	9	2	2	2	300	30.9	7.33	6.75	2
Confidence	Annotated Sequence	Modifications	# Protein Groups	# Proteins	# PSMs	Master Protein Accessions	Positions in Master Proteins	Modifications in Master Proteins	# Missed Cleavages	Theo. MH+ [Da]
High	[K].GTEFIDVLEMFLADDETK.[S]	1xOxidation [M10]	1	1	1	NP_387160.1	NP_387160.1 [191-208]		0	2088.97
High	[K].IGIMPGNIFR.[K]	1xOxidation [M4]	1	1	1	NP_387160.1	NP_387160.1 [141-150]		0	1133.61
NP_385244.1	30S ribosomal protein S6 [Sinorhizobium meliloti 1021]	24	2	2	2	149	17.3	9.47	6.7	2
Confidence	Annotated Sequence	Modifications	# Protein Groups	# Proteins	# PSMs	Master Protein Accessions	Positions in Master Proteins	Modifications in Master Proteins	# Missed Cleavages	Theo. MH+ [Da]
High	[K].AHYVLMDIDAPAPAVHEVER.[Q]	1xOxidation [M6]	1	1	1	NP_385244.1	NP_385244.1 [58-77]		0	2249.1
High	[R].QDITPQQVDALVEQYK.[G]		1	1	1	NP_385244.1	NP_385244.1 [12-27]		0	1874.95
NP_384899.1	co-chaperonin GroES [Sinorhizobium meliloti 1021]	10	1	2	1	98	10.6	5.57	6.68	1
Confidence	Annotated Sequence	Modifications	# Protein Groups	# Proteins	# PSMs	Master Protein Accessions	Positions in Master Proteins	Modifications in Master Proteins	# Missed Cleavages	Theo. MH+ [Da]
High	[K].INGEDLLIMK.[E]		1	2	1	NP_384899.1	NP_384899.1 [80-89]		0	1145.62
High	[K].INGEDLLIMK.[E]	1xOxidation [M9]	1	2	1	NP_384899.1	NP_384899.1 [80-89]		0	1161.62
NP_437086.1	hypothetical protein SM_b20806 (plasmid) [Sinorhizobium meliloti 1021]	14	2	2	2	229	26.9	5.24	6.63	2
Confidence	Annotated Sequence	Modifications	# Protein Groups	# Proteins	# PSMs	Master Protein Accessions	Positions in Master Proteins	Modifications in Master Proteins	# Missed Cleavages	Theo. MH+ [Da]
High	[K].SSIPVTFTPISLNNVENIFTR.[E]		1	1	1	NP_437086.1	NP_437086.1 [30-50]		0	2349.24
High	[R].TDIAQLWELR.[D]		1	1	1	NP_437086.1	NP_437086.1 [88-97]		0	1244.66
NP_386295.1	hypothetical protein SMc01853 [Sinorhizobium meliloti 1021]	11	2	2	2	235	26.3	6.04	6.53	2
Confidence	Annotated Sequence	Modifications	# Protein Groups	# Proteins	# PSMs	Master Protein Accessions	Positions in Master Proteins	Modifications in Master Proteins	# Missed Cleavages	Theo. MH+ [Da]
High	[K].ADGIVNEAEVSAFR.[D]		1	1	1	NP_386295.1	NP_386295.1 [55-68]		0	1477.73
High	[R].MAVLNAAYEAIER.[E]	1xOxidation [M1]	1	1	1	NP_386295.1	NP_386295.1 [218-230]		0	1466.73
Q6NXH9	TREMBL:Q6NXH9 Tax_Id=10090 Gene_Symbol=Krt73 Keratin 73	4	2	2	1	539	58.9	8.09	6.36	2
Confidence	Annotated Sequence	Modifications	# Protein Groups	# Proteins	# PSMs	Master Protein Accessions	Positions in Master Proteins	Modifications in Master Proteins	# Missed Cleavages	Theo. MH+ [Da]
High	[R].FLEQQNQVLQTK.[W]		5	7	1	Q6NXH9; Q7Z794; P35908; Q6IFZ6; P04264	Q6NXH9 [151-162]; Q7Z794 [184-195]; P35908 [204-215]; Q6IFZ6 [187-198]; P04264 [200-211]		0	1475.79
High	[K].LALDIEIATYR.[K]		1	8	1	Q6NXH9	Q6NXH9 [424-434]		0	1277.71
NP_385472.1	50S ribosomal protein L14 [Sinorhizobium meliloti 1021]	10	1	2	1	122	13.4	10.46	6.34	1
Confidence	Annotated Sequence	Modifications	# Protein Groups	# Proteins	# PSMs	Master Protein Accessions	Positions in Master Proteins	Modifications in Master Proteins	# Missed Cleavages	Theo. MH+ [Da]
High	[R].FDTNAAVLIDNK.[K]		1	1	2	NP_385472.1	NP_385472.1 [79-90]		0	1320.68
NP_385248.1	3-ketoacyl-ACP reductase [Sinorhizobium meliloti 1021]	11	2	2	2	245	25.9	7.46	6.27	2
Confidence	Annotated Sequence	Modifications	# Protein Groups	# Proteins	# PSMs	Master Protein Accessions	Positions in Master Proteins	Modifications in Master Proteins	# Missed Cleavages	Theo. MH+ [Da]
High	[K].ALVTGASGGIGEEIAR.[M]		1	1	1	NP_385248.1	NP_385248.1 [9-24]		0	1500.8
High	[R].VQIFPANLSDR.[A]		1	1	1	NP_385248.1	NP_385248.1 [54-64]		0	1259.67
NP_386238.1	hypothetical protein SMc01449 [Sinorhizobium meliloti 1021]	25	2	2	2	102	11.2	8.63	6.27	2
Confidence	Annotated Sequence	Modifications	# Protein Groups	# Proteins	# PSMs	Master Protein Accessions	Positions in Master Proteins	Modifications in Master Proteins	# Missed Cleavages	Theo. MH+ [Da]
High	[K].LGVGGSDADAAIAATAK.[A]		1	1	1	NP_386238.1	NP_386238.1 [59-75]		0	1487.77
High	[R].VTFYYLVAK.[N]		1	1	1	NP_386238.1	NP_386238.1 [86-94]		0	1103.61
NP_385478.1	50S ribosomal protein L18 [Sinorhizobium meliloti 1021]	22	2	2	2	120	12.9	10.73	6.24	2
Confidence	Annotated Sequence	Modifications	# Protein Groups	# Proteins	# PSMs	Master Protein Accessions	Positions in Master Proteins	Modifications in Master Proteins	# Missed Cleavages	Theo. MH+ [Da]
High	[K].NIYAQIIDDVAGK.[T]		1	1	1	NP_385478.1	NP_385478.1 [37-49]		0	1419.75
High	[K].TIASASTLDTDLR.[S]		1	1	1	NP_385478.1	NP_385478.1 [50-62]		0	1363.71
NP_386157.1	cell division protein FtsZ [Sinorhizobium meliloti 1021]	8	2	2	2	346	36.1	4.87	6.13	2
Confidence	Annotated Sequence	Modifications	# Protein Groups	# Proteins	# PSMs	Master Protein Accessions	Positions in Master Proteins	Modifications in Master Proteins	# Missed Cleavages	Theo. MH+ [Da]
High	[K].EGLMNLDFADVK.[T]	1xOxidation [M4]	1	1	1	NP_386157.1	NP_386157.1 [206-217]		0	1367.65
High	[R].ESADTVIVIPNQNLFR.[I]		1	1	1	NP_386157.1	NP_386157.1 [158-173]		0	1815.96
NP_437785.1	NDP-hexose 3-C-methyltransferase (plasmid) [Sinorhizobium meliloti 1021]	9	2	2	2	410	44.8	5.68	6.1	2
Confidence	Annotated Sequence	Modifications	# Protein Groups	# Proteins	# PSMs	Master Protein Accessions	Positions in Master Proteins	Modifications in Master Proteins	# Missed Cleavages	Theo. MH+ [Da]
High	[K].VFDVEELPTHGGSLR.[V]		1	1	1	NP_437785.1	NP_437785.1 [240-254]		0	1655.84
High	[R].VYAQPVTGTRPATETLAEVR.[A]		1	1	1	NP_437785.1	NP_437785.1 [255-274]		0	2159.15
Q7Z794	SWISS-PROT:Q7Z794 Tax_Id=9606 Gene_Symbol=KRT77 Keratin 77	4	2	2	1	578	61.8	5.85	6.07	2
Confidence	Annotated Sequence	Modifications	# Protein Groups	# Proteins	# PSMs	Master Protein Accessions	Positions in Master Proteins	Modifications in Master Proteins	# Missed Cleavages	Theo. MH+ [Da]
High	[R].FLEQQNQVLQTK.[W]		5	7	1	Q6NXH9; Q7Z794; P35908; Q6IFZ6; P04264	Q6NXH9 [151-162]; Q7Z794 [184-195]; P35908 [204-215]; Q6IFZ6 [187-198]; P04264 [200-211]		0	1475.79
High	[K].YQELQITAGR.[H]	1xDeamidated [Q2]	1	1	1	Q7Z794	Q7Z794 [361-370]		0	1179.6
NP_437893.1	cell division inhibitor protein (plasmid) [Sinorhizobium meliloti 1021]	10	2	2	2	271	29.4	7.44	5.91	2
Confidence	Annotated Sequence	Modifications	# Protein Groups	# Proteins	# PSMs	Master Protein Accessions	Positions in Master Proteins	Modifications in Master Proteins	# Missed Cleavages	Theo. MH+ [Da]
High	[R].LDTLFLLPASQTR.[D]		1	1	1	NP_437893.1	NP_437893.1 [80-92]		0	1474.83
High	[R].VVYDLVNVIQGDAK.[L]		1	1	1	NP_437893.1	NP_437893.1 [56-69]		0	1532.83
NP_384289.1	chaperone protein DnaJ [Sinorhizobium meliloti 1021]	7	2	2	2	379	41.4	7.84	5.78	2
Confidence	Annotated Sequence	Modifications	# Protein Groups	# Proteins	# PSMs	Master Protein Accessions	Positions in Master Proteins	Modifications in Master Proteins	# Missed Cleavages	Theo. MH+ [Da]
High	[R].MKDFFDTLSE.[-]	1xOxidation [M1]	1	1	1	NP_384289.1	NP_384289.1 [370-379]		1	1248.55
High	[R].TLSVNIPAGIEDGTR.[I]		1	1	1	NP_384289.1	NP_384289.1 [217-231]		0	1542.81
NP_384678.1	capsule expression protein [Sinorhizobium meliloti 1021]	7	2	2	2	337	35.1	6.52	5.53	2
Confidence	Annotated Sequence	Modifications	# Protein Groups	# Proteins	# PSMs	Master Protein Accessions	Positions in Master Proteins	Modifications in Master Proteins	# Missed Cleavages	Theo. MH+ [Da]
High	[K].GFGVVGITDESGK.[L]		1	2	1	NP_384678.1	NP_384678.1 [246-258]		0	1265.64
High	[K].LIGVITDGDLR.[R]		1	2	1	NP_384678.1	NP_384678.1 [259-269]		0	1171.67
NP_386847.1	transport transmembrane protein [Sinorhizobium meliloti 1021]	23	1	1	1	150	15.9	6.79	5.52	1
Confidence	Annotated Sequence	Modifications	# Protein Groups	# Proteins	# PSMs	Master Protein Accessions	Positions in Master Proteins	Modifications in Master Proteins	# Missed Cleavages	Theo. MH+ [Da]
High	[K].AMNADTQPITVSVNPAGEIFLQETPIAIDEVVPK.[L]	1xOxidation [M2]	1	1	1	NP_386847.1	NP_386847.1 [66-99]		0	3623.85
NP_386048.3	acyl carrier protein [Sinorhizobium meliloti 1021]	24	2	2	2	95	10.7	4.54	5.48	2
Confidence	Annotated Sequence	Modifications	# Protein Groups	# Proteins	# PSMs	Master Protein Accessions	Positions in Master Proteins	Modifications in Master Proteins	# Missed Cleavages	Theo. MH+ [Da]
High	[K].VADIIAETSEIDR.[E]		1	1	1	NP_386048.3	NP_386048.3 [10-22]		0	1431.73
High	[K].VSTEEYFVLK.[N]		1	1	1	NP_386048.3	NP_386048.3 [71-80]		0	1214.63
NP_387138.1	hypothetical protein SMc02503 [Sinorhizobium meliloti 1021]	6	2	2	2	367	39.9	5.69	5.47	2
Confidence	Annotated Sequence	Modifications	# Protein Groups	# Proteins	# PSMs	Master Protein Accessions	Positions in Master Proteins	Modifications in Master Proteins	# Missed Cleavages	Theo. MH+ [Da]
High	[K].ALLNDLGLR.[H]		1	1	1	NP_387138.1	NP_387138.1 [245-253]		0	984.584
High	[R].QEDIALDTFLANR.[F]		1	1	1	NP_387138.1	NP_387138.1 [339-351]		0	1505.76
NP_385920.1	ferredoxin, 2FE-2S FDII electron transport iron-sulfur protein [Sinorhizobium meliloti 1021]	24	2	2	2	106	11.4	4.5	5.44	2
Confidence	Annotated Sequence	Modifications	# Protein Groups	# Proteins	# PSMs	Master Protein Accessions	Positions in Master Proteins	Modifications in Master Proteins	# Missed Cleavages	Theo. MH+ [Da]
High	[K].LTIVAFDGAR.[H]		1	1	1	NP_385920.1	NP_385920.1 [4-13]		0	1062.59
High	[K].MSEALDGLVVHVPER.[Q]	1xOxidation [M1]	1	1	1	NP_385920.1	NP_385920.1 [90-104]		0	1667.84
NP_384349.1	30S ribosomal protein S15 [Sinorhizobium meliloti 1021]	25	1	1	1	89	10.1	9.91	5.02	1
Confidence	Annotated Sequence	Modifications	# Protein Groups	# Proteins	# PSMs	Master Protein Accessions	Positions in Master Proteins	Modifications in Master Proteins	# Missed Cleavages	Theo. MH+ [Da]
High	[K].EFATVEGDTGSPEVQVAILTER.[I]		1	1	1	NP_384349.1	NP_384349.1 [14-35]		0	2348.16
NP_384775.1	flagellin A [Sinorhizobium meliloti 1021]	12	2	2	2	394	40.7	4.42	4.89	2
Confidence	Annotated Sequence	Modifications	# Protein Groups	# Proteins	# PSMs	Master Protein Accessions	Positions in Master Proteins	Modifications in Master Proteins	# Missed Cleavages	Theo. MH+ [Da]
High	[K].DQLTSIAEAASFSGENWLQADLSGGPVTK.[S]		1	2	1	NP_384775.1	NP_384775.1 [117-145]		0	2992.45
Medium	[-].MTSILTNNSAMAALSTLR.[S]	1xDeamidated [N7]; 1xOxidation [M11]	1	1	1	NP_384775.1	NP_384775.1 [1-18]		0	1911.95
NP_384354.1	3-hydroxydecanoyl-ACP dehydratase [Sinorhizobium meliloti 1021]	12	2	2	2	171	19	5.36	4.87	2
Confidence	Annotated Sequence	Modifications	# Protein Groups	# Proteins	# PSMs	Master Protein Accessions	Positions in Master Proteins	Modifications in Master Proteins	# Missed Cleavages	Theo. MH+ [Da]
High	[K].LVEYGIDFK.[R]		1	1	1	NP_384354.1	NP_384354.1 [124-132]		0	1083.57
High	[R].LVLGIADGWMK.[A]	1xOxidation [M10]	1	1	1	NP_384354.1	NP_384354.1 [139-149]		0	1218.66
NP_385171.1	GTP pyrophosphokinase (ATP:GTP 3'-pyrophosphotransferase) protein [Sinorhizobium meliloti 1021]	4	1	1	1	741	83.7	6.61	4.86	1
Confidence	Annotated Sequence	Modifications	# Protein Groups	# Proteins	# PSMs	Master Protein Accessions	Positions in Master Proteins	Modifications in Master Proteins	# Missed Cleavages	Theo. MH+ [Da]
High	[R].IAVSALNEPGTLAEVAQAIATTDVNIR.[S]		1	1	1	NP_385171.1	NP_385171.1 [668-694]		0	2737.47
NP_386217.1	cold shock transcription regulator protein [Sinorhizobium meliloti 1021]	33	1	1	1	69	7.4	8.62	4.81	1
Confidence	Annotated Sequence	Modifications	# Protein Groups	# Proteins	# PSMs	Master Protein Accessions	Positions in Master Proteins	Modifications in Master Proteins	# Missed Cleavages	Theo. MH+ [Da]
High	[K].GFGFIQPDDGAADVFVHISAVER.[A]		1	1	1	NP_386217.1	NP_386217.1 [14-36]		0	2447.2
NP_386866.1	hypothetical protein SMc03976 [Sinorhizobium meliloti 1021]	18	1	1	1	125	13.6	4.83	4.64	1
Confidence	Annotated Sequence	Modifications	# Protein Groups	# Proteins	# PSMs	Master Protein Accessions	Positions in Master Proteins	Modifications in Master Proteins	# Missed Cleavages	Theo. MH+ [Da]
High	[R].SEEALASALGEVTAQIQDIAAK.[L]		1	1	1	NP_386866.1	NP_386866.1 [94-115]		0	2215.15
NP_385549.1	phosphopyruvate hydratase [Sinorhizobium meliloti 1021]	4	1	1	1	424	45	4.92	4.64	1
Confidence	Annotated Sequence	Modifications	# Protein Groups	# Proteins	# PSMs	Master Protein Accessions	Positions in Master Proteins	Modifications in Master Proteins	# Missed Cleavages	Theo. MH+ [Da]
High	[K].VNQIGSLSETLDAVETAHK.[A]		1	1	1	NP_385549.1	NP_385549.1 [337-355]		0	2012.03
NP_386895.1	pyruvate kinase [Sinorhizobium meliloti 1021]	5	1	1	1	479	51.5	7.02	4.59	1
Confidence	Annotated Sequence	Modifications	# Protein Groups	# Proteins	# PSMs	Master Protein Accessions	Positions in Master Proteins	Modifications in Master Proteins	# Missed Cleavages	Theo. MH+ [Da]
High	[R].TPPEATGADAISLAAHQIAETLK.[L]		1	1	1	NP_386895.1	NP_386895.1 [348-370]		0	2305.2
NP_385690.1	peptidyl-prolyl cis-trans isomerase B protein [Sinorhizobium meliloti 1021]	9	1	1	1	169	18.6	5.39	4.53	1
Confidence	Annotated Sequence	Modifications	# Protein Groups	# Proteins	# PSMs	Master Protein Accessions	Positions in Master Proteins	Modifications in Master Proteins	# Missed Cleavages	Theo. MH+ [Da]
High	[R].VIEDFMAQTGDVQYGK.[T]	1xOxidation [M6]	1	1	1	NP_385690.1	NP_385690.1 [53-68]		0	1816.84
NP_384337.1	hypothetical protein SMc02906 [Sinorhizobium meliloti 1021]	15	1	1	1	107	11.6	5.57	4.53	1
Confidence	Annotated Sequence	Modifications	# Protein Groups	# Proteins	# PSMs	Master Protein Accessions	Positions in Master Proteins	Modifications in Master Proteins	# Missed Cleavages	Theo. MH+ [Da]
High	[K].EDDVEILEDLIVAAHK.[D]		1	1	1	NP_384337.1	NP_384337.1 [61-76]		0	1808.93
NP_384976.1	dioxygenase [Sinorhizobium meliloti 1021]	6	1	1	1	414	47	6.35	4.5	1
Confidence	Annotated Sequence	Modifications	# Protein Groups	# Proteins	# PSMs	Master Protein Accessions	Positions in Master Proteins	Modifications in Master Proteins	# Missed Cleavages	Theo. MH+ [Da]
High	[K].DAVEGVDYTIDELTHVWTETNDQDR.[Q]		1	1	1	NP_384976.1	NP_384976.1 [336-360]		0	2921.31
NP_385481.1	50S ribosomal protein L15 [Sinorhizobium meliloti 1021]	11	1	1	1	156	16.2	10.42	4.48	1
Confidence	Annotated Sequence	Modifications	# Protein Groups	# Proteins	# PSMs	Master Protein Accessions	Positions in Master Proteins	Modifications in Master Proteins	# Missed Cleavages	Theo. MH+ [Da]
High	[R].SGVAINGFEGGQMPIYR.[R]	1xOxidation [M13]	1	1	1	NP_385481.1	NP_385481.1 [42-58]		0	1811.87
NP_384560.1	L-lactate dehydrogenase (cytochrome) protein [Sinorhizobium meliloti 1021]	4	1	1	1	403	44.9	8.35	4.48	1
Confidence	Annotated Sequence	Modifications	# Protein Groups	# Proteins	# PSMs	Master Protein Accessions	Positions in Master Proteins	Modifications in Master Proteins	# Missed Cleavages	Theo. MH+ [Da]
High	[R].TAFDQLDEIVQAVGDR.[I]		1	1	1	NP_384560.1	NP_384560.1 [310-325]		0	1776.88
NP_387213.1	L-proline 3-hydroxylase [Sinorhizobium meliloti 1021]	8	1	1	1	280	32	5.25	4.43	1
Confidence	Annotated Sequence	Modifications	# Protein Groups	# Proteins	# PSMs	Master Protein Accessions	Positions in Master Proteins	Modifications in Master Proteins	# Missed Cleavages	Theo. MH+ [Da]
High	[R].TGMQEEDIVVSHNAPALATPLSK.[S]	1xOxidation [M3]	1	1	1	NP_387213.1	NP_387213.1 [49-71]		0	2424.21
NP_385329.1	3-oxoacyl-ACP synthase [Sinorhizobium meliloti 1021]	10	1	1	1	323	34.2	6.11	4.43	1
Confidence	Annotated Sequence	Modifications	# Protein Groups	# Proteins	# PSMs	Master Protein Accessions	Positions in Master Proteins	Modifications in Master Proteins	# Missed Cleavages	Theo. MH+ [Da]
High	[R].AGLTPDDVDLIIVATSTPDNTFPATAVNIQNR.[L]		1	1	1	NP_385329.1	NP_385329.1 [67-98]		0	3339.71
NP_384136.1	acetyl-CoA carboxylase subunit beta [Sinorhizobium meliloti 1021]	6	1	1	1	304	33.5	8.62	4.42	1
Confidence	Annotated Sequence	Modifications	# Protein Groups	# Proteins	# PSMs	Master Protein Accessions	Positions in Master Proteins	Modifications in Master Proteins	# Missed Cleavages	Theo. MH+ [Da]
High	[K].TELEDTIVAGLGQVQGIK.[L]		1	1	1	NP_384136.1	NP_384136.1 [104-121]		0	1871.01
NP_386848.1	transport transmembrane protein [Sinorhizobium meliloti 1021]	6	1	1	1	239	25.7	8.41	4.36	1
Confidence	Annotated Sequence	Modifications	# Protein Groups	# Proteins	# PSMs	Master Protein Accessions	Positions in Master Proteins	Modifications in Master Proteins	# Missed Cleavages	Theo. MH+ [Da]
High	[R].MEAFADEFSAILSR.[Q]	1xOxidation [M1]	1	1	1	NP_386848.1	NP_386848.1 [212-225]		0	1602.75
NP_384390.1	50S ribosomal protein L20 [Sinorhizobium meliloti 1021]	16	1	1	1	134	15	10.78	4.11	1
Confidence	Annotated Sequence	Modifications	# Protein Groups	# Proteins	# PSMs	Master Protein Accessions	Positions in Master Proteins	Modifications in Master Proteins	# Missed Cleavages	Theo. MH+ [Da]
High	[K].VLSDMAIHEPAAFGALVEASK.[K]	1xOxidation [M5]	1	1	1	NP_384390.1	NP_384390.1 [94-114]		0	2172.1
NP_385766.1	anthranilate phosphoribosyltransferase [Sinorhizobium meliloti 1021]	7	1	1	1	337	34.4	5.67	4.07	1
Confidence	Annotated Sequence	Modifications	# Protein Groups	# Proteins	# PSMs	Master Protein Accessions	Positions in Master Proteins	Modifications in Master Proteins	# Missed Cleavages	Theo. MH+ [Da]
High	[K].GGDGAHNAAALQAVLDGAENAYR.[D]		1	1	1	NP_385766.1	NP_385766.1 [265-287]		0	2241.06
NP_387158.1	dihydrolipoamide succinyltransferase [Sinorhizobium meliloti 1021]	9	1	1	1	417	43.4	6	3.99	1
Confidence	Annotated Sequence	Modifications	# Protein Groups	# Proteins	# PSMs	Master Protein Accessions	Positions in Master Proteins	Modifications in Master Proteins	# Missed Cleavages	Theo. MH+ [Da]
High	[K].KPEPAAATAAPAAAAQPAAAAATQTSTSMPPAPAAAK.[L]	1xOxidation [M29]	1	1	1	NP_387158.1	NP_387158.1 [93-129]		0	3343.7
NP_385010.1	cytochrome C oxidase subunit II protein [Sinorhizobium meliloti 1021]	5	1	1	1	294	32.2	5.05	3.99	1
Confidence	Annotated Sequence	Modifications	# Protein Groups	# Proteins	# PSMs	Master Protein Accessions	Positions in Master Proteins	Modifications in Master Proteins	# Missed Cleavages	Theo. MH+ [Da]
High	[R].LLAVDNEVVVPVGK.[T]		1	1	1	NP_385010.1	NP_385010.1 [173-186]		0	1451.85
NP_387159.1	2-oxoglutarate dehydrogenase E1 component [Sinorhizobium meliloti 1021]	1	1	1	1	998	112.1	6.61	3.97	1
Confidence	Annotated Sequence	Modifications	# Protein Groups	# Proteins	# PSMs	Master Protein Accessions	Positions in Master Proteins	Modifications in Master Proteins	# Missed Cleavages	Theo. MH+ [Da]
High	[R].LIAEGLISEGEVEK.[M]		1	1	1	NP_387159.1	NP_387159.1 [539-552]		0	1486.8
NP_385362.1	ATP-dependent protease ATP-binding subunit ClpX [Sinorhizobium meliloti 1021]	4	1	1	1	425	47	5.43	3.94	1
Confidence	Annotated Sequence	Modifications	# Protein Groups	# Proteins	# PSMs	Master Protein Accessions	Positions in Master Proteins	Modifications in Master Proteins	# Missed Cleavages	Theo. MH+ [Da]
High	[K].ILLDTMFELPTLEGVR.[E]		1	1	1	NP_385362.1	NP_385362.1 [379-394]		0	1847
NP_386220.1	acetolactate synthase 3 catalytic subunit [Sinorhizobium meliloti 1021]	3	1	1	1	592	64.6	5.8	3.86	1
Confidence	Annotated Sequence	Modifications	# Protein Groups	# Proteins	# PSMs	Master Protein Accessions	Positions in Master Proteins	Modifications in Master Proteins	# Missed Cleavages	Theo. MH+ [Da]
High	[K].DVQFATGTYTPPSAVPTQK.[S]		1	1	1	NP_386220.1	NP_386220.1 [168-186]		0	2008
NP_385469.1	50S ribosomal protein L16 [Sinorhizobium meliloti 1021]	10	1	1	1	137	15.5	10.84	3.84	1
Confidence	Annotated Sequence	Modifications	# Protein Groups	# Proteins	# PSMs	Master Protein Accessions	Positions in Master Proteins	Modifications in Master Proteins	# Missed Cleavages	Theo. MH+ [Da]
High	[R].MMFEIDGVNEELAR.[E]	2xOxidation [M1; M2]	1	1	1	NP_385469.1	NP_385469.1 [102-115]		0	1685.75
NP_386460.1	50S ribosomal protein L25 [Sinorhizobium meliloti 1021]	8	1	1	1	204	22.1	5.22	3.67	1
Confidence	Annotated Sequence	Modifications	# Protein Groups	# Proteins	# PSMs	Master Protein Accessions	Positions in Master Proteins	Modifications in Master Proteins	# Missed Cleavages	Theo. MH+ [Da]
High	[K].GSQVSVQVPVHFENEEK.[S]		1	1	1	NP_386460.1	NP_386460.1 [100-116]		0	1912.94
NP_385461.1	30S ribosomal protein S10 [Sinorhizobium meliloti 1021]	17	1	1	1	102	11.5	10.18	3.52	1
Confidence	Annotated Sequence	Modifications	# Protein Groups	# Proteins	# PSMs	Master Protein Accessions	Positions in Master Proteins	Modifications in Master Proteins	# Missed Cleavages	Theo. MH+ [Da]
High	[R].LLDIVDPTPQTVDALMK.[L]	1xOxidation [M16]	1	1	1	NP_385461.1	NP_385461.1 [73-89]		0	1885
NP_384944.1	F0F1 ATP synthase subunit B [Sinorhizobium meliloti 1021]	9	1	1	1	161	17.4	8.28	3.49	1
Confidence	Annotated Sequence	Modifications	# Protein Groups	# Proteins	# PSMs	Master Protein Accessions	Positions in Master Proteins	Modifications in Master Proteins	# Missed Cleavages	Theo. MH+ [Da]
High	[K].DAEAEAASIVAAAQR.[E]		1	1	1	NP_384944.1	NP_384944.1 [67-81]		0	1472.73
NP_386062.1	cob(I)yrinic acid a,c-diamide adenosyltransferase [Sinorhizobium meliloti 1021]	7	1	1	1	214	24.1	7.06	3.47	1
Confidence	Annotated Sequence	Modifications	# Protein Groups	# Proteins	# PSMs	Master Protein Accessions	Positions in Master Proteins	Modifications in Master Proteins	# Missed Cleavages	Theo. MH+ [Da]
High	[R].YDYIDVAEVVSFLK.[E]		1	1	1	NP_386062.1	NP_386062.1 [152-165]		0	1660.85
NP_385373.1	NADH dehydrogenase subunit D [Sinorhizobium meliloti 1021]	3	1	1	1	396	44.7	6.48	3.43	1
Confidence	Annotated Sequence	Modifications	# Protein Groups	# Proteins	# PSMs	Master Protein Accessions	Positions in Master Proteins	Modifications in Master Proteins	# Missed Cleavages	Theo. MH+ [Da]
High	[K].TVDDIDELLTGNR.[I]		1	1	1	NP_385373.1	NP_385373.1 [183-195]		0	1460.72
NP_384841.1	peptide ABC transporter ATP-binding protein [Sinorhizobium meliloti 1021]	7	1	1	1	275	30.5	9.16	3.43	1
Confidence	Annotated Sequence	Modifications	# Protein Groups	# Proteins	# PSMs	Master Protein Accessions	Positions in Master Proteins	Modifications in Master Proteins	# Missed Cleavages	Theo. MH+ [Da]
High	[R].IITLIDPATAGELLIDGK.[T]		1	1	1	NP_384841.1	NP_384841.1 [59-76]		0	1853.06
NP_385664.1	single-stranded DNA-binding protein [Sinorhizobium meliloti 1021]	8	1	1	1	174	19	5.71	3.36	1
Confidence	Annotated Sequence	Modifications	# Protein Groups	# Proteins	# PSMs	Master Protein Accessions	Positions in Master Proteins	Modifications in Master Proteins	# Missed Cleavages	Theo. MH+ [Da]
High	[K].VILIGNVGADPEIR.[R]		1	1	1	NP_385664.1	NP_385664.1 [8-21]		0	1465.84
NP_386089.1	hypothetical protein SMc04337 [Sinorhizobium meliloti 1021]	14	1	1	1	100	11.2	5.01	3.36	1
Confidence	Annotated Sequence	Modifications	# Protein Groups	# Proteins	# PSMs	Master Protein Accessions	Positions in Master Proteins	Modifications in Master Proteins	# Missed Cleavages	Theo. MH+ [Da]
High	[R].TGAAETDDYLAEWR.[K]		1	1	1	NP_386089.1	NP_386089.1 [44-57]		0	1597.71
NP_385422.2	NADH dehydrogenase [Sinorhizobium meliloti 1021]	15	1	1	1	133	15.3	9.91	3.34	1
Confidence	Annotated Sequence	Modifications	# Protein Groups	# Proteins	# PSMs	Master Protein Accessions	Positions in Master Proteins	Modifications in Master Proteins	# Missed Cleavages	Theo. MH+ [Da]
High	[R].VGEDEFGNVYYQGGTDSEGR.[T]		1	1	1	NP_385422.2	NP_385422.2 [31-50]		0	2178.92
NP_385990.1	nicotinate-nucleotide--dimethylbenzimidazole phosphoribosyltransferase [Sinorhizobium meliloti 1021]	4	1	1	1	338	34.7	5.8	3.32	1
Confidence	Annotated Sequence	Modifications	# Protein Groups	# Proteins	# PSMs	Master Protein Accessions	Positions in Master Proteins	Modifications in Master Proteins	# Missed Cleavages	Theo. MH+ [Da]
High	[R].LGEGTGAALAAGIVK.[A]		1	1	1	NP_385990.1	NP_385990.1 [303-317]		0	1327.76
NP_387143.2	F0F1 ATP synthase subunit delta [Sinorhizobium meliloti 1021]	7	1	1	1	188	19.9	9.23	3.29	1
Confidence	Annotated Sequence	Modifications	# Protein Groups	# Proteins	# PSMs	Master Protein Accessions	Positions in Master Proteins	Modifications in Master Proteins	# Missed Cleavages	Theo. MH+ [Da]
High	[R].LIVSPVFSADDQFK.[A]		1	1	1	NP_387143.2	NP_387143.2 [54-67]		0	1565.82
NP_384436.1	oxidoreductase [Sinorhizobium meliloti 1021]	5	1	1	1	326	34.8	9.57	3.26	1
Confidence	Annotated Sequence	Modifications	# Protein Groups	# Proteins	# PSMs	Master Protein Accessions	Positions in Master Proteins	Modifications in Master Proteins	# Missed Cleavages	Theo. MH+ [Da]
High	[R].FQPVYVTDVAEAVAR.[S]		1	1	1	NP_384436.1	NP_384436.1 [189-203]		0	1664.86
NP_385484.1	30S ribosomal protein S13 [Sinorhizobium meliloti 1021]	11	1	1	1	122	13.8	10.92	3.21	1
Confidence	Annotated Sequence	Modifications	# Protein Groups	# Proteins	# PSMs	Master Protein Accessions	Positions in Master Proteins	Modifications in Master Proteins	# Missed Cleavages	Theo. MH+ [Da]
High	[R].VHQLTDAEVLQIR.[E]		1	1	1	NP_385484.1	NP_385484.1 [45-57]		0	1521.84
NP_386719.1	aspartate kinase [Sinorhizobium meliloti 1021]	8	2	2	2	424	45.2	5.64	3.21	2
Confidence	Annotated Sequence	Modifications	# Protein Groups	# Proteins	# PSMs	Master Protein Accessions	Positions in Master Proteins	Modifications in Master Proteins	# Missed Cleavages	Theo. MH+ [Da]
High	[K].IGYDVIQSESGLVK.[V]		1	1	1	NP_386719.1	NP_386719.1 [347-360]		0	1507.8
Medium	[R].MGEGQVAVVAGFQGLGPDNR.[L]	2xDeamidated [Q5; Q13]; 1xOxidation [M1]	1	1	1	NP_386719.1	NP_386719.1 [132-151]		0	2019.94
NP_386778.1	cobalamin biosynthesis protein [Sinorhizobium meliloti 1021]	9	1	1	1	331	36.8	5.99	3.16	1
Confidence	Annotated Sequence	Modifications	# Protein Groups	# Proteins	# PSMs	Master Protein Accessions	Positions in Master Proteins	Modifications in Master Proteins	# Missed Cleavages	Theo. MH+ [Da]
High	[R].LFATANTVGLGDTTGLYHGTQQINQAQMDR.[W]	1xOxidation [M28]	1	1	1	NP_386778.1	NP_386778.1 [181-210]		0	3237.56
NP_437377.1	enzyme protein (plasmid) [Sinorhizobium meliloti 1021]	4	1	1	1	379	41.6	6.11	3.16	1
Confidence	Annotated Sequence	Modifications	# Protein Groups	# Proteins	# PSMs	Master Protein Accessions	Positions in Master Proteins	Modifications in Master Proteins	# Missed Cleavages	Theo. MH+ [Da]
High	[R].LAEFPTSFEAAEASHR.[A]		1	1	1	NP_437377.1	NP_437377.1 [249-264]		0	1762.84
NP_386454.1	ribose-phosphate pyrophosphokinase [Sinorhizobium meliloti 1021]	5	1	1	1	310	33.5	6.25	3.16	1
Confidence	Annotated Sequence	Modifications	# Protein Groups	# Proteins	# PSMs	Master Protein Accessions	Positions in Master Proteins	Modifications in Master Proteins	# Missed Cleavages	Theo. MH+ [Da]
High	[R].VISTAALLGEAISR.[T]		1	1	1	NP_386454.1	NP_386454.1 [285-298]		0	1400.81
NP_387262.1	50S ribosomal protein L27 [Sinorhizobium meliloti 1021]	16	1	1	1	89	9.5	10.59	3.15	1
Confidence	Annotated Sequence	Modifications	# Protein Groups	# Proteins	# PSMs	Master Protein Accessions	Positions in Master Proteins	Modifications in Master Proteins	# Missed Cleavages	Theo. MH+ [Da]
High	[K].FGGEAVIPGNIIVR.[Q]		1	1	1	NP_387262.1	NP_387262.1 [26-39]		0	1441.82
NP_385551.1	pyruvate dehydrogenase alpha2 subunit protein [Sinorhizobium meliloti 1021]	3	1	1	1	348	38.1	7.58	3.07	1
Confidence	Annotated Sequence	Modifications	# Protein Groups	# Proteins	# PSMs	Master Protein Accessions	Positions in Master Proteins	Modifications in Master Proteins	# Missed Cleavages	Theo. MH+ [Da]
High	[K].DFAGGTIAEFSK.[E]		1	1	1	NP_385551.1	NP_385551.1 [22-33]		0	1242.6
NP_386569.1	urease accessory protein [Sinorhizobium meliloti 1021]	6	1	1	1	203	21.8	5.49	3.06	1
Confidence	Annotated Sequence	Modifications	# Protein Groups	# Proteins	# PSMs	Master Protein Accessions	Positions in Master Proteins	Modifications in Master Proteins	# Missed Cleavages	Theo. MH+ [Da]
High	[K].YSVAVVTNDIYTK.[E]		1	1	1	NP_386569.1	NP_386569.1 [35-47]		0	1472.76
NP_384474.1	chromosomal replication initiation protein [Sinorhizobium meliloti 1021]	4	1	1	1	507	56.3	9.61	3.04	1
Confidence	Annotated Sequence	Modifications	# Protein Groups	# Proteins	# PSMs	Master Protein Accessions	Positions in Master Proteins	Modifications in Master Proteins	# Missed Cleavages	Theo. MH+ [Da]
High	[R].YLDLITTLVQQEDSEILK.[V]		1	1	1	NP_384474.1	NP_384474.1 [84-101]		0	2121.13
NP_436563.1	pyruvate dehydrogenase E1 component, subunits alpha and beta (plasmid) [Sinorhizobium meliloti 1021]	2	1	1	1	692	75.7	5.95	3.01	1
Confidence	Annotated Sequence	Modifications	# Protein Groups	# Proteins	# PSMs	Master Protein Accessions	Positions in Master Proteins	Modifications in Master Proteins	# Missed Cleavages	Theo. MH+ [Da]
High	[K].IAVPSNAEDAVGLLR.[T]		1	1	1	NP_436563.1	NP_436563.1 [514-528]		0	1524.84
NP_384584.1	ABC transporter ATP-binding protein [Sinorhizobium meliloti 1021]	8	1	1	1	260	28.4	9.66	2.98	1
Confidence	Annotated Sequence	Modifications	# Protein Groups	# Proteins	# PSMs	Master Protein Accessions	Positions in Master Proteins	Modifications in Master Proteins	# Missed Cleavages	Theo. MH+ [Da]
High	[R].ADFDLYPGEILAVIGDNGAGK.[S]		1	1	1	NP_384584.1	NP_384584.1 [25-45]		0	2135.07
NP_385480.1	50S ribosomal protein L30 [Sinorhizobium meliloti 1021]	18	1	1	1	67	7.5	11.28	2.91	1
Confidence	Annotated Sequence	Modifications	# Protein Groups	# Proteins	# PSMs	Master Protein Accessions	Positions in Master Proteins	Modifications in Master Proteins	# Missed Cleavages	Theo. MH+ [Da]
High	[K].TVTVEQIGSPIR.[R]		1	1	1	NP_385480.1	NP_385480.1 [10-21]		0	1299.73
NP_385656.1	signal peptide protein [Sinorhizobium meliloti 1021]	5	1	1	1	326	34.2	6.02	2.88	1
Confidence	Annotated Sequence	Modifications	# Protein Groups	# Proteins	# PSMs	Master Protein Accessions	Positions in Master Proteins	Modifications in Master Proteins	# Missed Cleavages	Theo. MH+ [Da]
High	[K].GGNLPDEHYDTFVVR.[G]		1	1	1	NP_385656.1	NP_385656.1 [106-120]		0	1718.81
NP_387384.1	pyruvate carboxylase [Sinorhizobium meliloti 1021]	1	1	1	1	1152	126.2	5.77	2.86	1
Confidence	Annotated Sequence	Modifications	# Protein Groups	# Proteins	# PSMs	Master Protein Accessions	Positions in Master Proteins	Modifications in Master Proteins	# Missed Cleavages	Theo. MH+ [Da]
High	[R].EGAPNLLLQMLLR.[G]		1	1	1	NP_387384.1	NP_387384.1 [608-620]		0	1467.84
NP_386493.1	anthranilate synthase [Sinorhizobium meliloti 1021]	2	1	1	1	729	80.5	5.64	2.81	1
Confidence	Annotated Sequence	Modifications	# Protein Groups	# Proteins	# PSMs	Master Protein Accessions	Positions in Master Proteins	Modifications in Master Proteins	# Missed Cleavages	Theo. MH+ [Da]
High	[R].VLEPGIVFSGLGK.[E]		1	1	1	NP_386493.1	NP_386493.1 [637-649]		0	1315.76
NP_437605.1	UDP glucose 4-epimerase (plasmid) [Sinorhizobium meliloti 1021]	6	1	1	1	328	36.1	5.8	2.76	1
Confidence	Annotated Sequence	Modifications	# Protein Groups	# Proteins	# PSMs	Master Protein Accessions	Positions in Master Proteins	Modifications in Master Proteins	# Missed Cleavages	Theo. MH+ [Da]
High	[K].GYQPVVYDNLSNGHEEFVK.[W]		1	1	1	NP_437605.1	NP_437605.1 [27-45]		0	2195.04
NP_385177.1	signal peptidase I transmembrane protein [Sinorhizobium meliloti 1021]	6	1	1	1	247	28.2	5.25	2.73	1
Confidence	Annotated Sequence	Modifications	# Protein Groups	# Proteins	# PSMs	Master Protein Accessions	Positions in Master Proteins	Modifications in Master Proteins	# Missed Cleavages	Theo. MH+ [Da]
High	[R].FDVGFVPAENLVGR.[A]		1	1	1	NP_385177.1	NP_385177.1 [200-213]		0	1519.79
NP_386010.1	cold shock-like transcription regulator protein [Sinorhizobium meliloti 1021]	17	1	1	1	70	7.4	5.95	2.68	1
Confidence	Annotated Sequence	Modifications	# Protein Groups	# Proteins	# PSMs	Master Protein Accessions	Positions in Master Proteins	Modifications in Master Proteins	# Missed Cleavages	Theo. MH+ [Da]
High	[K].GFGFITPEGGSK.[D]		1	1	1	NP_386010.1	NP_386010.1 [15-26]		0	1196.59
NP_386119.1	glycosyltransferase [Sinorhizobium meliloti 1021]	4	1	1	1	280	31.7	8.48	2.65	1
Confidence	Annotated Sequence	Modifications	# Protein Groups	# Proteins	# PSMs	Master Protein Accessions	Positions in Master Proteins	Modifications in Master Proteins	# Missed Cleavages	Theo. MH+ [Da]
High	[K].VVVVFPVYNGEK.[T]		1	1	1	NP_386119.1	NP_386119.1 [6-17]		0	1349.75
NP_384572.1	bifunctional proline dehydrogenase/pyrroline-5-carboxylate dehydrogenase [Sinorhizobium meliloti 1021]	1	1	1	1	1233	131.5	6.49	2.35	1
Confidence	Annotated Sequence	Modifications	# Protein Groups	# Proteins	# PSMs	Master Protein Accessions	Positions in Master Proteins	Modifications in Master Proteins	# Missed Cleavages	Theo. MH+ [Da]
High	[R].IALPAELFGDAR.[T]		1	1	1	NP_384572.1	NP_384572.1 [534-545]		0	1272.69
NP_386774.1	50S ribosomal protein L28 [Sinorhizobium meliloti 1021]	9	1	1	1	96	10.6	10.9	2.34	1
Confidence	Annotated Sequence	Modifications	# Protein Groups	# Proteins	# PSMs	Master Protein Accessions	Positions in Master Proteins	Modifications in Master Proteins	# Missed Cleavages	Theo. MH+ [Da]
High	[R].GGLDAFLLK.[A]		1	1	1	NP_386774.1	NP_386774.1 [63-71]		0	933.54
NP_385450.1	50S ribosomal protein L11 [Sinorhizobium meliloti 1021]	10	1	1	1	142	15.1	9.77	2.33	1
Confidence	Annotated Sequence	Modifications	# Protein Groups	# Proteins	# PSMs	Master Protein Accessions	Positions in Master Proteins	Modifications in Master Proteins	# Missed Cleavages	Theo. MH+ [Da]
High	[K].GMPIPVVITYYQDK.[S]	1xOxidation [M2]	1	1	1	NP_385450.1	NP_385450.1 [52-65]		0	1639.84
NP_387445.1	transcription termination factor Rho [Sinorhizobium meliloti 1021]	3	1	1	1	421	47	6.01	2.33	1
Confidence	Annotated Sequence	Modifications	# Protein Groups	# Proteins	# PSMs	Master Protein Accessions	Positions in Master Proteins	Modifications in Master Proteins	# Missed Cleavages	Theo. MH+ [Da]
High	[R].DVVILLDSVTR.[L]		1	1	1	NP_387445.1	NP_387445.1 [262-272]		0	1229.71
NP_386733.1	preprotein translocase subunit SecA [Sinorhizobium meliloti 1021]	1	1	1	1	903	101.5	5.29	2.3	1
Confidence	Annotated Sequence	Modifications	# Protein Groups	# Proteins	# PSMs	Master Protein Accessions	Positions in Master Proteins	Modifications in Master Proteins	# Missed Cleavages	Theo. MH+ [Da]
High	[R].TPLIISGPLDDR.[S]		1	1	1	NP_386733.1	NP_386733.1 [223-234]		0	1296.72
NP_385466.1	30S ribosomal protein S19 [Sinorhizobium meliloti 1021]	11	1	1	1	92	10.4	10.17	2.27	1
Confidence	Annotated Sequence	Modifications	# Protein Groups	# Proteins	# PSMs	Master Protein Accessions	Positions in Master Proteins	Modifications in Master Proteins	# Missed Cleavages	Theo. MH+ [Da]
High	[K].GPFVDGYLLK.[K]		1	1	1	NP_385466.1	NP_385466.1 [8-17]		0	1108.6
NP_385348.1	30S ribosomal protein S9 [Sinorhizobium meliloti 1021]	9	1	1	1	155	16.7	10.74	2.2	1
Confidence	Annotated Sequence	Modifications	# Protein Groups	# Proteins	# PSMs	Master Protein Accessions	Positions in Master Proteins	Modifications in Master Proteins	# Missed Cleavages	Theo. MH+ [Da]
High	[K].ALTYFEPGLRPVLK.[R]		1	1	1	NP_385348.1	NP_385348.1 [111-124]		0	1603.92
NP_386083.1	dimethylamine corrinoid protein [Sinorhizobium meliloti 1021]	7	1	1	1	232	25.5	4.61	2.16	1
Confidence	Annotated Sequence	Modifications	# Protein Groups	# Proteins	# PSMs	Master Protein Accessions	Positions in Master Proteins	Modifications in Master Proteins	# Missed Cleavages	Theo. MH+ [Da]
High	[R].DGILFVPEVLLSANAMK.[A]		1	1	1	NP_386083.1	NP_386083.1 [67-83]		0	1816.99
NP_387139.1	F0F1 ATP synthase subunit epsilon [Sinorhizobium meliloti 1021]	32	2	2	2	136	14.6	4.65	2.12	2
Confidence	Annotated Sequence	Modifications	# Protein Groups	# Proteins	# PSMs	Master Protein Accessions	Positions in Master Proteins	Modifications in Master Proteins	# Missed Cleavages	Theo. MH+ [Da]
High	[R].LEQFIAELTK.[L]		1	1	1	NP_387139.1	NP_387139.1 [119-128]		0	1191.66
High	[K].VTEVVIPATEGEMTVMANHAPTMTTIKPGVVAVK.[T]	3xOxidation [M13; M16; M23]	1	1	1	NP_387139.1	NP_387139.1 [23-56]		0	3569.83
NP_384350.1	polynucleotide phosphorylase/polyadenylase [Sinorhizobium meliloti 1021]	2	1	1	1	717	77.6	5.26	2.08	1
Confidence	Annotated Sequence	Modifications	# Protein Groups	# Proteins	# PSMs	Master Protein Accessions	Positions in Master Proteins	Modifications in Master Proteins	# Missed Cleavages	Theo. MH+ [Da]
High	[K].GFQPVIDAVIR.[L]		1	1	1	NP_384350.1	NP_384350.1 [211-221]		0	1214.69
NP_384496.1	tRNA/rRNA methyltransferase [Sinorhizobium meliloti 1021]	9	1	1	1	288	31.2	9.42	2.07	1
Confidence	Annotated Sequence	Modifications	# Protein Groups	# Proteins	# PSMs	Master Protein Accessions	Positions in Master Proteins	Modifications in Master Proteins	# Missed Cleavages	Theo. MH+ [Da]
High	[R].IPQAGRADSLNLAIATGIMLFEARR.[H]	1xOxidation [M19]	1	1	1	NP_384496.1	NP_384496.1 [255-279]		2	2700.46
NP_436720.1	hypothetical protein SM_b20180 (plasmid) [Sinorhizobium meliloti 1021]	20	1	2	1	159	16.6	4.67	2.06	1
Confidence	Annotated Sequence	Modifications	# Protein Groups	# Proteins	# PSMs	Master Protein Accessions	Positions in Master Proteins	Modifications in Master Proteins	# Missed Cleavages	Theo. MH+ [Da]
High	[K].GAITLQSGAYYEMQITADGSAELAITGAPFFR.[A]		1	1	2	NP_436720.1	NP_436720.1 [67-98]		0	3349.64
NP_386359.1	carnitinyl-CoA dehydratase [Sinorhizobium meliloti 1021]	8	1	1	1	263	28.9	5.45	2.06	1
Confidence	Annotated Sequence	Modifications	# Protein Groups	# Proteins	# PSMs	Master Protein Accessions	Positions in Master Proteins	Modifications in Master Proteins	# Missed Cleavages	Theo. MH+ [Da]
High	[K].ANAIDLKTSRVMGEIFRDFR.[D]	1xOxidation [M12]	1	1	1	NP_386359.1	NP_386359.1 [26-45]		3	2355.22
NP_437882.1	hypothetical protein SM_b21512 (plasmid) [Sinorhizobium meliloti 1021]	5	1	1	1	382	41.9	9.01	2.01	1
Confidence	Annotated Sequence	Modifications	# Protein Groups	# Proteins	# PSMs	Master Protein Accessions	Positions in Master Proteins	Modifications in Master Proteins	# Missed Cleavages	Theo. MH+ [Da]
High	[R].RGTRAMAPGDIPAVGRLFNR.[I]	1xOxidation [M6]	1	1	1	NP_437882.1	NP_437882.1 [22-41]		3	2171.16
NP_387397.1	aspartate aminotransferase B protein [Sinorhizobium meliloti 1021]	9	1	3	1	410	44.3	6.46	2	1
Confidence	Annotated Sequence	Modifications	# Protein Groups	# Proteins	# PSMs	Master Protein Accessions	Positions in Master Proteins	Modifications in Master Proteins	# Missed Cleavages	Theo. MH+ [Da]
High	[K].AMAVVQSQATSCPSSISQAASVAALNGPQDFLKER.[T]	2xDeamidated [Q/N]	1	1	3	NP_387397.1	NP_387397.1 [270-304]		1	3564.73
NP_385464.1	50S ribosomal protein L23 [Sinorhizobium meliloti 1021]	10	1	1	1	97	10.4	9.94	1.85	1
Confidence	Annotated Sequence	Modifications	# Protein Groups	# Proteins	# PSMs	Master Protein Accessions	Positions in Master Proteins	Modifications in Master Proteins	# Missed Cleavages	Theo. MH+ [Da]
High	[K].AAVEALFGVK.[V]		1	1	1	NP_385464.1	NP_385464.1 [43-52]		0	1004.58
NP_437501.1	SDR family dehydrogenase (plasmid) [Sinorhizobium meliloti 1021]	6	1	1	1	296	30.8	8.47	1.85	1
Confidence	Annotated Sequence	Modifications	# Protein Groups	# Proteins	# PSMs	Master Protein Accessions	Positions in Master Proteins	Modifications in Master Proteins	# Missed Cleavages	Theo. MH+ [Da]
High	[R].VVVNCVVNRDLAAQVAR.[E]		1	1	1	NP_437501.1	NP_437501.1 [83-99]		1	1826.01
NP_437305.1	mureinpeptideoligopeptide ABC transporter substrate-binding protein precursor (plasmid) [Sinorhizobium meliloti 1021]	2	1	1	1	633	71.4	5.68	1.82	1
Confidence	Annotated Sequence	Modifications	# Protein Groups	# Proteins	# PSMs	Master Protein Accessions	Positions in Master Proteins	Modifications in Master Proteins	# Missed Cleavages	Theo. MH+ [Da]
High	[K].RWSQLHMRMAR.[S]	1xDeamidated [Q4]; 2xOxidation [M7; M9]	1	1	1	NP_437305.1	NP_437305.1 [229-239]		2	1504.73
NP_436998.1	peptide ABC transporter substrate-binding protein (plasmid) [Sinorhizobium meliloti 1021]	2	1	3	1	521	57	5.19	1.69	1
Confidence	Annotated Sequence	Modifications	# Protein Groups	# Proteins	# PSMs	Master Protein Accessions	Positions in Master Proteins	Modifications in Master Proteins	# Missed Cleavages	Theo. MH+ [Da]
High	[R].VRQAANYAVNK.[Q]	3xDeamidated [Q3; N6; N10]	1	1	3	NP_436998.1	NP_436998.1 [294-304]		1	1236.62
NP_385956.1	hypothetical protein SMc00158 [Sinorhizobium meliloti 1021]	3	1	1	1	577	60	6.81	1.67	1
Confidence	Annotated Sequence	Modifications	# Protein Groups	# Proteins	# PSMs	Master Protein Accessions	Positions in Master Proteins	Modifications in Master Proteins	# Missed Cleavages	Theo. MH+ [Da]
High	[R].SNDLGFAVSTPSGLMTVDGK.[L]	1xOxidation [M15]	1	1	1	NP_385956.1	NP_385956.1 [78-97]		0	2011.96
NP_437152.1	oligopeptidemurein peptide ABC transporter ATP-binding protein (plasmid) [Sinorhizobium meliloti 1021]	4	1	1	1	557	60.4	7.06	1.66	1
Confidence	Annotated Sequence	Modifications	# Protein Groups	# Proteins	# PSMs	Master Protein Accessions	Positions in Master Proteins	Modifications in Master Proteins	# Missed Cleavages	Theo. MH+ [Da]
Medium	[R].HVSGSATTPILSDVSFELGR.[G]		1	1	1	NP_437152.1	NP_437152.1 [20-39]		0	2073.06
NP_384741.1	hypothetical protein SMc03003 [Sinorhizobium meliloti 1021]	4	1	1	1	462	49.8	5.88	1.65	1
Confidence	Annotated Sequence	Modifications	# Protein Groups	# Proteins	# PSMs	Master Protein Accessions	Positions in Master Proteins	Modifications in Master Proteins	# Missed Cleavages	Theo. MH+ [Da]
Medium	[R].RDTLINVNALGDPVPSAR.[F]		1	1	1	NP_384741.1	NP_384741.1 [276-293]		1	1908.03
NP_435576.1	hypothetical protein SMa0629 (plasmid) [Sinorhizobium meliloti 1021]	15	1	2	1	125	14.5	11.71	1.61	1
Confidence	Annotated Sequence	Modifications	# Protein Groups	# Proteins	# PSMs	Master Protein Accessions	Positions in Master Proteins	Modifications in Master Proteins	# Missed Cleavages	Theo. MH+ [Da]
High	[-].MNQFKIISAMDSHNFERKR.[A]	1xDeamidated [Q3]	1	1	2	NP_435576.1	NP_435576.1 [1-19]		3	2353.15
NP_435271.1	dehydratase/enolase (plasmid) [Sinorhizobium meliloti 1021]	4	1	1	1	377	41.9	9.44	0	1
Confidence	Annotated Sequence	Modifications	# Protein Groups	# Proteins	# PSMs	Master Protein Accessions	Positions in Master Proteins	Modifications in Master Proteins	# Missed Cleavages	Theo. MH+ [Da]
Medium	[R].HYQGADGAGSRGGAR.[S]	1xDeamidated [Q3]	1	1	1	NP_435271.1	NP_435271.1 [352-366]		1	1460.66
O76014	SWISS-PROT:O76014 Keratin, type I cuticular HA7 (Hair keratin, type I HA7)	4	1	1	1	471	53.1	5.34	0	1
Confidence	Annotated Sequence	Modifications	# Protein Groups	# Proteins	# PSMs	Master Protein Accessions	Positions in Master Proteins	Modifications in Master Proteins	# Missed Cleavages	Theo. MH+ [Da]
Medium	[K].LLDDATLAKADLEAQQESLK.[E]		1	2	1	O76014	O76014 [213-232]		1	2172.14
NP_437015.1	short-chain dehydrogenase (plasmid) [Sinorhizobium meliloti 1021]	6	1	1	1	244	25	6.6	0	1
Confidence	Annotated Sequence	Modifications	# Protein Groups	# Proteins	# PSMs	Master Protein Accessions	Positions in Master Proteins	Modifications in Master Proteins	# Missed Cleavages	Theo. MH+ [Da]
Medium	[-].METNKVAIVTGASR.[G]	1xDeamidated [N4]; 1xOxidation [M1]	1	1	1	NP_437015.1	NP_437015.1 [1-14]		1	1493.76
NP_384229.1	oxidoreductase [Sinorhizobium meliloti 1021]	3	1	1	1	433	49.1	6.44	0	1
Confidence	Annotated Sequence	Modifications	# Protein Groups	# Proteins	# PSMs	Master Protein Accessions	Positions in Master Proteins	Modifications in Master Proteins	# Missed Cleavages	Theo. MH+ [Da]
Medium	[R].NTLFEPDAKDPLGQR.[A]	2xDeamidated [N1; Q14]	1	1	1	NP_384229.1	NP_384229.1 [365-379]		1	1702.83
NP_385076.1	oxidoreductase transmembrane protein [Sinorhizobium meliloti 1021]	5	1	1	1	346	37.1	6.46	0	1
Confidence	Annotated Sequence	Modifications	# Protein Groups	# Proteins	# PSMs	Master Protein Accessions	Positions in Master Proteins	Modifications in Master Proteins	# Missed Cleavages	Theo. MH+ [Da]
Medium	[R].EISLEEAAPALAAMDR.[A]	1xOxidation [M14]	1	1	1	NP_385076.1	NP_385076.1 [319-334]		0	1702.83
NP_437339.1	Hsp20 family heat-shock protein (plasmid) [Sinorhizobium meliloti 1021]	10	1	1	1	194	21.5	5.91	0	1
Confidence	Annotated Sequence	Modifications	# Protein Groups	# Proteins	# PSMs	Master Protein Accessions	Positions in Master Proteins	Modifications in Master Proteins	# Missed Cleavages	Theo. MH+ [Da]
Medium	[K].SGARAACKGLAVEELRSLR.[R]		1	1	1	NP_437339.1	NP_437339.1 [4-22]		3	1987.09
NP_437896.1	oxidoreductase (plasmid) [Sinorhizobium meliloti 1021]	5	1	2	1	345	36.9	5.85	0	1
Confidence	Annotated Sequence	Modifications	# Protein Groups	# Proteins	# PSMs	Master Protein Accessions	Positions in Master Proteins	Modifications in Master Proteins	# Missed Cleavages	Theo. MH+ [Da]
Medium	[R].FWGWSTDNAAGAKRMVK.[F]	1xOxidation [M15]	1	1	2	NP_437896.1	NP_437896.1 [169-185]		2	1940.94
NP_435480.1	hypothetical protein SMa0447 (plasmid) [Sinorhizobium meliloti 1021]	5	1	1	1	373	39.5	9.32	0	1
Confidence	Annotated Sequence	Modifications	# Protein Groups	# Proteins	# PSMs	Master Protein Accessions	Positions in Master Proteins	Modifications in Master Proteins	# Missed Cleavages	Theo. MH+ [Da]
Medium	[R].RQPPSSSTGRDQRSGPR.[Q]	1xDeamidated [Q2]	1	1	1	NP_435480.1	NP_435480.1 [354-370]		3	1869.93
NP_384487.1	RNA polymerase factor sigma-54 [Sinorhizobium meliloti 1021]	3	1	1	1	514	56.6	5.1	0	1
Confidence	Annotated Sequence	Modifications	# Protein Groups	# Proteins	# PSMs	Master Protein Accessions	Positions in Master Proteins	Modifications in Master Proteins	# Missed Cleavages	Theo. MH+ [Da]
Medium	[R].EAMSIPSSVQRRR.[E]		1	1	1	NP_384487.1	NP_384487.1 [491-503]		2	1516.8
NP_436620.2	alcohol dehydrogenase (plasmid) [Sinorhizobium meliloti 1021]	6	1	1	1	389	42.2	5.72	0	1
Confidence	Annotated Sequence	Modifications	# Protein Groups	# Proteins	# PSMs	Master Protein Accessions	Positions in Master Proteins	Modifications in Master Proteins	# Missed Cleavages	Theo. MH+ [Da]
Medium	[R].KGEIDPSFVVTHRGGLDDGPELYK.[T]		1	1	1	NP_436620.2	NP_436620.2 [350-373]		2	2629.33
NP_437726.1	hypothetical protein SM_b20892 (plasmid) [Sinorhizobium meliloti 1021]	3	1	1	1	331	35.9	6	0	1
Confidence	Annotated Sequence	Modifications	# Protein Groups	# Proteins	# PSMs	Master Protein Accessions	Positions in Master Proteins	Modifications in Master Proteins	# Missed Cleavages	Theo. MH+ [Da]
Medium	[K].LRQASFGPEIR.[I]		1	1	1	NP_437726.1	NP_437726.1 [213-223]		1	1273.7
NP_384951.1	signal peptide protein [Sinorhizobium meliloti 1021]	4	1	1	1	609	67.6	5.62	0	1
Confidence	Annotated Sequence	Modifications	# Protein Groups	# Proteins	# PSMs	Master Protein Accessions	Positions in Master Proteins	Modifications in Master Proteins	# Missed Cleavages	Theo. MH+ [Da]
Medium	[K].ALDTISVGESLVNNYTPLEALR.[K]	1xDeamidated [N14]	1	1	1	NP_384951.1	NP_384951.1 [245-266]		0	2376.23
P00761 SWISS-PROT:P00761	Trypsin - Sus scrofa (Pig).	3	1	2	1	231	24.4	7.18	0	1
Confidence	Annotated Sequence	Modifications	# Protein Groups	# Proteins	# PSMs	Master Protein Accessions	Positions in Master Proteins	Modifications in Master Proteins	# Missed Cleavages	Theo. MH+ [Da]
Medium	[R].VATVSLPR.[S]		1	1	2	P00761 SWISS-PROT:P00761	P00761 SWISS-PROT:P00761 [108-115]		0	842.509
NP_385930.1	transcriptional regulator [Sinorhizobium meliloti 1021]	14	1	1	1	161	18	9.06	0	1
Confidence	Annotated Sequence	Modifications	# Protein Groups	# Proteins	# PSMs	Master Protein Accessions	Positions in Master Proteins	Modifications in Master Proteins	# Missed Cleavages	Theo. MH+ [Da]
High	[R].IANLTALRDQLTGCIGCGCLSMR.[D]	1xDeamidated [N3]	1	1	1	NP_385930.1	NP_385930.1 [107-129]		1	2410.17
NP_436953.1	amino acid ABC transporter ATP-binding protein (plasmid) [Sinorhizobium meliloti 1021]	4	1	1	1	261	29.2	8.57	0	1
Confidence	Annotated Sequence	Modifications	# Protein Groups	# Proteins	# PSMs	Master Protein Accessions	Positions in Master Proteins	Modifications in Master Proteins	# Missed Cleavages	Theo. MH+ [Da]
Medium	[K].KAGSLVPADER.[H]		1	1	1	NP_436953.1	NP_436953.1 [74-84]		1	1142.62
NP_386421.1	L-threonine 3-dehydrogenase [Sinorhizobium meliloti 1021]	8	1	1	1	344	37.5	6.46	0	1
Confidence	Annotated Sequence	Modifications	# Protein Groups	# Proteins	# PSMs	Master Protein Accessions	Positions in Master Proteins	Modifications in Master Proteins	# Missed Cleavages	Theo. MH+ [Da]
Medium	[R].DMIDKMNNGGKIAILGIAPAGFEIDWNK.[V]	1xDeamidated [N8]; 2xOxidation [M2; M6]	1	1	1	NP_386421.1	NP_386421.1 [252-279]		2	3064.51
NP_386508.1	hypothetical protein SMc04457 [Sinorhizobium meliloti 1021]	16	1	1	1	247	27.1	7.17	0	1
Confidence	Annotated Sequence	Modifications	# Protein Groups	# Proteins	# PSMs	Master Protein Accessions	Positions in Master Proteins	Modifications in Master Proteins	# Missed Cleavages	Theo. MH+ [Da]
High	[R].VLVGIDIDGTPVILVSRLSTHTQALTADRRASLLTGEPGK.[G]	1xDeamidated [Q23]	1	1	1	NP_386508.1	NP_386508.1 [47-86]		3	4171.31
NP_385751.1	transcriptional regulator [Sinorhizobium meliloti 1021]	6	1	1	1	309	34	7.21	0	1
Confidence	Annotated Sequence	Modifications	# Protein Groups	# Proteins	# PSMs	Master Protein Accessions	Positions in Master Proteins	Modifications in Master Proteins	# Missed Cleavages	Theo. MH+ [Da]
Medium	[R].LGISPNVFRNADGWLPR.[A]	1xDeamidated [N6]	1	1	1	NP_385751.1	NP_385751.1 [19-35]		1	1913
NP_386234.1	hypothetical protein SMc01445 [Sinorhizobium meliloti 1021]	31	1	1	1	72	7.9	9.13	0	1
Confidence	Annotated Sequence	Modifications	# Protein Groups	# Proteins	# PSMs	Master Protein Accessions	Positions in Master Proteins	Modifications in Master Proteins	# Missed Cleavages	Theo. MH+ [Da]
Medium	[K].EGVLGENDVLSNRDKAQHSDSR.[G]		1	1	1	NP_386234.1	NP_386234.1 [28-49]		2	2426.17
NP_435754.2	Response regulator (plasmid) [Sinorhizobium meliloti 1021]	13	1	1	1	204	22.2	8.87	0	1
Confidence	Annotated Sequence	Modifications	# Protein Groups	# Proteins	# PSMs	Master Protein Accessions	Positions in Master Proteins	Modifications in Master Proteins	# Missed Cleavages	Theo. MH+ [Da]
Medium	[R].AAVGRMLAASGFQIESYSSGEELLAR.[L]	1xOxidation [M6]	1	1	1	NP_435754.2	NP_435754.2 [16-41]		1	2729.36
NP_437422.1	dipeptide uptake ABC transporter substrate-binding protein precursor (plasmid) [Sinorhizobium meliloti 1021]	4	1	1	1	535	58.6	6.13	0	1
Confidence	Annotated Sequence	Modifications	# Protein Groups	# Proteins	# PSMs	Master Protein Accessions	Positions in Master Proteins	Modifications in Master Proteins	# Missed Cleavages	Theo. MH+ [Da]
Medium	[R].EEMVAKILAGYGTVGNDTPMIK.[G]	1xDeamidated [N16]; 1xOxidation [M3]	1	1	1	NP_437422.1	NP_437422.1 [324-345]		1	2354.16
NP_435823.1	hypothetical protein SMa1065 (plasmid) [Sinorhizobium meliloti 1021]	7	1	1	1	262	28	4.67	0	1
Confidence	Annotated Sequence	Modifications	# Protein Groups	# Proteins	# PSMs	Master Protein Accessions	Positions in Master Proteins	Modifications in Master Proteins	# Missed Cleavages	Theo. MH+ [Da]
Medium	[R].ISGRDSATWVDAMAAFRGR.[Y]	1xOxidation [M13]	1	1	1	NP_435823.1	NP_435823.1 [171-189]		2	2083.01
NP_438033.1	4-hydroxyphenylpyruvate dioxygenase (plasmid) [Sinorhizobium meliloti 1021]	3	1	1	1	629	69.3	5.24	0	1
Confidence	Annotated Sequence	Modifications	# Protein Groups	# Proteins	# PSMs	Master Protein Accessions	Positions in Master Proteins	Modifications in Master Proteins	# Missed Cleavages	Theo. MH+ [Da]
Medium	[R].GIGGGLIYFLDEADDVWSR.[E]		1	1	1	NP_438033.1	NP_438033.1 [401-419]		0	2083.01
NP_436587.1	replication initiation protein RepC (plasmid) [Sinorhizobium meliloti 1021]	4	1	1	1	436	47.1	9.14	0	1
Confidence	Annotated Sequence	Modifications	# Protein Groups	# Proteins	# PSMs	Master Protein Accessions	Positions in Master Proteins	Modifications in Master Proteins	# Missed Cleavages	Theo. MH+ [Da]
Medium	[K].AAAAELAAAKQYHRLMRER.[L]	1xDeamidated [Q11]	1	1	1	NP_436587.1	NP_436587.1 [153-171]		3	2157.13
NP_385795.1	acyl-CoA synthetase [Sinorhizobium meliloti 1021]	2	1	1	1	549	59.9	6.84	0	1
Confidence	Annotated Sequence	Modifications	# Protein Groups	# Proteins	# PSMs	Master Protein Accessions	Positions in Master Proteins	Modifications in Master Proteins	# Missed Cleavages	Theo. MH+ [Da]
Medium	[R].VNNLFAVPTIVK.[L]	2xDeamidated [N2; N3]	1	1	1	NP_385795.1	NP_385795.1 [267-278]		0	1316.75
NP_386738.1	hypothetical protein SMc00740 [Sinorhizobium meliloti 1021]	11	1	2	1	94	10.7	7.52	0	1
Confidence	Annotated Sequence	Modifications	# Protein Groups	# Proteins	# PSMs	Master Protein Accessions	Positions in Master Proteins	Modifications in Master Proteins	# Missed Cleavages	Theo. MH+ [Da]
Medium	[R].KVIDRAASIR.[G]		1	1	2	NP_386738.1	NP_386738.1 [24-33]		2	1128.68
NP_384476.1	hypothetical protein SMc01150 [Sinorhizobium meliloti 1021]	4	1	1	1	423	47	6.18	0	1
Confidence	Annotated Sequence	Modifications	# Protein Groups	# Proteins	# PSMs	Master Protein Accessions	Positions in Master Proteins	Modifications in Master Proteins	# Missed Cleavages	Theo. MH+ [Da]
Medium	[R].MQLDHLAAEPATVAEEEK.[R]	1xDeamidated [Q2]	1	1	1	NP_384476.1	NP_384476.1 [405-422]		0	1982.94
NP_437804.1	allantoate amidohydrolase (plasmid) [Sinorhizobium meliloti 1021]	4	1	1	1	414	45.2	5.25	0	1
Confidence	Annotated Sequence	Modifications	# Protein Groups	# Proteins	# PSMs	Master Protein Accessions	Positions in Master Proteins	Modifications in Master Proteins	# Missed Cleavages	Theo. MH+ [Da]
Medium	[R].FGAELERIGYNGNKPCR.[A]	1xCarbamidomethyl [C16]; 2xDeamidated [N11; N13]	1	1	1	NP_437804.1	NP_437804.1 [166-182]		1	1982.94
NP_437478.1	hypothetical protein SM_b21362 (plasmid) [Sinorhizobium meliloti 1021]	8	1	1	1	146	16.1	5.58	0	1
Confidence	Annotated Sequence	Modifications	# Protein Groups	# Proteins	# PSMs	Master Protein Accessions	Positions in Master Proteins	Modifications in Master Proteins	# Missed Cleavages	Theo. MH+ [Da]
Medium	[R].VNIEDILVAAR.[E]	1xDeamidated [N2]	1	1	1	NP_437478.1	NP_437478.1 [109-119]		0	1213.68
NP_386374.1	gamma-aminobutyraldehyde dehydrogenase [Sinorhizobium meliloti 1021]	3	1	1	1	475	51.1	5.63	0	1
Confidence	Annotated Sequence	Modifications	# Protein Groups	# Proteins	# PSMs	Master Protein Accessions	Positions in Master Proteins	Modifications in Master Proteins	# Missed Cleavages	Theo. MH+ [Da]
Medium	[R].FEAGTEAEEHILNPR.[T]	1xDeamidated [N13]	1	1	1	NP_386374.1	NP_386374.1 [11-25]		0	1713.81
NP_436359.1	Transglycosylase (plasmid) [Sinorhizobium meliloti 1021]	5	1	1	1	265	27.6	9.92	0	1
Confidence	Annotated Sequence	Modifications	# Protein Groups	# Proteins	# PSMs	Master Protein Accessions	Positions in Master Proteins	Modifications in Master Proteins	# Missed Cleavages	Theo. MH+ [Da]
Medium	[K].YAVGTIRADRSVNK.[A]		1	1	1	NP_436359.1	NP_436359.1 [66-79]		2	1549.84

## Sheet: S5c
Supplementary table S5c
Mass-spectrometry protein identification in CoIP sample derived from S. meliloti Rm2011 cells, carrying an empty vector pSRKKm-C3F and grown with added 300 µM iP, biological replicate 2
Accession	Description	Coverage [%]	# Peptides	# PSMs	# Unique Peptides	# AAs	MW [kDa]	calc. pI	Score Sequest HT: Sequest HT	# Peptides (by Search Engine): Sequest HT
NP_385904.1	alanyl-tRNA synthetase [Sinorhizobium meliloti 1021]	65	51	245	51	887	95.4	5.67	867.58	51
Confidence	Annotated Sequence	Modifications	# Protein Groups	# Proteins	# PSMs	Master Protein Accessions	Positions in Master Proteins	Modifications in Master Proteins	# Missed Cleavages	Theo. MH+ [Da]
High	[R].AAEAIEAVAGALAG.[-]		1	1	4	NP_385904.1	NP_385904.1 [874-887]		0	1213.64
High	[R].AEALISETLK.[L]		1	1	2	NP_385904.1	NP_385904.1 [344-353]		0	1074.6
High	[R].AEALISETLKLEETR.[F]		1	1	4	NP_385904.1	NP_385904.1 [344-358]		1	1702.92
High	[R].AEALISETLKLEETRFR.[K]		1	1	1	NP_385904.1	NP_385904.1 [344-360]		2	2006.09
High	[R].AKGIGVDTDAFTAAMQR.[Q]		1	1	1	NP_385904.1	NP_385904.1 [408-424]		1	1751.87
High	[R].AIELAWNLITK.[E]		1	1	2	NP_385904.1	NP_385904.1 [106-116]		0	1271.74
High	[R].AIELAWNLITKEYGLDAK.[R]		1	1	2	NP_385904.1	NP_385904.1 [106-123]		1	2048.11
High	[R].ALIAASEEATGVK.[A]		1	1	5	NP_385904.1	NP_385904.1 [252-264]		0	1259.68
High	[R].ALIAASEEATGVKAEGDRR.[A]		1	1	5	NP_385904.1	NP_385904.1 [252-270]		2	1944.01
High	[R].ANHSATHLLHEALR.[E]		1	1	13	NP_385904.1	NP_385904.1 [562-575]		0	1569.82
High	[R].ANWAGSGEAATETIWFELR.[D]		1	1	3	NP_385904.1	NP_385904.1 [431-449]		0	2109
High	[K].ASAVVAVTDDLTSK.[V]		1	1	6	NP_385904.1	NP_385904.1 [825-838]		0	1376.73
High	[R].DKHGATDFLGYDTESAEGVILAIVK.[D]		1	1	5	NP_385904.1	NP_385904.1 [450-474]		1	2649.34
High	[R].DKHGATDFLGYDTESAEGVILAIVKDGAVVESAAK.[G]		1	1	2	NP_385904.1	NP_385904.1 [450-484]		2	3576.81
High	[R].FDVSHPKPMTAEELK.[I]		1	1	5	NP_385904.1	NP_385904.1 [596-610]		0	1728.86
High	[R].FDVSHPKPMTAEELK.[I]	1xOxidation [M9]	1	1	6	NP_385904.1	NP_385904.1 [596-610]		0	1744.86
High	[K].GENVQLVLNQTPFYGESGGQVGDTGVITTETGK.[L]		1	1	3	NP_385904.1	NP_385904.1 [485-517]		0	3395.66
High	[K].GENVQLVLNQTPFYGESGGQVGDTGVITTETGKLTVTDTQK.[R]		1	1	1	NP_385904.1	NP_385904.1 [485-525]		1	4282.14
High	[K].GENVQLVLNQTPFYGESGGQVGDTGVITTETGKLTVTDTQKR.[G]		1	1	2	NP_385904.1	NP_385904.1 [485-526]		2	4438.24
High	[K].GGGGRPDMAQAGGPDGGR.[A]		1	1	1	NP_385904.1	NP_385904.1 [856-873]		0	1612.72
High	[K].GIGVDTDAFTAAMQR.[Q]		1	1	7	NP_385904.1	NP_385904.1 [410-424]		0	1552.74
High	[K].GIGVDTDAFTAAMQR.[Q]	1xOxidation [M13]	1	1	3	NP_385904.1	NP_385904.1 [410-424]		0	1568.74
High	[R].GLNLLAEASADLSEGDQFNGETAFK.[L]		1	1	11	NP_385904.1	NP_385904.1 [366-390]		0	2597.24
High	[R].GLNLLAEASADLSEGDQFNGETAFK.[L]	1xDeamidated [N19]	1	1	7	NP_385904.1	NP_385904.1 [366-390]		0	2598.22
High	[R].HAQLLGARDPLMWK.[L]		1	1	1	NP_385904.1	NP_385904.1 [312-325]		1	1635.88
High	[R].HAQLLGARDPLMWK.[L]	1xOxidation [M12]	1	1	2	NP_385904.1	NP_385904.1 [312-325]		1	1651.87
High	[K].HGATDFLGYDTESAEGVILAIVK.[D]		1	1	3	NP_385904.1	NP_385904.1 [452-474]		0	2406.22
High	[K].HNDLDNVGYTAR.[H]		1	1	2	NP_385904.1	NP_385904.1 [74-85]		0	1374.64
High	[R].KNGHEIVSSSPLVPR.[N]		1	1	1	NP_385904.1	NP_385904.1 [17-31]		1	1619.89
High	[K].KSLGSGVVAFVGVSGDGK.[A]		1	1	1	NP_385904.1	NP_385904.1 [807-824]		1	1663.9
High	[K].IAGLSDDRIIR.[I]		1	1	1	NP_385904.1	NP_385904.1 [143-153]		1	1228.7
High	[K].LALAGDGQNGSGDAAR.[D]		1	1	6	NP_385904.1	NP_385904.1 [763-778]		0	1472.71
High	[K].LALAGDGQNGSGDAAR.[D]	1xDeamidated [N9]	1	1	3	NP_385904.1	NP_385904.1 [763-778]		0	1473.69
High	[K].LLPALVGQMGR.[A]		1	1	2	NP_385904.1	NP_385904.1 [326-336]		0	1154.67
High	[K].LLPALVGQMGR.[A]	1xOxidation [M9]	1	1	3	NP_385904.1	NP_385904.1 [326-336]		0	1170.67
High	[R].LLVTVYHTDDEAFGLWK.[K]		1	1	6	NP_385904.1	NP_385904.1 [125-141]		0	2007.02
High	[R].LLVTVYHTDDEAFGLWKK.[I]		1	1	2	NP_385904.1	NP_385904.1 [125-142]		1	2135.12
High	[R].LMSVDDAIAEGAMALFGEK.[Y]		1	1	6	NP_385904.1	NP_385904.1 [630-648]		0	1967.95
High	[R].LMSVDDAIAEGAMALFGEK.[Y]	1xOxidation [M]	1	1	12	NP_385904.1	NP_385904.1 [630-648]		0	1983.94
High	[R].LMSVDDAIAEGAMALFGEK.[Y]	2xOxidation [M2; M13]	1	1	4	NP_385904.1	NP_385904.1 [630-648]		0	1999.94
High	[R].LRFDVSHPKPMTAEELK.[I]		1	1	2	NP_385904.1	NP_385904.1 [594-610]		1	1998.05
High	[R].LRFDVSHPKPMTAEELK.[I]	1xOxidation [M11]	1	1	2	NP_385904.1	NP_385904.1 [594-610]		1	2014.04
High	[K].IVEEMANEIIVQNTPVVTR.[L]		1	1	8	NP_385904.1	NP_385904.1 [611-629]		0	2155.14
High	[K].IVEEMANEIIVQNTPVVTR.[L]	1xOxidation [M5]	1	1	5	NP_385904.1	NP_385904.1 [611-629]		0	2171.14
High	[K].LYDTYGFPLDLTQDALR.[A]		1	1	5	NP_385904.1	NP_385904.1 [391-407]		0	2001
High	[R].NDPTLMFTNAGMVQFK.[N]		1	1	2	NP_385904.1	NP_385904.1 [32-47]		0	1813.86
High	[R].NDPTLMFTNAGMVQFK.[N]	1xOxidation [M]	1	1	4	NP_385904.1	NP_385904.1 [32-47]		0	1829.86
High	[K].NGHEIVSSSPLVPR.[N]		1	1	3	NP_385904.1	NP_385904.1 [18-31]		0	1491.79
High	[K].NGHEIVSSSPLVPR.[N]	1xDeamidated [N1]	1	1	3	NP_385904.1	NP_385904.1 [18-31]		0	1492.78
High	[K].NVFTGLEQRPYSTAATAQK.[C]		1	1	7	NP_385904.1	NP_385904.1 [48-66]		0	2082.06
High	[K].RLLVTVYHTDDEAFGLWK.[K]		1	1	1	NP_385904.1	NP_385904.1 [124-141]		1	2163.12
High	[K].SLGSGVVAFVGVSGDGK.[A]		1	1	8	NP_385904.1	NP_385904.1 [808-824]		0	1535.81
Medium	[R].SMFLDYFR.[K]		1	1	2	NP_385904.1	NP_385904.1 [9-16]		0	1078.5
High	[R].SMFLDYFR.[K]	1xOxidation [M2]	1	1	2	NP_385904.1	NP_385904.1 [9-16]		0	1094.5
High	[R].SMFLDYFRK.[N]		1	1	1	NP_385904.1	NP_385904.1 [9-17]		1	1206.6
High	[R].SMFLDYFRK.[N]	1xOxidation [M2]	1	1	2	NP_385904.1	NP_385904.1 [9-17]		1	1222.59
High	[R].SSAFLIADGVLPSNEGR.[G]		1	1	2	NP_385904.1	NP_385904.1 [282-298]		0	1732.89
High	[R].VAAVLQGQHDNYDIDLFR.[A]		1	1	7	NP_385904.1	NP_385904.1 [234-251]		0	2074.04
High	[R].VDLPRPSIDTGMGLER.[V]		1	1	2	NP_385904.1	NP_385904.1 [218-233]		0	1755.91
High	[R].VDLPRPSIDTGMGLER.[V]	1xOxidation [M12]	1	1	3	NP_385904.1	NP_385904.1 [218-233]		0	1771.9
High	[R].VEALLDER.[R]		1	1	4	NP_385904.1	NP_385904.1 [742-749]		0	944.505
Medium	[K].VQPADVLGR.[V]		1	1	1	NP_385904.1	NP_385904.1 [733-741]		0	954.537
High	[K].VQPADVLGRVEALLDER.[R]		1	1	1	NP_385904.1	NP_385904.1 [733-749]		1	1880.02
Medium	[K].VSAVDLVR.[V]		1	1	3	NP_385904.1	NP_385904.1 [839-846]		0	858.504
High	[R].VVSESAVGAGVR.[R]		1	1	3	NP_385904.1	NP_385904.1 [692-703]		0	1130.62
High	[R].VVSMGQGLR.[G]		1	1	6	NP_385904.1	NP_385904.1 [655-663]		0	946.514
NP_385460.1	elongation factor Tu [Sinorhizobium meliloti 1021]	69	17	156	17	391	42.7	5.44	541.75	17
Confidence	Annotated Sequence	Modifications	# Protein Groups	# Proteins	# PSMs	Master Protein Accessions	Positions in Master Proteins	Modifications in Master Proteins	# Missed Cleavages	Theo. MH+ [Da]
High	[R].ELLSSYEFPGDDIPIVK.[G]		1	1	4	NP_385460.1	NP_385460.1 [151-167]		0	1921.98
High	[R].ELMAAVDAYIPTPERPIDQPFLMPIEDVFSISGR.[G]		1	1	2	NP_385460.1	NP_385460.1 [188-221]		0	3817.92
High	[R].ELMAAVDAYIPTPERPIDQPFLMPIEDVFSISGR.[G]	1xOxidation [M3]	1	1	7	NP_385460.1	NP_385460.1 [188-221]		0	3833.91
High	[R].ELMAAVDAYIPTPERPIDQPFLMPIEDVFSISGR.[G]	2xOxidation [M3; M23]	1	1	9	NP_385460.1	NP_385460.1 [188-221]		0	3849.91
High	[K].FKAEAYILTK.[E]		1	1	4	NP_385460.1	NP_385460.1 [302-311]		1	1183.67
High	[R].GITISTAHVEYETPNR.[H]		1	1	12	NP_385460.1	NP_385460.1 [55-70]		0	1787.89
High	[K].GSALAALEDSDKK.[I]		1	1	4	NP_385460.1	NP_385460.1 [168-180]		1	1304.67
High	[R].HTPFFTNYRPQFYFR.[T]		1	1	1	NP_385460.1	NP_385460.1 [317-331]		0	2020.98
High	[R].KLLDQGQAGDNIGALLR.[G]		1	1	2	NP_385460.1	NP_385460.1 [261-277]		1	1781.99
High	[K].LLDQGQAGDNIGALLR.[G]		1	1	6	NP_385460.1	NP_385460.1 [262-277]		0	1653.89
Medium	[R].NKPHVNIGTIGHVDHGK.[T]		1	1	3	NP_385460.1	NP_385460.1 [9-25]		0	1822.97
High	[K].NMITGAAQMDGAILVVSAADGPMPQTR.[E]		1	1	19	NP_385460.1	NP_385460.1 [86-112]		0	2715.33
High	[K].NMITGAAQMDGAILVVSAADGPMPQTR.[E]	1xDeamidated [Q8]	1	1	5	NP_385460.1	NP_385460.1 [86-112]		0	2716.31
High	[K].NMITGAAQMDGAILVVSAADGPMPQTR.[E]	1xOxidation [M]	1	1	19	NP_385460.1	NP_385460.1 [86-112]		0	2731.32
High	[K].NMITGAAQMDGAILVVSAADGPMPQTR.[E]	1xDeamidated [Q25]; 1xOxidation [M23]	1	1	2	NP_385460.1	NP_385460.1 [86-112]		0	2732.31
High	[K].NMITGAAQMDGAILVVSAADGPMPQTR.[E]	2xOxidation [M9; M]	1	1	11	NP_385460.1	NP_385460.1 [86-112]		0	2747.32
High	[K].NMITGAAQMDGAILVVSAADGPMPQTR.[E]	3xOxidation [M2; M9; M23]	1	1	5	NP_385460.1	NP_385460.1 [86-112]		0	2763.31
High	[R].QVGVPAIVVFLNK.[V]		1	1	2	NP_385460.1	NP_385460.1 [120-132]		0	1383.84
High	[R].QVGVPAIVVFLNKVDQVDDAELLELVELEVR.[E]		1	1	3	NP_385460.1	NP_385460.1 [120-150]		1	3448.89
High	[K].TSLTAAITK.[Y]		1	1	2	NP_385460.1	NP_385460.1 [26-34]		0	905.53
High	[R].TTDVTGIVTLPEGTEMVMPGDNVTVDVELIVPIAMEEK.[L]		1	1	3	NP_385460.1	NP_385460.1 [332-369]		0	4043.02
High	[R].TTDVTGIVTLPEGTEMVMPGDNVTVDVELIVPIAMEEK.[L]	1xDeamidated [N22]	1	1	1	NP_385460.1	NP_385460.1 [332-369]		0	4044
High	[R].TTDVTGIVTLPEGTEMVMPGDNVTVDVELIVPIAMEEK.[L]	1xOxidation [M]	1	1	6	NP_385460.1	NP_385460.1 [332-369]		0	4059.01
High	[R].TTDVTGIVTLPEGTEMVMPGDNVTVDVELIVPIAMEEK.[L]	1xDeamidated [N22]; 1xOxidation [M18]	1	1	1	NP_385460.1	NP_385460.1 [332-369]		0	4059.99
High	[R].TTDVTGIVTLPEGTEMVMPGDNVTVDVELIVPIAMEEK.[L]	2xOxidation [M18; M35]	1	1	4	NP_385460.1	NP_385460.1 [332-369]		0	4075.01
High	[R].TTDVTGIVTLPEGTEMVMPGDNVTVDVELIVPIAMEEK.[L]	3xOxidation [M16; M18; M35]	1	1	6	NP_385460.1	NP_385460.1 [332-369]		0	4091
High	[R].TTDVTGIVTLPEGTEMVMPGDNVTVDVELIVPIAMEEK.[L]	1xDeamidated [N22]; 3xOxidation [M16; M18; M35]	1	1	1	NP_385460.1	NP_385460.1 [332-369]		0	4091.98
Medium	[R].TVGAGIVASIVE.[-]		1	1	2	NP_385460.1	NP_385460.1 [380-391]		0	1115.63
High	[K].VDQVDDAELLELVELEVR.[E]		1	1	5	NP_385460.1	NP_385460.1 [133-150]		0	2084.08
High	[K].VGEEIEIVGIRPTTK.[T]		1	1	5	NP_385460.1	NP_385460.1 [236-250]		0	1640.92
NP_385459.1	elongation factor G [Sinorhizobium meliloti 1021]	66	38	127	38	699	77.8	5.36	486.09	38
Confidence	Annotated Sequence	Modifications	# Protein Groups	# Proteins	# PSMs	Master Protein Accessions	Positions in Master Proteins	Modifications in Master Proteins	# Missed Cleavages	Theo. MH+ [Da]
High	[K].ADDNEPLSMLAFK.[I]		1	1	1	NP_385459.1	NP_385459.1 [308-320]		0	1450.69
High	[K].AGAQLLEPIMK.[V]		1	1	2	NP_385459.1	NP_385459.1 [601-611]		0	1170.66
High	[K].AGAQLLEPIMK.[V]	1xOxidation [M10]	1	1	1	NP_385459.1	NP_385459.1 [601-611]		0	1186.65
High	[K].AGAQLLEPIMKVEVVTPEDYVGDVIGDLNSR.[R]		1	1	1	NP_385459.1	NP_385459.1 [601-631]		1	3327.71
High	[K].AGAQLLEPIMKVEVVTPEDYVGDVIGDLNSR.[R]	1xOxidation [M10]	1	1	1	NP_385459.1	NP_385459.1 [601-631]		1	3343.71
High	[R].AQYTMLFDHYAPVPSNVAQEIQAK.[Y]		1	1	2	NP_385459.1	NP_385459.1 [671-694]		0	2721.33
High	[R].AQYTMLFDHYAPVPSNVAQEIQAK.[Y]	1xOxidation [M5]	1	1	2	NP_385459.1	NP_385459.1 [671-694]		0	2737.33
High	[K].ATLIDGAFHDVDSSVLAFEIASR.[A]		1	1	4	NP_385459.1	NP_385459.1 [569-591]		0	2434.22
High	[R].DESLGAQWDVVEIPADMK.[E]		1	1	1	NP_385459.1	NP_385459.1 [193-210]		0	2002.94
High	[R].DESLGAQWDVVEIPADMK.[E]	1xOxidation [M17]	1	1	1	NP_385459.1	NP_385459.1 [193-210]		0	2018.94
High	[R].DESLGAQWDVVEIPADMKEK.[A]		1	1	2	NP_385459.1	NP_385459.1 [193-212]		1	2260.08
High	[R].DESLGAQWDVVEIPADMKEK.[A]	1xOxidation [M17]	1	1	1	NP_385459.1	NP_385459.1 [193-212]		1	2276.08
High	[R].EDIEEAFAGDIVALAGLK.[E]		1	1	2	NP_385459.1	NP_385459.1 [369-386]		0	1860.96
High	[R].EFKVEASVGAPQVAYR.[E]		1	1	3	NP_385459.1	NP_385459.1 [473-488]		1	1750.91
Medium	[K].EYIPGVQK.[G]		1	1	1	NP_385459.1	NP_385459.1 [541-548]		0	933.504
High	[R].FNIIDTPGHVDFTIEVER.[S]		1	1	3	NP_385459.1	NP_385459.1 [82-99]		0	2102.06
High	[K].GIESVLSSGPLAGFPMLGVK.[A]		1	1	5	NP_385459.1	NP_385459.1 [549-568]		0	1959.06
High	[K].GIESVLSSGPLAGFPMLGVK.[A]	1xOxidation [M16]	1	1	1	NP_385459.1	NP_385459.1 [549-568]		0	1975.06
High	[R].GITITSAATTTFWK.[G]		1	1	5	NP_385459.1	NP_385459.1 [60-73]		0	1497.79
High	[R].GVAVVINAHVPLANMFK.[Y]		1	1	4	NP_385459.1	NP_385459.1 [642-658]		0	1779.99
High	[R].GVAVVINAHVPLANMFK.[Y]	1xOxidation [M15]	1	1	1	NP_385459.1	NP_385459.1 [642-658]		0	1795.99
High	[K].GVIDLIEMNALVWR.[D]		1	1	2	NP_385459.1	NP_385459.1 [179-192]		0	1628.88
High	[K].GVIDLIEMNALVWR.[D]	1xOxidation [M8]	1	1	1	NP_385459.1	NP_385459.1 [179-192]		0	1644.88
High	[K].GVQPLLDAVVDYLPSPIDIPAIK.[G]		1	1	3	NP_385459.1	NP_385459.1 [272-294]		0	2433.36
High	[R].KADDNEPLSMLAFK.[I]	1xOxidation [M10]	1	1	3	NP_385459.1	NP_385459.1 [307-320]		1	1594.78
High	[K].KAGAQLLEPIMK.[V]		1	1	1	NP_385459.1	NP_385459.1 [600-611]		1	1298.75
High	[R].LAAEDPSFR.[V]		1	1	2	NP_385459.1	NP_385459.1 [435-443]		0	1005.5
High	[R].LGATAVVMQLPIGAESDFK.[G]		1	1	4	NP_385459.1	NP_385459.1 [160-178]		0	1947.03
High	[R].LGATAVVMQLPIGAESDFK.[G]	1xOxidation [M8]	1	1	1	NP_385459.1	NP_385459.1 [160-178]		0	1963.02
High	[R].LGATAVVMQLPIGAESDFKGVIDLIEMNALVWR.[D]	2xOxidation [M8; M27]	1	1	1	NP_385459.1	NP_385459.1 [160-192]		1	3588.88
High	[K].IGEVHDGAATMDWMEQEQER.[G]		1	1	3	NP_385459.1	NP_385459.1 [40-59]		0	2332
High	[K].IGEVHDGAATMDWMEQEQER.[G]	1xOxidation [M]	1	1	4	NP_385459.1	NP_385459.1 [40-59]		0	2347.99
High	[K].IGEVHDGAATMDWMEQEQER.[G]	2xOxidation [M11; M14]	1	1	1	NP_385459.1	NP_385459.1 [40-59]		0	2363.99
High	[K].LIETVVEIDEAAMEAYLEGTYPDNDK.[I]		1	1	2	NP_385459.1	NP_385459.1 [220-245]		0	2928.37
High	[K].LIETVVEIDEAAMEAYLEGTYPDNDKIR.[E]		1	1	3	NP_385459.1	NP_385459.1 [220-247]		1	3197.56
High	[K].LIETVVEIDEAAMEAYLEGTYPDNDKIR.[E]	1xOxidation [M13]	1	1	2	NP_385459.1	NP_385459.1 [220-247]		1	3213.55
High	[K].LIETVVEIDEAAMEAYLEGTYPDNDKIR.[E]	1xDeamidated [N24]; 1xOxidation [M13]	1	1	2	NP_385459.1	NP_385459.1 [220-247]		1	3214.53
High	[K].IMNDPFVGSLTFAR.[I]		1	1	2	NP_385459.1	NP_385459.1 [321-334]		0	1567.79
High	[K].IMNDPFVGSLTFAR.[I]	1xOxidation [M2]	1	1	1	NP_385459.1	NP_385459.1 [321-334]		0	1583.79
High	[K].IVFEPNPEGEDFAFESK.[I]		1	1	3	NP_385459.1	NP_385459.1 [516-532]		0	1954.91
High	[R].MEFPEPVIQIAIEPK.[T]		1	1	6	NP_385459.1	NP_385459.1 [406-420]		0	1740.92
High	[R].MEFPEPVIQIAIEPK.[T]	1xOxidation [M1]	1	1	3	NP_385459.1	NP_385459.1 [406-420]		0	1756.92
High	[R].MLQMHSNSREDIEEAFAGDIVALAGLK.[E]	1xOxidation [M4]	1	1	1	NP_385459.1	NP_385459.1 [360-386]		1	2961.44
High	[R].MLQMHSNSREDIEEAFAGDIVALAGLK.[E]	2xOxidation [M1; M4]	1	1	1	NP_385459.1	NP_385459.1 [360-386]		1	2977.44
High	[R].NFGIMAHIDAGK.[T]		1	1	2	NP_385459.1	NP_385459.1 [12-23]		0	1273.64
Medium	[R].NFGIMAHIDAGK.[T]	1xOxidation [M5]	1	1	1	NP_385459.1	NP_385459.1 [12-23]		0	1289.63
High	[K].NKGVQPLLDAVVDYLPSPIDIPAIK.[G]		1	1	2	NP_385459.1	NP_385459.1 [270-294]		1	2675.5
High	[R].RFNIIDTPGHVDFTIEVER.[S]		1	1	3	NP_385459.1	NP_385459.1 [81-99]		1	2258.16
High	[K].TDEESGQTIIAGMGELHLDIIVDR.[M]		1	1	1	NP_385459.1	NP_385459.1 [446-469]		0	2612.29
High	[K].VEASVGAPQVAYR.[E]		1	1	2	NP_385459.1	NP_385459.1 [476-488]		0	1346.71
High	[K].VEVVTPEDYVGDVIGDLNSR.[R]		1	1	5	NP_385459.1	NP_385459.1 [612-631]		0	2176.08
High	[K].VEVVTPEDYVGDVIGDLNSRR.[G]		1	1	1	NP_385459.1	NP_385459.1 [612-632]		1	2332.18
High	[R].VKIVFEPNPEGEDFAFESK.[I]		1	1	2	NP_385459.1	NP_385459.1 [514-532]		1	2182.07
High	[R].VKTDEESGQTIIAGMGELHLDIIVDR.[M]		1	1	2	NP_385459.1	NP_385459.1 [444-469]		1	2839.45
High	[R].VKTDEESGQTIIAGMGELHLDIIVDR.[M]	1xOxidation [M15]	1	1	1	NP_385459.1	NP_385459.1 [444-469]		1	2855.45
High	[R].VLDGAIALLDANAGVEPQTETVWR.[Q]		1	1	8	NP_385459.1	NP_385459.1 [103-126]		0	2538.32
High	[R].VLDGAIALLDANAGVEPQTETVWR.[Q]	1xDeamidated [N12]	1	1	1	NP_385459.1	NP_385459.1 [103-126]		0	2539.3
NP_385454.1	DNA-directed RNA polymerase subunit beta [Sinorhizobium meliloti 1021]	53	46	101	46	1380	153.4	5.12	350	46
Confidence	Annotated Sequence	Modifications	# Protein Groups	# Proteins	# PSMs	Master Protein Accessions	Positions in Master Proteins	Modifications in Master Proteins	# Missed Cleavages	Theo. MH+ [Da]
High	[R].AEAPFVGTGMEPVVAR.[D]		1	1	3	NP_385454.1	NP_385454.1 [705-720]		0	1630.83
High	[R].AEAPFVGTGMEPVVAR.[D]	1xOxidation [M10]	1	1	2	NP_385454.1	NP_385454.1 [705-720]		0	1646.82
High	[K].AGADIQPLRDTIDSVIGSGPK.[G]		1	1	3	NP_385454.1	NP_385454.1 [1159-1179]		1	2110.11
High	[K].ASYDQFLMVDEPQGGRPDEGLQAVFK.[S]		1	1	1	NP_385454.1	NP_385454.1 [35-60]		0	2897.38
High	[K].ASYDQFLMVDEPQGGRPDEGLQAVFK.[S]	1xOxidation [M8]	1	1	2	NP_385454.1	NP_385454.1 [35-60]		0	2913.37
High	[K].ASYDQFLMVDEPQGGRPDEGLQAVFK.[S]	1xDeamidated [Q13]; 1xOxidation [M8]	1	1	1	NP_385454.1	NP_385454.1 [35-60]		0	2914.36
High	[K].ATDDDLYGNYLAEDVVNFETGEIYLEAGDEIDEK.[T]		1	1	2	NP_385454.1	NP_385454.1 [297-330]		0	3825.7
High	[K].DFSGASMLEFVSYEFEAPK.[F]		1	1	2	NP_385454.1	NP_385454.1 [67-85]		0	2153.97
High	[R].DGKGEIDDIDNLGNRR.[V]		1	1	1	NP_385454.1	NP_385454.1 [447-462]		2	1786.87
High	[R].DIPNVSEEALK.[N]		1	1	1	NP_385454.1	NP_385454.1 [862-872]		0	1214.63
High	[R].DIPNVSEEALKNLDEAGIVYIGAEVQPGDILVGK.[I]		1	1	1	NP_385454.1	NP_385454.1 [862-895]		1	3565.86
Medium	[R].DLTYAAPLK.[V]		1	1	1	NP_385454.1	NP_385454.1 [95-103]		0	991.546
High	[R].DNINLMDVSPK.[Q]		1	1	2	NP_385454.1	NP_385454.1 [658-668]		0	1245.61
High	[R].DNINLMDVSPK.[Q]	1xOxidation [M6]	1	1	1	NP_385454.1	NP_385454.1 [658-668]		0	1261.61
High	[R].EFFGSSQLSQFMDQVNPLSEITHK.[R]		1	1	1	NP_385454.1	NP_385454.1 [514-537]		0	2769.32
High	[R].EFFGSSQLSQFMDQVNPLSEITHK.[R]	1xDeamidated [N16]	1	1	1	NP_385454.1	NP_385454.1 [514-537]		0	2770.3
High	[R].EFFGSSQLSQFMDQVNPLSEITHK.[R]	2xDeamidated [Q10; Q14]	1	1	1	NP_385454.1	NP_385454.1 [514-537]		0	2771.29
High	[R].EFFGSSQLSQFMDQVNPLSEITHK.[R]	1xOxidation [M12]	1	1	1	NP_385454.1	NP_385454.1 [514-537]		0	2785.31
High	[R].FGEMEVWALEAYGAAYTLQEMLTVK.[S]		1	1	2	NP_385454.1	NP_385454.1 [1292-1316]		0	2850.37
High	[R].FGEMEVWALEAYGAAYTLQEMLTVK.[S]	1xOxidation [M]	1	1	4	NP_385454.1	NP_385454.1 [1292-1316]		0	2866.37
High	[R].FGEMEVWALEAYGAAYTLQEMLTVK.[S]	2xOxidation [M4; M21]	1	1	1	NP_385454.1	NP_385454.1 [1292-1316]		0	2882.36
High	[R].GDDTFEAGIPESFNVLVK.[E]		1	1	3	NP_385454.1	NP_385454.1 [1333-1350]		0	1937.95
High	[K].GEPIKQYDDESIVR.[L]		1	1	1	NP_385454.1	NP_385454.1 [1180-1193]		1	1648.82
High	[R].GSWLDIEFDAK.[D]		1	1	2	NP_385454.1	NP_385454.1 [189-199]		0	1280.62
High	[R].GSWLDIEFDAKDIVHAR.[I]		1	1	1	NP_385454.1	NP_385454.1 [189-205]		1	1971.99
High	[K].GTELSNVVISEYPR.[S]		1	1	2	NP_385454.1	NP_385454.1 [1003-1016]		0	1563.8
High	[R].GVSIATPVFDGAVEADVNEMLEQAGLK.[V]		1	1	1	NP_385454.1	NP_385454.1 [1201-1227]		0	2760.38
High	[K].KGTELSNVVISEYPR.[S]		1	1	1	NP_385454.1	NP_385454.1 [1002-1016]		1	1691.9
High	[R].LDLDVPDTVR.[T]		1	1	1	NP_385454.1	NP_385454.1 [419-428]		0	1142.61
High	[K].IGAMLDAYK.[A]		1	1	1	NP_385454.1	NP_385454.1 [1150-1158]		0	981.507
High	[R].LIVFDIDEDTGAK.[S]		1	1	2	NP_385454.1	NP_385454.1 [108-120]		0	1435.73
High	[K].IPEVAEMPNLIEVQK.[A]		1	1	1	NP_385454.1	NP_385454.1 [20-34]		0	1709.91
High	[K].IPEVAEMPNLIEVQK.[A]	1xOxidation [M7]	1	1	1	NP_385454.1	NP_385454.1 [20-34]		0	1725.91
High	[R].LSALGPGGLTR.[E]		1	1	2	NP_385454.1	NP_385454.1 [540-550]		0	1041.61
High	[R].IVPIEDMPFLEDGTHVDVVLNPLGVPSR.[M]		1	1	6	NP_385454.1	NP_385454.1 [1101-1128]		0	3058.59
High	[R].IVPIEDMPFLEDGTHVDVVLNPLGVPSR.[M]	1xOxidation [M7]	1	1	1	NP_385454.1	NP_385454.1 [1101-1128]		0	3074.59
High	[R].IVRDDVFTSIHIEEFEVMAR.[D]		1	1	2	NP_385454.1	NP_385454.1 [831-850]		1	2406.21
High	[R].IVRDDVFTSIHIEEFEVMAR.[D]	1xOxidation [M18]	1	1	1	NP_385454.1	NP_385454.1 [831-850]		1	2422.21
High	[R].MSSIEIDTVMPQDLINAKPAAAAVR.[E]		1	1	2	NP_385454.1	NP_385454.1 [489-513]		0	2641.37
High	[R].MSSIEIDTVMPQDLINAKPAAAAVR.[E]	1xOxidation [M1]	1	1	1	NP_385454.1	NP_385454.1 [489-513]		0	2657.36
High	[R].NALVAFMPWNGYNYEDSILLSER.[I]		1	1	1	NP_385454.1	NP_385454.1 [808-830]		0	2702.29
High	[R].NALVAFMPWNGYNYEDSILLSER.[I]	1xOxidation [M7]	1	1	1	NP_385454.1	NP_385454.1 [808-830]		0	2718.29
High	[K].NLDEAGIVYIGAEVQPGDILVGK.[I]		1	1	2	NP_385454.1	NP_385454.1 [873-895]		0	2370.26
High	[R].NTLSADKNENRQDALFDIYR.[V]		1	1	1	NP_385454.1	NP_385454.1 [359-378]		2	2383.16
High	[K].QLVSVAAALIPFLENDDANR.[A]		1	1	2	NP_385454.1	NP_385454.1 [669-688]		0	2156.13
High	[R].QVTVGYIYMLK.[L]	1xOxidation [M9]	1	1	2	NP_385454.1	NP_385454.1 [1246-1256]		0	1330.71
High	[R].RGVSIATPVFDGAVEADVNEMLEQAGLK.[V]		1	1	1	NP_385454.1	NP_385454.1 [1200-1227]		1	2916.48
High	[R].SLGLSVELENSKVDDVGSTAQLPDAAE.[-]		1	1	1	NP_385454.1	NP_385454.1 [1354-1380]		1	2744.35
High	[R].SIGPYSLVTQQPLGGK.[A]		1	1	2	NP_385454.1	NP_385454.1 [1269-1284]		0	1644.9
High	[R].SQWWMFAIEDEKAQGEIEALR.[A]		1	1	1	NP_385454.1	NP_385454.1 [1017-1037]		1	2537.21
High	[R].SQWWMFAIEDEKAQGEIEALR.[A]	1xOxidation [M5]	1	1	3	NP_385454.1	NP_385454.1 [1017-1037]		1	2553.21
High	[R].SVGELMENQYR.[L]		1	1	1	NP_385454.1	NP_385454.1 [465-475]		0	1325.62
High	[K].TLADMIDADTGEVVVESGK.[K]		1	1	1	NP_385454.1	NP_385454.1 [259-277]		0	1949.94
High	[K].TLADMIDADTGEVVVESGKK.[L]		1	1	2	NP_385454.1	NP_385454.1 [259-278]		1	2078.03
High	[K].TLADMIDADTGEVVVESGKK.[L]	1xOxidation [M5]	1	1	2	NP_385454.1	NP_385454.1 [259-278]		1	2094.03
High	[K].TLPVILSAGFDEIPVLDIDHINIGAYIR.[N]		1	1	3	NP_385454.1	NP_385454.1 [331-358]		0	3064.67
High	[R].TLRKEDILAVVK.[M]		1	1	1	NP_385454.1	NP_385454.1 [429-440]		2	1384.85
High	[R].VMRPGEPPTMDSAEAMFNALFFDAER.[Y]	1xDeamidated [N18]; 1xOxidation [M2]	1	1	1	NP_385454.1	NP_385454.1 [379-404]		0	2946.31
High	[R].VPFQPDALK.[G]		1	1	3	NP_385454.1	NP_385454.1 [247-255]		0	1014.56
High	[K].VTNDVVYLSAMEEAK.[Y]		1	1	1	NP_385454.1	NP_385454.1 [609-623]		0	1668.81
Medium	[K].YGFIESPYR.[K]		1	1	1	NP_385454.1	NP_385454.1 [594-602]		0	1131.55
Medium	[K].YGFIESPYRK.[I]		1	1	2	NP_385454.1	NP_385454.1 [594-603]		1	1259.64
NP_387368.1	acetyl-CoA acetyltransferase [Sinorhizobium meliloti 1021]	62	20	77	20	393	40.8	6.33	315.88	20
Confidence	Annotated Sequence	Modifications	# Protein Groups	# Proteins	# PSMs	Master Protein Accessions	Positions in Master Proteins	Modifications in Master Proteins	# Missed Cleavages	Theo. MH+ [Da]
High	[R].AGVEAGEVDEVILGQVLPAGEGQNPAR.[Q]		1	1	10	NP_387368.1	NP_387368.1 [43-69]		0	2675.36
High	[R].AVALGMQQIATGDAK.[V]		1	1	2	NP_387368.1	NP_387368.1 [96-110]		0	1473.77
High	[R].AVALGMQQIATGDAK.[V]	1xOxidation [M6]	1	1	2	NP_387368.1	NP_387368.1 [96-110]		0	1489.77
High	[K].DGLTDAFYGYHMGITAENVAR.[K]		1	1	3	NP_387368.1	NP_387368.1 [147-167]		0	2301.06
High	[K].DGLTDAFYGYHMGITAENVAR.[K]	1xOxidation [M12]	1	1	2	NP_387368.1	NP_387368.1 [147-167]		0	2317.06
High	[K].DLGWDPSIVNVNGGAIAIGHPIGASGAR.[V]		1	1	3	NP_387368.1	NP_387368.1 [330-357]		0	2714.4
High	[K].DLGWDPSIVNVNGGAIAIGHPIGASGAR.[V]	1xDeamidated [N12]	1	1	4	NP_387368.1	NP_387368.1 [330-357]		0	2715.38
High	[R].EEQDEFALASQNK.[A]		1	1	1	NP_387368.1	NP_387368.1 [174-186]		0	1508.69
High	[R].EEQDEFALASQNKAEAAQK.[A]		1	1	2	NP_387368.1	NP_387368.1 [174-192]		1	2106.99
High	[K].EGTVTAGNASGLNDGAAAALLMTEAEAAR.[R]		1	1	1	NP_387368.1	NP_387368.1 [239-267]		0	2732.32
High	[K].EGTVTAGNASGLNDGAAAALLMTEAEAAR.[R]	1xOxidation [M22]	1	1	1	NP_387368.1	NP_387368.1 [239-267]		0	2748.31
High	[K].EGTVTAGNASGLNDGAAAALLMTEAEAARR.[G]		1	1	1	NP_387368.1	NP_387368.1 [239-268]		1	2888.42
High	[R].FADEIVPFVVK.[T]		1	1	3	NP_387368.1	NP_387368.1 [196-206]		0	1263.7
High	[K].GDVNVDQDEYIR.[H]		1	1	1	NP_387368.1	NP_387368.1 [210-221]		0	1422.65
High	[R].KGDVNVDQDEYIR.[H]		1	1	2	NP_387368.1	NP_387368.1 [209-221]		1	1550.74
High	[R].KWQLTREEQDEFALASQNKAEAAQK.[A]		1	1	1	NP_387368.1	NP_387368.1 [168-192]		3	2919.46
High	[K].LRPAFDKEGTVTAGNASGLNDGAAAALLMTEAEAAR.[R]		1	1	2	NP_387368.1	NP_387368.1 [232-267]		1	3559.78
High	[K].LRPAFDKEGTVTAGNASGLNDGAAAALLMTEAEAAR.[R]	1xOxidation [M29]	1	1	2	NP_387368.1	NP_387368.1 [232-267]		1	3575.78
High	[K].LRPAFDKEGTVTAGNASGLNDGAAAALLMTEAEAARR.[G]		1	1	2	NP_387368.1	NP_387368.1 [232-268]		2	3715.88
High	[K].LRPAFDKEGTVTAGNASGLNDGAAAALLMTEAEAARR.[G]	1xDeamidated [N]	1	1	2	NP_387368.1	NP_387368.1 [232-268]		2	3716.87
High	[K].LRPAFDKEGTVTAGNASGLNDGAAAALLMTEAEAARR.[G]	1xOxidation [M29]	1	1	1	NP_387368.1	NP_387368.1 [232-268]		2	3731.88
High	[R].IVSWATAGVDPQIMGTGPIPASR.[K]		1	1	5	NP_387368.1	NP_387368.1 [276-298]		0	2324.21
High	[R].IVSWATAGVDPQIMGTGPIPASR.[K]	1xOxidation [M14]	1	1	5	NP_387368.1	NP_387368.1 [276-298]		0	2340.2
Medium	[R].IVSWATAGVDPQIMGTGPIPASRK.[A]		1	1	1	NP_387368.1	NP_387368.1 [276-299]		1	2452.3
High	[K].MIDTMIKDGLTDAFYGYHMGITAENVAR.[K]	1xOxidation [M1]	1	1	1	NP_387368.1	NP_387368.1 [140-167]		1	3149.47
High	[K].MIDTMIKDGLTDAFYGYHMGITAENVAR.[K]	2xOxidation [M1; M5]	1	1	2	NP_387368.1	NP_387368.1 [140-167]		1	3165.47
High	[R].TAVGSFNGAFGNTLAHELGAAAIK.[A]		1	1	7	NP_387368.1	NP_387368.1 [14-37]		0	2317.19
High	[R].TAVGSFNGAFGNTLAHELGAAAIK.[A]	1xDeamidated [N]	1	1	3	NP_387368.1	NP_387368.1 [14-37]		0	2318.18
High	[R].VLNTLLFEMK.[R]		1	1	2	NP_387368.1	NP_387368.1 [358-367]		0	1207.68
High	[R].VLNTLLFEMK.[R]	1xOxidation [M9]	1	1	2	NP_387368.1	NP_387368.1 [358-367]		0	1223.67
High	[K].WQLTREEQDEFALASQNK.[A]		1	1	1	NP_387368.1	NP_387368.1 [169-186]		1	2193.06
NP_387140.1	F0F1 ATP synthase subunit beta [Sinorhizobium meliloti 1021]	74	23	84	23	504	53.3	5.49	310.86	23
Confidence	Annotated Sequence	Modifications	# Protein Groups	# Proteins	# PSMs	Master Protein Accessions	Positions in Master Proteins	Modifications in Master Proteins	# Missed Cleavages	Theo. MH+ [Da]
High	[K].AALVYGQMNEPPGAR.[A]		1	1	1	NP_387140.1	NP_387140.1 [242-256]		0	1573.78
High	[K].AHGGYSVFAGVGER.[T]		1	1	4	NP_387140.1	NP_387140.1 [202-215]		0	1406.68
High	[R].AIHQEAPAYVDQSTEAQILVTGIK.[V]		1	1	2	NP_387140.1	NP_387140.1 [141-164]		0	2582.35
High	[K].ALQDIIAILGMDELSEEDKIAVAR.[A]		1	1	1	NP_387140.1	NP_387140.1 [409-432]		1	2613.38
High	[K].ALQDIIAILGMDELSEEDKIAVAR.[A]	1xOxidation [M11]	1	1	5	NP_387140.1	NP_387140.1 [409-432]		1	2629.38
High	[R].EGNDLYHEMIESGVNK.[H]		1	1	1	NP_387140.1	NP_387140.1 [218-233]		0	1834.83
High	[R].FLSQPFFVAEVFTGSPGK.[L]		1	1	7	NP_387140.1	NP_387140.1 [439-456]		0	1958.01
High	[R].FTQAGSEVSALLGR.[I]		1	1	2	NP_387140.1	NP_387140.1 [287-300]		0	1435.75
High	[K].GLVNGEYDHLPEAAFYMVGSIEEAVEK.[A]		1	1	1	NP_387140.1	NP_387140.1 [469-495]		0	2967.41
High	[K].GLVNGEYDHLPEAAFYMVGSIEEAVEK.[A]	1xDeamidated [N4]	1	1	1	NP_387140.1	NP_387140.1 [469-495]		0	2968.39
High	[K].GLVNGEYDHLPEAAFYMVGSIEEAVEK.[A]	1xOxidation [M17]	1	1	1	NP_387140.1	NP_387140.1 [469-495]		0	2983.4
High	[K].GIYPAVDPLDSTSR.[M]		1	1	1	NP_387140.1	NP_387140.1 [369-382]		0	1490.75
High	[K].GSITSVQAIYVPADDLTDPAPATSFAHLDATTVLSR.[S]		1	1	7	NP_387140.1	NP_387140.1 [328-363]		0	3700.87
Medium	[K].GSITSVQAIYVPADDLTDPAPATSFAHLDATTVLSR.[S]	1xDeamidated [Q7]	1	1	1	NP_387140.1	NP_387140.1 [328-363]		0	3701.85
High	[K].IGLFGGAGVGK.[T]		1	1	2	NP_387140.1	NP_387140.1 [178-188]		0	975.562
High	[R].IMNVIGEPVDEAGPLK.[T]		1	1	2	NP_387140.1	NP_387140.1 [120-135]		0	1681.88
High	[R].IMNVIGEPVDEAGPLK.[T]	1xOxidation [M2]	1	1	1	NP_387140.1	NP_387140.1 [120-135]		0	1697.88
High	[R].IPSAVGYQPTLATDMGQMQER.[I]		1	1	2	NP_387140.1	NP_387140.1 [301-321]		0	2293.1
High	[R].IPSAVGYQPTLATDMGQMQER.[I]	1xOxidation [M]	1	1	4	NP_387140.1	NP_387140.1 [301-321]		0	2309.09
High	[K].LVALEDTIK.[G]		1	1	2	NP_387140.1	NP_387140.1 [457-465]		0	1001.59
High	[R].LVLEVAQHLGENSVR.[T]		1	1	3	NP_387140.1	NP_387140.1 [71-85]		0	1663.91
High	[R].MLDPMIVGEEHYEVSR.[K]		1	1	1	NP_387140.1	NP_387140.1 [383-398]		0	1904.89
High	[R].MLDPMIVGEEHYEVSR.[K]	1xOxidation [M]	1	1	2	NP_387140.1	NP_387140.1 [383-398]		0	1920.88
High	[R].MLDPMIVGEEHYEVSR.[K]	2xOxidation [M1; M5]	1	1	1	NP_387140.1	NP_387140.1 [383-398]		0	1936.88
High	[R].RAIHQEAPAYVDQSTEAQILVTGIK.[V]		1	1	3	NP_387140.1	NP_387140.1 [140-164]		1	2738.45
High	[R].TIAMDSTEGLVR.[G]		1	1	2	NP_387140.1	NP_387140.1 [86-97]		0	1292.65
High	[R].TREGNDLYHEMIESGVNK.[H]		1	1	3	NP_387140.1	NP_387140.1 [216-233]		1	2091.98
High	[K].TVLIMELINNVAK.[A]		1	1	2	NP_387140.1	NP_387140.1 [189-201]		0	1457.84
High	[K].TVLIMELINNVAK.[A]	1xOxidation [M5]	1	1	3	NP_387140.1	NP_387140.1 [189-201]		0	1473.83
High	[K].VADTGGPIAVPVGK.[E]		1	1	3	NP_387140.1	NP_387140.1 [101-114]		0	1280.72
High	[R].VTQVIGAVVDVAFEEGQLPQILNALETDNNGNR.[L]		1	1	6	NP_387140.1	NP_387140.1 [38-70]		0	3523.8
High	[R].VTQVIGAVVDVAFEEGQLPQILNALETDNNGNR.[L]	1xDeamidated [N]	1	1	4	NP_387140.1	NP_387140.1 [38-70]		0	3524.79
High	[K].VVDLLAPYAK.[G]		1	1	3	NP_387140.1	NP_387140.1 [165-174]		0	1088.64
NP_385455.1	DNA-directed RNA polymerase subunit beta' [Sinorhizobium meliloti 1021]	42	38	87	38	1401	155.2	6.77	266.99	38
Confidence	Annotated Sequence	Modifications	# Protein Groups	# Proteins	# PSMs	Master Protein Accessions	Positions in Master Proteins	Modifications in Master Proteins	# Missed Cleavages	Theo. MH+ [Da]
High	[R].AGISFGKDDMVIPDTK.[V]		1	1	1	NP_385455.1	NP_385455.1 [635-650]		1	1693.85
High	[R].AGISFGKDDMVIPDTK.[V]	1xOxidation [M10]	1	1	1	NP_385455.1	NP_385455.1 [635-650]		1	1709.84
High	[K].ASLQTPSFISAASFQETTK.[V]		1	1	4	NP_385455.1	NP_385455.1 [1306-1324]		0	2014.01
High	[K].DHAIIAEIDGTIR.[F]		1	1	2	NP_385455.1	NP_385455.1 [1145-1157]		0	1423.75
High	[K].EGLTVNEYFNSTHGAR.[K]		1	1	3	NP_385455.1	NP_385455.1 [761-776]		0	1794.84
High	[K].EKPEVWDILDEVIR.[E]		1	1	5	NP_385455.1	NP_385455.1 [406-419]		0	1740.92
High	[R].FATSDLNDLYR.[R]		1	1	1	NP_385455.1	NP_385455.1 [262-272]		0	1314.63
High	[R].FMLSVDAILSVEPGQK.[V]		1	1	2	NP_385455.1	NP_385455.1 [1092-1107]		0	1733.91
High	[R].FMLSVDAILSVEPGQK.[V]	1xOxidation [M2]	1	1	1	NP_385455.1	NP_385455.1 [1092-1107]		0	1749.91
High	[R].GLMAKPSGEIIETPIISNFK.[E]		1	1	1	NP_385455.1	NP_385455.1 [741-760]		0	2145.16
High	[R].GLMAKPSGEIIETPIISNFK.[E]	1xOxidation [M3]	1	1	3	NP_385455.1	NP_385455.1 [741-760]		0	2161.16
High	[K].GLTMTAIVDAGQVVASIGQR.[I]		1	1	1	NP_385455.1	NP_385455.1 [815-834]		0	1987.06
High	[K].GLTMTAIVDAGQVVASIGQR.[I]	1xOxidation [M4]	1	1	1	NP_385455.1	NP_385455.1 [815-834]		0	2003.06
High	[R].GTDLKPAIVIK.[D]		1	1	1	NP_385455.1	NP_385455.1 [1065-1075]		0	1154.71
High	[R].GTPVNMGEAVGVIAAQSIGEPGTQLTMR.[T]	1xOxidation [M27]	1	1	1	NP_385455.1	NP_385455.1 [902-929]		0	2800.4
High	[K].GVEALASYLVNEIQEVYR.[L]		1	1	3	NP_385455.1	NP_385455.1 [1219-1236]		0	2053.06
High	[K].KPAFGEPVLLGITK.[A]		1	1	2	NP_385455.1	NP_385455.1 [1292-1305]		0	1469.87
High	[R].IATARDELILEER.[R]		1	1	1	NP_385455.1	NP_385455.1 [1365-1377]		1	1528.83
High	[R].IATLLDMTLK.[D]		1	1	1	NP_385455.1	NP_385455.1 [125-134]		0	1118.65
High	[R].IATLLDMTLK.[D]	1xOxidation [M7]	1	1	2	NP_385455.1	NP_385455.1 [125-134]		0	1134.64
High	[R].LGIQAFEPILVEGK.[A]		1	1	2	NP_385455.1	NP_385455.1 [434-447]		0	1513.86
High	[R].LIPAGTGGTMTQIR.[R]		1	1	1	NP_385455.1	NP_385455.1 [1350-1363]		0	1415.77
Medium	[K].ILSWSYGEIK.[K]		1	1	1	NP_385455.1	NP_385455.1 [31-40]		0	1195.64
Medium	[K].ILSWSYGEIKKPETINYR.[T]		1	1	1	NP_385455.1	NP_385455.1 [31-48]		1	2197.17
High	[K].IVENFMESGNRPEWMIMK.[V]		1	1	1	NP_385455.1	NP_385455.1 [225-242]		0	2211.04
High	[K].IVENFMESGNRPEWMIMK.[V]	1xOxidation [M]	1	1	3	NP_385455.1	NP_385455.1 [225-242]		0	2227.03
High	[K].IVGDTEALVKEYEQQYNDGLITQGEK.[Y]		1	1	3	NP_385455.1	NP_385455.1 [653-678]		1	2940.45
High	[R].MGHIELAAPVAHIWFLK.[S]	1xOxidation [M1]	1	1	3	NP_385455.1	NP_385455.1 [103-119]		0	1949.05
High	[K].MILEPDVVAIEK.[A]		1	1	1	NP_385455.1	NP_385455.1 [859-870]		0	1356.74
High	[K].MILEPDVVAIEK.[A]	1xOxidation [M1]	1	1	1	NP_385455.1	NP_385455.1 [859-870]		0	1372.74
High	[R].MIIGELLPK.[N]		1	1	3	NP_385455.1	NP_385455.1 [575-583]		0	1013.61
High	[R].MIIGELLPK.[N]	1xOxidation [M1]	1	1	2	NP_385455.1	NP_385455.1 [575-583]		0	1029.6
High	[R].MLQESVDALFDNGR.[R]		1	1	1	NP_385455.1	NP_385455.1 [300-313]		0	1594.75
High	[R].MLQESVDALFDNGRR.[G]		1	1	2	NP_385455.1	NP_385455.1 [300-314]		1	1750.85
High	[R].MLQESVDALFDNGRR.[G]	1xOxidation [M1]	1	1	2	NP_385455.1	NP_385455.1 [300-314]		1	1766.85
High	[-].MNQEVMNLFNPQVPAQTFDSIR.[I]		1	1	1	NP_385455.1	NP_385455.1 [1-22]		0	2579.24
High	[R].NMAIQILDER.[G]		1	1	1	NP_385455.1	NP_385455.1 [974-983]		0	1202.62
High	[R].NMAIQILDER.[G]	1xOxidation [M2]	1	1	1	NP_385455.1	NP_385455.1 [974-983]		0	1218.61
High	[R].NSDGVLVAMGR.[N]		1	1	2	NP_385455.1	NP_385455.1 [963-973]		0	1118.56
High	[R].SVIVTGPELK.[L]		1	1	1	NP_385455.1	NP_385455.1 [355-364]		0	1042.61
High	[R].TALDNIDNPVTGER.[I]		1	1	2	NP_385455.1	NP_385455.1 [839-852]		0	1514.74
High	[K].TDNLQGLKENVIVGR.[L]		1	1	1	NP_385455.1	NP_385455.1 [1335-1349]		1	1655.91
High	[R].TFHLGGTATVVDQSFLEASYEGTVQIK.[N]		1	1	1	NP_385455.1	NP_385455.1 [930-956]		0	2898.45
Medium	[R].VAELFEAR.[R]		1	1	1	NP_385455.1	NP_385455.1 [1134-1141]		0	934.499
High	[K].VEITDAGDSTYIVGDNVDRIELEDVNDSLLAEGK.[K]		1	1	2	NP_385455.1	NP_385455.1 [1258-1291]		1	3664.77
High	[R].VLYFENYIVTEPGLTSLK.[E]		1	1	2	NP_385455.1	NP_385455.1 [139-156]		0	2086.11
High	[R].VMIEPAEDGVEPVEYLIPK.[G]		1	1	1	NP_385455.1	NP_385455.1 [1168-1186]		0	2128.09
High	[R].VMIEPAEDGVEPVEYLIPK.[G]	1xOxidation [M2]	1	1	2	NP_385455.1	NP_385455.1 [1168-1186]		0	2144.08
High	[K].VVPVIPPDLRPLVPLDGGR.[F]		1	1	5	NP_385455.1	NP_385455.1 [243-261]		0	2009.19
NP_384898.1	chaperonin GroEL [Sinorhizobium meliloti 1021]	57	24	71	19	545	57.7	5.1	261.05	24
Confidence	Annotated Sequence	Modifications	# Protein Groups	# Proteins	# PSMs	Master Protein Accessions	Positions in Master Proteins	Modifications in Master Proteins	# Missed Cleavages	Theo. MH+ [Da]
High	[R].AAVQEGIVPGGGVALLR.[S]		1	2	3	NP_384898.1	NP_384898.1 [405-421]		0	1606.93
High	[K].AMLEDIAILTGGTVISEDLGIK.[L]		1	2	4	NP_384898.1	NP_384898.1 [287-308]		0	2259.22
High	[K].AMLEDIAILTGGTVISEDLGIK.[L]	1xOxidation [M2]	1	2	2	NP_384898.1	NP_384898.1 [287-308]		0	2275.21
High	[K].AMLEDIAILTGGTVISEDLGIKLESVTLDMLGR.[A]	1xOxidation [M2]	1	2	1	NP_384898.1	NP_384898.1 [287-319]		1	3489.84
High	[K].AVAAGMNPMDLK.[R]		1	2	1	NP_384898.1	NP_384898.1 [106-117]		0	1217.6
High	[K].AVAAGMNPMDLK.[R]	1xOxidation [M]	1	2	2	NP_384898.1	NP_384898.1 [106-117]		0	1233.6
High	[K].DRIDDALNATR.[A]		1	3	1	NP_384898.1	NP_384898.1 [394-404]		1	1259.63
High	[K].EIELEDKFENMGAQMVR.[AE]		1	3	2	NP_384898.1	NP_384898.1 [59-75]		1	2038.96
High	[K].EIELEDKFENMGAQMVR.[AE]	1xOxidation [M]	1	3	3	NP_384898.1	NP_384898.1 [59-75]		1	2054.95
High	[K].EIELEDKFENMGAQMVR.[AE]	2xOxidation [M11; M15]	1	3	1	NP_384898.1	NP_384898.1 [59-75]		1	2070.95
High	[R].GIDLAVAEVVK.[D]		1	2	1	NP_384898.1	NP_384898.1 [119-129]		0	1113.65
High	[R].GIDLAVAEVVKDLLAK.[A]		1	2	2	NP_384898.1	NP_384898.1 [119-134]		1	1653.98
High	[R].GVDILADAVK.[V]		1	2	2	NP_384898.1	NP_384898.1 [19-28]		0	1000.57
High	[R].GYLSPYFVTNPEK.[M]		1	2	2	NP_384898.1	NP_384898.1 [198-210]		0	1514.75
High	[K].KINTSDEVAQVGTISANGEK.[Q]		1	2	4	NP_384898.1	NP_384898.1 [137-156]		1	2061.05
High	[K].KINTSDEVAQVGTISANGEK.[Q]	1xDeamidated [N17]	1	2	1	NP_384898.1	NP_384898.1 [137-156]		1	2062.03
High	[K].LESVTLDMLGR.[A]		2	3	1	NP_437546.1; NP_384898.1	NP_437546.1 [309-319]; NP_384898.1 [309-319]		0	1233.65
High	[K].LESVTLDMLGR.[A]	1xOxidation [M8]	2	3	1	NP_437546.1; NP_384898.1	NP_437546.1 [309-319]; NP_384898.1 [309-319]		0	1249.65
High	[K].INTSDEVAQVGTISANGEK.[Q]		1	2	2	NP_384898.1	NP_384898.1 [138-156]		0	1932.95
High	[K].INTSDEVAQVGTISANGEK.[Q]	1xDeamidated [N16]	1	2	1	NP_384898.1	NP_384898.1 [138-156]		0	1933.93
High	[K].ITVKGENDDQDAGVNIVR.[R]		1	2	4	NP_384898.1	NP_384898.1 [426-443]		1	1942.98
High	[K].MVADLEDAFILLHEK.[K]		1	2	3	NP_384898.1	NP_384898.1 [211-225]		0	1743.9
High	[K].MVADLEDAFILLHEK.[K]	1xOxidation [M1]	1	2	2	NP_384898.1	NP_384898.1 [211-225]		0	1759.89
High	[K].NTDDFGYNAQTGEYGDMIAMGIIDPVK.[V]		1	2	1	NP_384898.1	NP_384898.1 [472-498]		0	2935.31
High	[K].NTDDFGYNAQTGEYGDMIAMGIIDPVK.[V]	1xOxidation [M20]	1	2	2	NP_384898.1	NP_384898.1 [472-498]		0	2951.31
High	[K].NTDDFGYNAQTGEYGDMIAMGIIDPVK.[V]	2xOxidation [M17; M20]	1	2	1	NP_384898.1	NP_384898.1 [472-498]		0	2967.3
High	[K].QIGLDIAEAMQK.[V]		1	2	1	NP_384898.1	NP_384898.1 [157-168]		0	1316.69
High	[K].QIGLDIAEAMQK.[V]	1xOxidation [M10]	1	2	1	NP_384898.1	NP_384898.1 [157-168]		0	1332.68
High	[R].QIVENAGDEASIVVGK.[I]		1	2	3	NP_384898.1	NP_384898.1 [452-467]		0	1628.85
High	[K].TAETELEVVEGMQFDR.[G]		2	3	3	NP_437546.1; NP_384898.1	NP_437546.1 [182-197]; NP_384898.1 [182-197]		0	1853.86
High	[K].TAETELEVVEGMQFDR.[G]	1xOxidation [M12]	2	3	2	NP_437546.1; NP_384898.1	NP_437546.1 [182-197]; NP_384898.1 [182-197]		0	1869.85
High	[R].TALQDAASVASLLITTEAMIAELPK.[K]		1	2	1	NP_384898.1	NP_384898.1 [502-526]		0	2557.38
High	[R].TALQDAASVASLLITTEAMIAELPK.[K]	1xOxidation [M19]	1	2	1	NP_384898.1	NP_384898.1 [502-526]		0	2573.37
High	[R].TALQDAASVASLLITTEAMIAELPKK.[D]		1	2	2	NP_384898.1	NP_384898.1 [502-527]		1	2685.47
High	[R].TALQDAASVASLLITTEAMIAELPKK.[D]	1xOxidation [M19]	1	2	2	NP_384898.1	NP_384898.1 [502-527]		1	2701.47
High	[RK].TNDLAGDGTTTATVLAQAIVR.[E]		2	3	4	NP_437546.1; NP_384898.1	NP_437546.1 [81-101]; NP_384898.1 [81-101]		0	2088.09
High	[K].VGNEGVITVEEAK.[T]		2	4	2	NP_437546.1; NP_384898.1	NP_437546.1 [169-181]; NP_384898.1 [169-181]		0	1344.7
High	[K].VGNEGVITVEEAKTAETELEVVEGMQFDR.[G]		2	3	1	NP_437546.1; NP_384898.1	NP_437546.1 [169-197]; NP_384898.1 [169-197]		1	3179.54
NP_384361.1	30S ribosomal protein S1 [Sinorhizobium meliloti 1021]	60	26	65	26	568	62.6	5.22	241.36	26
Confidence	Annotated Sequence	Modifications	# Protein Groups	# Proteins	# PSMs	Master Protein Accessions	Positions in Master Proteins	Modifications in Master Proteins	# Missed Cleavages	Theo. MH+ [Da]
High	[K].ALEIAEEKEAVAQFGSSDSGASLGDILGAALK.[N]		1	1	7	NP_384361.1	NP_384361.1 [531-562]		1	3147.61
High	[R].AVVLDVDVDKER.[I]		1	1	3	NP_384361.1	NP_384361.1 [423-434]		1	1357.73
High	[R].DDFAALLEESFAK.[T]		1	1	1	NP_384361.1	NP_384361.1 [9-21]		0	1455.7
High	[K].DVAIVDVGLK.[V]		1	1	1	NP_384361.1	NP_384361.1 [40-49]		0	1028.6
High	[R].DVTPLMHNPQPFEILK.[M]		1	1	3	NP_384361.1	NP_384361.1 [149-164]		0	1878.98
High	[R].DVTPLMHNPQPFEILK.[M]	1xOxidation [M6]	1	1	4	NP_384361.1	NP_384361.1 [149-164]		0	1894.97
High	[K].EAVAQFGSSDSGASLGDILGAALK.[N]		1	1	2	NP_384361.1	NP_384361.1 [539-562]		0	2264.14
High	[R].FSVGQTVDAR.[V]		1	1	1	NP_384361.1	NP_384361.1 [505-514]		0	1079.55
High	[K].GGFTVDLDGAVAFLPR.[S]		1	1	1	NP_384361.1	NP_384361.1 [124-139]		0	1634.85
High	[K].GIVTAIEKDVAIVDVGLK.[V]		1	1	1	NP_384361.1	NP_384361.1 [32-49]		1	1840.08
High	[K].GIVTAIEKDVAIVDVGLKVEGR.[V]		1	1	3	NP_384361.1	NP_384361.1 [32-53]		2	2281.31
High	[K].KISGTVTNITDYGAFVELEPGIEGLIHISEMSWTK.[K]	1xOxidation [M31]	1	1	1	NP_384361.1	NP_384361.1 [285-319]		1	3851.94
High	[R].IENALGEAVLSR.[E]		1	1	2	NP_384361.1	NP_384361.1 [81-92]		0	1271.7
High	[K].ILSTSQEVDVVVLEVDPTK.[R]		1	1	4	NP_384361.1	NP_384361.1 [327-345]		0	2071.12
High	[K].ILSTSQEVDVVVLEVDPTKR.[R]		1	1	1	NP_384361.1	NP_384361.1 [327-346]		1	2227.22
High	[K].ISGTVTNITDYGAFVELEPGIEGLIHISEMSWTK.[K]		1	1	1	NP_384361.1	NP_384361.1 [286-319]		0	3707.85
High	[K].ISGTVTNITDYGAFVELEPGIEGLIHISEMSWTK.[K]	1xOxidation [M30]	1	1	1	NP_384361.1	NP_384361.1 [286-319]		0	3723.85
High	[K].ISGTVTNITDYGAFVELEPGIEGLIHISEMSWTKK.[N]		1	1	1	NP_384361.1	NP_384361.1 [286-320]		1	3835.95
High	[R].LVNHEDVTAFIR.[R]		1	1	3	NP_384361.1	NP_384361.1 [478-489]		0	1413.75
High	[K].NAVVSAEVIGVNDGGIEVR.[L]		1	1	3	NP_384361.1	NP_384361.1 [459-477]		0	1898
High	[K].NITDYGAFVDLGGIDGLLHVTDMAWR.[R]		1	1	2	NP_384361.1	NP_384361.1 [207-232]		0	2849.39
High	[K].NITDYGAFVDLGGIDGLLHVTDMAWR.[R]	1xOxidation [M23]	1	1	3	NP_384361.1	NP_384361.1 [207-232]		0	2865.39
High	[K].QLESDPWDGIGAK.[Y]		1	1	1	NP_384361.1	NP_384361.1 [267-279]		0	1415.68
High	[K].QTLENPWQAFAHSHPAGTEVEGEVK.[N]		1	1	4	NP_384361.1	NP_384361.1 [354-378]		0	2762.32
High	[R].RVNHPSEILNIGQQVK.[V]		1	1	1	NP_384361.1	NP_384361.1 [233-248]		1	1832.01
High	[R].SEIVQNLEEGQVVEGVVK.[N]		1	1	3	NP_384361.1	NP_384361.1 [189-206]		0	1956.03
High	[K].TDLAEGYVAK.[G]		1	1	2	NP_384361.1	NP_384361.1 [22-31]		0	1066.54
High	[K].VGDEVEVYVER.[I]		1	1	2	NP_384361.1	NP_384361.1 [70-80]		0	1293.63
High	[R].VNHPSEILNIGQQVK.[V]		1	1	3	NP_384361.1	NP_384361.1 [234-248]		0	1675.91
P35527	SWISS-PROT:P35527 Tax_Id=9606 Gene_Symbol=KRT9 Keratin, type I cytoskeletal 9	49	24	61	24	623	62.1	5.3	234.72	24
Confidence	Annotated Sequence	Modifications	# Protein Groups	# Proteins	# PSMs	Master Protein Accessions	Positions in Master Proteins	Modifications in Master Proteins	# Missed Cleavages	Theo. MH+ [Da]
High	[K].DIENQYETQITQIEHEVSSSGQEVQSSAK.[E]		1	1	5	P35527	P35527 [340-368]		0	3264.51
High	[K].EIETYHNLLEGGQEDFESSGAGK.[I]		1	1	2	P35527	P35527 [450-472]		0	2510.13
High	[R].GGGGSFGYSYGGGSGGGFSASSLGGGFGGGSR.[G]		1	1	7	P35527	P35527 [64-95]		0	2705.16
High	[R].GGSGGSHGGGSGFGGESGGSYGGGEEASGSGGGYGGGSGK.[S]		1	1	2	P35527	P35527 [580-619]		0	3223.28
High	[R].HGVQELEIELQSQLSK.[K]		1	1	3	P35527	P35527 [375-390]		0	1837.97
High	[R].HGVQELEIELQSQLSKK.[A]		1	1	1	P35527	P35527 [375-391]		1	1966.06
High	[R].LASYLDKVQALEEANNDLENK.[I]		1	1	3	P35527	P35527 [164-184]		1	2377.19
High	[R].LASYLDKVQALEEANNDLENKIQDWYDK.[K]		1	1	1	P35527	P35527 [164-191]		2	3325.62
High	[R].LASYLDKVQALEEANNDLENKIQDWYDKK.[G]		1	1	2	P35527	P35527 [164-192]		3	3453.72
High	[R].IKFEMEQNLR.[Q]		1	1	2	P35527	P35527 [241-250]		1	1307.68
Medium	[R].IKFEMEQNLR.[Q]	1xOxidation [M5]	1	1	1	P35527	P35527 [241-250]		1	1323.67
Medium	[R].MTLDDFR.[I]		1	1	1	P35527	P35527 [234-240]		0	897.413
High	[K].NHKEEMSQLTGQNSGDVNVEINVAPGK.[D]		1	1	1	P35527	P35527 [291-317]		1	2895.39
High	[K].NHKEEMSQLTGQNSGDVNVEINVAPGK.[D]	1xDeamidated [N18]	1	1	1	P35527	P35527 [291-317]		1	2896.37
High	[K].NHKEEMSQLTGQNSGDVNVEINVAPGKDLTK.[T]		1	1	4	P35527	P35527 [291-321]		2	3352.64
High	[K].NHKEEMSQLTGQNSGDVNVEINVAPGKDLTK.[T]	1xOxidation [M6]	1	1	1	P35527	P35527 [291-321]		2	3368.64
High	[K].NYSPYYNTIDDLKDQIVDLTVGNNK.[T]		1	1	4	P35527	P35527 [200-224]		1	2902.41
High	[R].QEYEQLIAK.[N]		1	1	1	P35527	P35527 [328-336]		0	1121.58
High	[R].QGVDADINGLR.[Q]		1	1	2	P35527	P35527 [251-261]		0	1157.59
High	[R].QVLDNLTMEK.[S]		1	1	1	P35527	P35527 [262-271]		0	1190.61
High	[R].QVLDNLTMEK.[S]	1xOxidation [M8]	1	1	1	P35527	P35527 [262-271]		0	1206.6
High	[R].QVLDNLTMEKSDLEMQYETLQEELMALKK.[N]	1xOxidation [M8]	1	1	1	P35527	P35527 [262-290]		2	3486.71
High	[K].SDLEMQYETLQEELMALK.[K]		1	1	1	P35527	P35527 [272-289]		0	2171.02
High	[K].SDLEMQYETLQEELMALKK.[N]		1	1	2	P35527	P35527 [272-290]		1	2299.12
High	[K].SDLEMQYETLQEELMALKK.[N]	1xOxidation [M]	1	1	2	P35527	P35527 [272-290]		1	2315.11
High	[K].SDLEMQYETLQEELMALKK.[N]	2xOxidation [M5; M15]	1	1	1	P35527	P35527 [272-290]		1	2331.11
High	[K].TLLDIDNTR.[M]		1	1	1	P35527	P35527 [225-233]		0	1060.56
High	[K].TLNDMRQEYEQLIAK.[N]		1	1	3	P35527	P35527 [322-336]		1	1851.93
High	[K].TLNDMRQEYEQLIAK.[N]	1xOxidation [M5]	1	1	2	P35527	P35527 [322-336]		1	1867.92
High	[K].VQALEEANNDLENK.[I]		1	1	1	P35527	P35527 [171-184]		0	1586.77
High	[K].VQALEEANNDLENKIQDWYDKK.[G]		1	1	1	P35527	P35527 [171-192]		2	2663.29
NP_385661.1	ribonucleotide-diphosphate reductase subunit alpha [Sinorhizobium meliloti 1021]	36	28	62	28	1263	137.9	6.24	208.83	28
Confidence	Annotated Sequence	Modifications	# Protein Groups	# Proteins	# PSMs	Master Protein Accessions	Positions in Master Proteins	Modifications in Master Proteins	# Missed Cleavages	Theo. MH+ [Da]
High	[K].AGQSAYAEIEFR.[K]		1	1	1	NP_385661.1	NP_385661.1 [10-21]		0	1341.64
High	[R].AIAGALTAIMTGVAYATSAEISAK.[L]		1	1	2	NP_385661.1	NP_385661.1 [570-593]		0	2281.21
High	[R].AIAGALTAIMTGVAYATSAEISAK.[L]	1xOxidation [M10]	1	1	3	NP_385661.1	NP_385661.1 [570-593]		0	2297.21
High	[R].ASAGASVTSISGNAVR.[K]		1	1	2	NP_385661.1	NP_385661.1 [1142-1157]		0	1447.75
High	[K].ATSEIKNPDGSVVFR.[L]		1	1	1	NP_385661.1	NP_385661.1 [23-37]		1	1619.84
High	[R].AVEADGDWHLTAR.[K]		1	1	3	NP_385661.1	NP_385661.1 [410-422]		0	1440.69
High	[R].AVELAEEIAEEAEQEVTALFSDK.[A]		1	1	3	NP_385661.1	NP_385661.1 [1181-1203]		0	2521.22
High	[R].EIAELSYEYR.[T]		1	1	1	NP_385661.1	NP_385661.1 [534-543]		0	1272.61
High	[K].GGYFDTEEDASAFRDELAYMLATQR.[V]		1	1	1	NP_385661.1	NP_385661.1 [124-148]		1	2856.28
High	[K].GGYFDTEEDASAFRDELAYMLATQR.[V]	1xOxidation [M20]	1	1	2	NP_385661.1	NP_385661.1 [124-148]		1	2872.27
High	[R].HDLAHVDTSDFSNTALGR.[G]		1	1	1	NP_385661.1	NP_385661.1 [1082-1099]		0	1955.92
High	[R].KATSEIKNPDGSVVFR.[L]		1	1	1	NP_385661.1	NP_385661.1 [22-37]		2	1747.93
High	[R].KLEPAIAAATSEVVAFK.[R]		1	1	4	NP_385661.1	NP_385661.1 [1158-1174]		1	1744.98
High	[R].KLEPAIAAATSEVVAFKR.[D]		1	1	1	NP_385661.1	NP_385661.1 [1158-1175]		2	1901.09
High	[R].LADIDVPAQFSQVAADILAQK.[Y]		1	1	2	NP_385661.1	NP_385661.1 [38-58]		0	2213.18
High	[R].LAGTWAYWGWK.[G]		1	1	1	NP_385661.1	NP_385661.1 [113-123]		0	1338.66
High	[R].LGEIFIDMHK.[E]		1	1	1	NP_385661.1	NP_385661.1 [1001-1010]		0	1202.62
High	[R].LGEIFIDMHK.[E]	1xOxidation [M8]	1	1	2	NP_385661.1	NP_385661.1 [1001-1010]		0	1218.62
High	[K].LGPFPGFAPNR.[D]		1	1	1	NP_385661.1	NP_385661.1 [594-604]		0	1172.62
High	[R].INIGDYEHAVR.[L]		1	1	1	NP_385661.1	NP_385661.1 [505-515]		0	1286.65
High	[K].LSQPLNASLIEDEEDEDAIEELMQAPAAAQAVAVTEK.[I]		1	1	3	NP_385661.1	NP_385661.1 [919-955]		0	3938.91
High	[R].MMAAAQPFISGAISK.[T]		1	1	1	NP_385661.1	NP_385661.1 [868-882]		0	1522.78
High	[R].MMAAAQPFISGAISK.[T]	1xOxidation [M1]	1	1	3	NP_385661.1	NP_385661.1 [868-882]		0	1538.77
High	[R].MMAAAQPFISGAISK.[T]	2xOxidation [M1; M2]	1	1	1	NP_385661.1	NP_385661.1 [868-882]		0	1554.77
High	[K].MVVVDIDHPDIEEYINWK.[V]		1	1	4	NP_385661.1	NP_385661.1 [280-297]		0	2215.07
High	[K].MVVVDIDHPDIEEYINWK.[V]	1xOxidation [M1]	1	1	1	NP_385661.1	NP_385661.1 [280-297]		0	2231.07
High	[K].QALVPENYVK.[R]		1	1	2	NP_385661.1	NP_385661.1 [353-362]		0	1160.63
High	[K].RVEENDVPSFLWR.[S]		1	1	1	NP_385661.1	NP_385661.1 [71-83]		1	1646.83
Medium	[K].SSGLMSFLK.[I]		1	1	1	NP_385661.1	NP_385661.1 [251-259]		0	969.507
High	[R].TLGYSESQIAEMEAYAVGHGNLNQAPAINPTTLK.[A]		1	1	3	NP_385661.1	NP_385661.1 [721-754]		0	3588.76
High	[R].TLGYSESQIAEMEAYAVGHGNLNQAPAINPTTLK.[A]	1xDeamidated [N23]	1	1	1	NP_385661.1	NP_385661.1 [721-754]		0	3589.75
High	[K].TNLVSTGWTR.[G]		1	1	1	NP_385661.1	NP_385661.1 [1106-1115]		0	1134.59
High	[K].TYDTDWDSEAYLTVSGQNSNNSVSIKDDFLR.[A]		1	1	2	NP_385661.1	NP_385661.1 [379-409]		1	3540.6
Medium	[R].VAPNSPQWFNTGLHWAYGIDGPGQGHFYVDPFTGK.[L]		1	1	2	NP_385661.1	NP_385661.1 [149-183]		0	3860.82
High	[R].VEENDVPSFLWR.[S]		1	1	2	NP_385661.1	NP_385661.1 [72-83]		0	1490.73
P04264	SWISS-PROT:P04264 Tax_Id=9606 Gene_Symbol=KRT1 Keratin, type II cytoskeletal 1	36	23	64	21	644	66	8.12	208.39	23
Confidence	Annotated Sequence	Modifications	# Protein Groups	# Proteins	# PSMs	Master Protein Accessions	Positions in Master Proteins	Modifications in Master Proteins	# Missed Cleavages	Theo. MH+ [Da]
High	[K].AEAESLYQSKYEELQITAGR.[H]		1	1	1	P04264	P04264 [367-386]		1	2286.12
High	[R].FLEQQNQVLQTK.[W]		4	7	2	Q7Z794; P35908; Q6IFZ6; P04264	Q7Z794 [184-195]; P35908 [204-215]; Q6IFZ6 [187-198]; P04264 [200-211]		0	1475.79
High	[K].LDNLQQEIDFLTALYQAELSQMQTQISETNVILSMDNNR.[S]	2xOxidation [M22; M35]	1	1	4	P04264	P04264 [305-343]		0	4559.19
High	[K].LDNLQQEIDFLTALYQAELSQMQTQISETNVILSMDNNR.[S]	1xDeamidated [N30]; 2xOxidation [M22; M35]	1	1	1	P04264	P04264 [305-343]		0	4560.18
High	[R].LDSELKNMQDMVEDYR.[N]		1	1	1	P04264	P04264 [252-267]		1	1985.89
Medium	[R].LDSELKNMQDMVEDYR.[N]	2xOxidation [M8; M11]	1	1	1	P04264	P04264 [252-267]		1	2017.88
Medium	[K].IEISELNR.[V]		2	2	2	P35908; P04264	P35908 [400-407]; P04264 [396-403]		0	973.531
High	[R].LLRDYQELMNTK.[L]		1	3	1	P04264	P04264 [461-472]		1	1523.79
High	[R].LLRDYQELMNTK.[L]	1xOxidation [M9]	1	3	1	P04264	P04264 [461-472]		1	1539.78
High	[K].LNDLEDALQQAKEDLAR.[L]		1	1	1	P04264	P04264 [444-460]		1	1941.99
High	[K].NKLNDLEDALQQAK.[E]		1	1	2	P04264	P04264 [442-455]		1	1599.83
High	[K].NKLNDLEDALQQAKEDLAR.[L]		1	1	2	P04264	P04264 [442-460]		2	2184.13
High	[K].NKLNDLEDALQQAKEDLAR.[L]	1xDeamidated [N1]	1	1	1	P04264	P04264 [442-460]		2	2185.11
High	[K].NMQDMVEDYR.[N]		1	1	2	P04264	P04264 [258-267]		0	1300.53
High	[K].NMQDMVEDYR.[N]	1xOxidation [M5]	1	1	3	P04264	P04264 [258-267]		0	1316.52
High	[K].NMQDMVEDYRNKYEDEINKR.[T]		1	1	1	P04264	P04264 [258-277]		3	2590.17
High	[K].NMQDMVEDYRNKYEDEINKR.[T]	1xOxidation [M2]	1	1	3	P04264	P04264 [258-277]		3	2606.16
High	[K].QISNLQQSISDAEQR.[G]		1	1	1	P04264	P04264 [418-432]		0	1716.85
High	[K].QISNLQQSISDAEQRGENALKDAK.[N]		1	1	1	P04264	P04264 [418-441]		2	2643.33
High	[K].SKAEAESLYQSKYEELQITAGR.[H]		1	1	3	P04264	P04264 [365-386]		2	2501.25
High	[R].SLDLDSIIAEVK.[A]		1	5	4	P04264	P04264 [344-355]		0	1302.72
High	[K].SLNNQFASFIDK.[V]		1	2	3	P04264	P04264 [186-197]		0	1383.69
High	[K].SLNNQFASFIDKVR.[F]		1	2	3	P04264	P04264 [186-199]		1	1638.86
Medium	[K].SISISVAR.[G]		1	1	1	P04264	P04264 [75-82]		0	832.489
High	[R].SLVNLGGSK.[S]		1	1	3	P04264	P04264 [66-74]		0	874.499
High	[R].THNLEPYFESFINNLR.[R]		1	1	8	P04264	P04264 [224-239]		0	1993.98
High	[R].THNLEPYFESFINNLRR.[R]		1	1	3	P04264	P04264 [224-240]		1	2150.08
High	[R].TNAENEFVTIK.[K]		1	1	1	P04264	P04264 [278-288]		0	1265.64
High	[R].TNAENEFVTIKK.[D]		1	1	4	P04264	P04264 [278-289]		1	1393.73
NP_386731.2	bifunctional ornithine acetyltransferase/N-acetylglutamate synthase [Sinorhizobium meliloti 1021]	47	23	56	23	413	42.9	5.14	186.32	23
Confidence	Annotated Sequence	Modifications	# Protein Groups	# Proteins	# PSMs	Master Protein Accessions	Positions in Master Proteins	Modifications in Master Proteins	# Missed Cleavages	Theo. MH+ [Da]
Medium	[R].AALDDLLR.[D]		1	1	1	NP_386731.2	NP_386731.2 [267-274]		0	886.499
High	[R].AALDDLLRDLALQVVR.[D]		1	1	1	NP_386731.2	NP_386731.2 [267-282]		1	1781.03
High	[K].AIMTTDTYPK.[V]		1	1	2	NP_386731.2	NP_386731.2 [155-164]		0	1140.56
High	[R].AVVVNSGNANAFTGK.[K]		1	1	2	NP_386731.2	NP_386731.2 [78-92]		0	1448.75
High	[R].AVVVNSGNANAFTGKK.[G]		1	1	3	NP_386731.2	NP_386731.2 [78-93]		1	1576.84
High	[R].DLALQVVR.[D]		1	1	2	NP_386731.2	NP_386731.2 [275-282]		0	913.547
High	[K].EYVEINGDYRS.[-]		1	1	1	NP_386731.2	NP_386731.2 [403-413]		1	1344.61
High	[K].EYVEINGDYRS.[-]	1xDeamidated [N6]	1	1	2	NP_386731.2	NP_386731.2 [403-413]		1	1345.59
High	[K].FAGVLDKLAASATQDFWFEAAK.[A]		1	1	1	NP_386731.2	NP_386731.2 [133-154]		1	2386.21
High	[R].KMVEVTVEGAENDAAAK.[R]		1	1	1	NP_386731.2	NP_386731.2 [289-305]		1	1761.87
High	[R].KMVEVTVEGAENDAAAKR.[I]		1	1	2	NP_386731.2	NP_386731.2 [289-306]		2	1917.97
High	[K].LAASATQDFWFEAAK.[A]		1	1	2	NP_386731.2	NP_386731.2 [140-154]		0	1655.81
High	[R].IALSIANSPLVK.[T]		1	1	3	NP_386731.2	NP_386731.2 [307-318]		0	1225.75
High	[R].LAIWFGDIR.[V]		1	1	2	NP_386731.2	NP_386731.2 [347-355]		0	1090.6
High	[K].MVEVTVEGAENDAAAK.[R]		1	1	1	NP_386731.2	NP_386731.2 [290-305]		0	1633.77
High	[K].MVEVTVEGAENDAAAKR.[I]		1	1	2	NP_386731.2	NP_386731.2 [290-306]		1	1789.87
High	[K].NRTDVLMMLFDRPASVAGVFTR.[S]		1	1	1	NP_386731.2	NP_386731.2 [35-56]		1	2496.28
High	[K].NRTDVLMMLFDRPASVAGVFTR.[S]	1xOxidation [M]	1	1	2	NP_386731.2	NP_386731.2 [35-56]		1	2512.28
High	[K].NRTDVLMMLFDRPASVAGVFTR.[S]	2xOxidation [M7; M8]	1	1	1	NP_386731.2	NP_386731.2 [35-56]		1	2528.27
High	[K].NRTDVLMMLFDRPASVAGVFTR.[S]	1xDeamidated [N1]; 2xOxidation [M7; M8]	1	1	1	NP_386731.2	NP_386731.2 [35-56]		1	2529.26
High	[K].RIALSIANSPLVK.[T]		1	1	1	NP_386731.2	NP_386731.2 [306-318]		1	1381.85
High	[K].TAVAGEDANWGR.[V]		1	1	3	NP_386731.2	NP_386731.2 [319-330]		0	1246.58
High	[R].TDVLMMLFDRPASVAGVFTR.[S]		1	1	1	NP_386731.2	NP_386731.2 [37-56]		0	2226.14
High	[R].TDVLMMLFDRPASVAGVFTR.[S]	1xOxidation [M]	1	1	3	NP_386731.2	NP_386731.2 [37-56]		0	2242.14
High	[R].TDVLMMLFDRPASVAGVFTR.[S]	2xOxidation [M5; M6]	1	1	2	NP_386731.2	NP_386731.2 [37-56]		0	2258.13
High	[K].TFAEMPALR.[G]		1	1	3	NP_386731.2	NP_386731.2 [12-20]		0	1035.53
High	[K].TFAEMPALR.[G]	1xOxidation [M5]	1	1	2	NP_386731.2	NP_386731.2 [12-20]		0	1051.52
High	[R].VAVEGERDPAYSEAAATAVMQGETIPIR.[V]		1	1	4	NP_386731.2	NP_386731.2 [356-383]		1	2931.45
High	[R].VAVEGERDPAYSEAAATAVMQGETIPIR.[V]	1xOxidation [M20]	1	1	1	NP_386731.2	NP_386731.2 [356-383]		1	2947.45
High	[R].VAVEGERDPAYSEAAATAVMQGETIPIRVDIGLGSGR.[A]		1	1	1	NP_386731.2	NP_386731.2 [356-392]		2	3785.91
Medium	[R].VDIGLGSGR.[A]		1	1	2	NP_386731.2	NP_386731.2 [384-392]		0	873.479
P13645	SWISS-PROT:P13645 Tax_Id=9606 Gene_Symbol=KRT10 Keratin, type I cytoskeletal 10	32	14	39	13	593	59.5	5.21	141.83	14
Confidence	Annotated Sequence	Modifications	# Protein Groups	# Proteins	# PSMs	Master Protein Accessions	Positions in Master Proteins	Modifications in Master Proteins	# Missed Cleavages	Theo. MH+ [Da]
High	[K].ADLEMQIESLTEELAYLKK.[N]		1	1	1	P13645	P13645 [267-285]		1	2224.14
High	[K].ADLEMQIESLTEELAYLKK.[N]	1xOxidation [M5]	1	1	1	P13645	P13645 [267-285]		1	2240.14
High	[R].ALEESNYELEGK.[I]		1	2	2	P13645	P13645 [166-177]		0	1381.65
High	[KR].DAEAWFNEK.[S]		2	5	3	P13645; Q7Z3Y8	P13645 [335-343]; Q7Z3Y8 [274-282]		0	1109.49
High	[K].GSLGGGFSSGGFSGGSFSR.[G]		1	1	2	P13645	P13645 [41-59]		0	1707.77
High	[R].LKYENEVALR.[Q]		1	1	3	P13645	P13645 [236-245]		1	1234.68
High	[K].IRLENEIQTYR.[S]		1	1	1	P13645	P13645 [440-450]		1	1434.77
High	[K].NQILNLTTDNANILLQIDNAR.[L]		1	1	1	P13645	P13645 [208-228]		0	2367.26
High	[R].NVQALEIELQSQLALK.[Q]		1	1	2	P13645	P13645 [371-386]		0	1797.01
High	[R].NVSTGDVNVEMNAAPGVDLTQLLNNMR.[S]		1	1	5	P13645	P13645 [296-322]		0	2872.39
High	[R].NVSTGDVNVEMNAAPGVDLTQLLNNMR.[S]	1xDeamidated [N/Q]	1	1	2	P13645	P13645 [296-322]		0	2873.38
High	[R].NVSTGDVNVEMNAAPGVDLTQLLNNMR.[S]	1xOxidation [M]	1	1	4	P13645	P13645 [296-322]		0	2888.39
High	[R].NVSTGDVNVEMNAAPGVDLTQLLNNMR.[S]	2xOxidation [M11; M26]	1	1	2	P13645	P13645 [296-322]		0	2904.38
High	[R].QSVEADINGLRR.[V]		1	5	2	P13645	P13645 [246-257]		1	1357.72
High	[K].SKELTTEIDNNIEQISSYK.[S]		1	1	1	P13645	P13645 [344-362]		1	2212.1
High	[K].TIDDLKNQILNLTTDNANILLQIDNAR.[L]		1	1	3	P13645	P13645 [202-228]		1	3052.63
High	[R].VLDELTLTK.[A]		1	1	2	P13645	P13645 [258-266]		0	1031.6
High	[R].VLDELTLTKADLEMQIESLTEELAYLKK.[N]	1xOxidation [M14]	1	1	2	P13645	P13645 [258-285]		2	3252.72
NP_387142.1	F0F1 ATP synthase subunit alpha [Sinorhizobium meliloti 1021]	43	15	37	15	509	54.6	6.74	129.88	15
Confidence	Annotated Sequence	Modifications	# Protein Groups	# Proteins	# PSMs	Master Protein Accessions	Positions in Master Proteins	Modifications in Master Proteins	# Missed Cleavages	Theo. MH+ [Da]
High	[R].AAEISAILKDQIK.[N]		1	1	4	NP_387142.1	NP_387142.1 [5-17]		1	1399.82
High	[K].AIDALIPVGR.[G]		1	1	2	NP_387142.1	NP_387142.1 [152-161]		0	1024.61
High	[R].EAYPGDVFYLHSR.[L]		1	1	2	NP_387142.1	NP_387142.1 [292-304]		0	1553.74
High	[R].EMAAFAQFGSDLDAATQR.[L]		1	1	3	NP_387142.1	NP_387142.1 [399-416]		0	1928.88
High	[R].EMAAFAQFGSDLDAATQR.[L]	1xOxidation [M2]	1	1	2	NP_387142.1	NP_387142.1 [399-416]		0	1944.88
High	[R].GMALNLEADNVGVVIFGSDR.[D]		1	1	1	NP_387142.1	NP_387142.1 [61-80]		0	2077.04
High	[R].GMALNLEADNVGVVIFGSDRDIK.[E]		1	1	1	NP_387142.1	NP_387142.1 [61-83]		1	2433.24
High	[R].GMALNLEADNVGVVIFGSDRDIK.[E]	1xOxidation [M2]	1	1	2	NP_387142.1	NP_387142.1 [61-83]		1	2449.24
High	[K].HALIGYDDLSK.[Q]		1	1	1	NP_387142.1	NP_387142.1 [263-273]		0	1231.63
High	[K].NFGQEAEVSEVGQVLSVGDGIAR.[V]		1	1	4	NP_387142.1	NP_387142.1 [18-40]		0	2361.17
High	[K].QVAGSIKGELAQYR.[E]		1	1	1	NP_387142.1	NP_387142.1 [385-398]		1	1519.82
High	[K].TAIILDTILNQK.[A]		1	1	2	NP_387142.1	NP_387142.1 [176-187]		0	1342.79
High	[K].TEEQVAVIFAGVNGYLDKLPVSDVGK.[F]		1	1	1	NP_387142.1	NP_387142.1 [438-463]		1	2748.45
High	[R].TGAIVDVPVGPELLGR.[V]		1	1	3	NP_387142.1	NP_387142.1 [91-106]		0	1592.9
High	[R].VVDALGNPIDGK.[G]		1	1	2	NP_387142.1	NP_387142.1 [107-118]		0	1197.65
High	[R].VVDALGNPIDGKGPINAK.[Q]		1	1	2	NP_387142.1	NP_387142.1 [107-124]		1	1777.98
High	[R].VYGLDNVQAGEMVEFPGGIR.[G]		1	1	3	NP_387142.1	NP_387142.1 [41-60]		0	2151.05
High	[R].VYGLDNVQAGEMVEFPGGIR.[G]	1xOxidation [M12]	1	1	1	NP_387142.1	NP_387142.1 [41-60]		0	2167.05
NP_384288.1	molecular chaperone DnaK [Sinorhizobium meliloti 1021]	58	26	37	26	641	68.9	5.03	127.77	26
Confidence	Annotated Sequence	Modifications	# Protein Groups	# Proteins	# PSMs	Master Protein Accessions	Positions in Master Proteins	Modifications in Master Proteins	# Missed Cleavages	Theo. MH+ [Da]
High	[K].AALKDAGVSAAEIDEVVLVGGMTR.[M]		1	1	1	NP_384288.1	NP_384288.1 [317-340]		1	2372.25
High	[K].ADNGDAWVEAHGTSYSPSQISAMILQK.[M]		1	1	2	NP_384288.1	NP_384288.1 [96-122]		0	2876.35
High	[R].AKFESLVEDLIQK.[T]		1	1	2	NP_384288.1	NP_384288.1 [298-310]		1	1519.84
High	[K].AKIELSSSQQTEINLPFITADASGPK.[H]		1	1	1	NP_384288.1	NP_384288.1 [264-289]		1	2745.43
High	[K].AIEDAIAALK.[S]		1	1	2	NP_384288.1	NP_384288.1 [559-568]		0	1014.58
High	[K].AVITVPAYFNDAQR.[Q]		1	1	1	NP_384288.1	NP_384288.1 [138-151]		0	1564.81
High	[K].DAGVSAAEIDEVVLVGGMTR.[M]		1	1	1	NP_384288.1	NP_384288.1 [321-340]		0	1989
High	[K].DVLLLDVTPLSLGIETLGGVFTR.[L]		1	1	2	NP_384288.1	NP_384288.1 [383-405]		0	2428.37
High	[K].GVNPDEVVAMGAAIQAGVLQGDVK.[D]		1	1	1	NP_384288.1	NP_384288.1 [359-382]		0	2338.21
Medium	[K].IAGLDVLR.[I]		1	1	1	NP_384288.1	NP_384288.1 [160-167]		0	856.525
High	[K].IELSSSQQTEINLPFITADASGPK.[H]		1	1	1	NP_384288.1	NP_384288.1 [266-289]		0	2546.3
High	[K].LGQAIYEAQQTDAAHADAAADAK.[R]		1	1	1	NP_384288.1	NP_384288.1 [595-617]		0	2329.11
High	[K].LGQAIYEAQQTDAAHADAAADAKR.[S]		1	1	1	NP_384288.1	NP_384288.1 [595-618]		1	2485.21
High	[R].IINEPTAAALAYGLDK.[K]		1	1	1	NP_384288.1	NP_384288.1 [168-183]		0	1659.9
High	[R].IINEPTAAALAYGLDKK.[E]		1	1	2	NP_384288.1	NP_384288.1 [168-184]		1	1787.99
High	[R].IQASGGLSDAEIEK.[M]		1	1	1	NP_384288.1	NP_384288.1 [496-509]		0	1417.72
High	[R].LVEYLASEFKK.[E]		1	1	3	NP_384288.1	NP_384288.1 [231-241]		1	1326.73
High	[R].QAVTNPENTLFAIK.[R]		1	1	1	NP_384288.1	NP_384288.1 [57-70]		0	1545.83
High	[K].SAVEVSEPDAEDIK.[A]		1	1	1	NP_384288.1	NP_384288.1 [569-582]		0	1488.71
High	[K].SAVEVSEPDAEDIKAK.[T]		1	1	2	NP_384288.1	NP_384288.1 [569-584]		1	1687.84
High	[R].SGDDVVDADYEEVKDEDDRKR.[S]		1	1	1	NP_384288.1	NP_384288.1 [619-639]		3	2455.09
High	[K].SQVFSTADDNQSAVTIR.[V]		1	1	2	NP_384288.1	NP_384288.1 [418-434]		0	1838.89
High	[K].STNGDTFLGGEDFDMR.[L]		1	1	1	NP_384288.1	NP_384288.1 [215-230]		0	1761.74
High	[K].TIAVYDLGGGTFDISVLEIGDGVFEVK.[S]		1	1	2	NP_384288.1	NP_384288.1 [188-214]		0	2814.44
High	[K].TNTLMEVSMK.[L]		1	1	2	NP_384288.1	NP_384288.1 [585-594]		0	1153.56
High	[R].TTPSMVAFTEDGER.[L]		1	1	1	NP_384288.1	NP_384288.1 [35-48]		0	1540.69
NP_387042.1	formyltetrahydrofolate deformylase [Sinorhizobium meliloti 1021]	53	11	33	11	294	33.1	7.37	115.42	11
Confidence	Annotated Sequence	Modifications	# Protein Groups	# Proteins	# PSMs	Master Protein Accessions	Positions in Master Proteins	Modifications in Master Proteins	# Missed Cleavages	Theo. MH+ [Da]
High	[K].AEAQLMDVVEQTGAELIVLAR.[Y]		1	2	2	NP_387042.1	NP_387042.1 [149-169]		0	2256.19
High	[K].AEAQLMDVVEQTGAELIVLAR.[Y]	1xOxidation [M6]	1	2	3	NP_387042.1	NP_387042.1 [149-169]		0	2272.19
High	[R].DVESQVLAR.[A]		1	2	2	NP_387042.1	NP_387042.1 [253-261]		0	1016.54
High	[R].GIVAAITGYLAEK.[G]		1	1	1	NP_387042.1	NP_387042.1 [15-27]		0	1305.74
High	[K].LEELREGFEPVIK.[R]		1	1	3	NP_387042.1	NP_387042.1 [59-71]		1	1558.85
Medium	[K].LEELREGFEPVIKR.[F]		1	1	1	NP_387042.1	NP_387042.1 [59-72]		2	1714.95
High	[K].IGALPIDIVGVVSNHFDYQK.[V]		1	2	4	NP_387042.1	NP_387042.1 [108-127]		0	2185.17
High	[K].IGALPIDIVGVVSNHFDYQK.[V]	1xDeamidated [N14]	1	2	1	NP_387042.1	NP_387042.1 [108-127]		0	2186.15
High	[K].LIGATAHYVTADLDEGPIIEQDIAR.[I]		1	2	5	NP_387042.1	NP_387042.1 [213-237]		0	2681.38
High	[K].IINIHHSFLPSFK.[G]		1	2	1	NP_387042.1	NP_387042.1 [186-198]		0	1552.86
Medium	[R].LTFISQDGAK.[L]		1	1	1	NP_387042.1	NP_387042.1 [49-58]		0	1079.57
High	[R].ITHAQSAEDYVSIGR.[D]		1	2	5	NP_387042.1	NP_387042.1 [238-252]		0	1646.81
High	[R].VVVFPPSPGSYASER.[M]		1	2	4	NP_387042.1	NP_387042.1 [278-292]		0	1591.81
P35908	SWISS-PROT:P35908 Tax_Id=9606 Gene_Symbol=KRT2 Keratin, type II cytoskeletal 2 epidermal	49	17	30	12	645	65.8	8	107.86	17
Confidence	Annotated Sequence	Modifications	# Protein Groups	# Proteins	# PSMs	Master Protein Accessions	Positions in Master Proteins	Modifications in Master Proteins	# Missed Cleavages	Theo. MH+ [Da]
High	[R].FGGFGGPGGVGGLGGPGGFGPGGYPGGIHEVSVNQSLLQPLNVK.[V]		1	1	1	P35908	P35908 [129-172]		0	4092.07
High	[R].FLEQQNQVLQTK.[W]		4	7	2	Q7Z794; P35908; Q6IFZ6; P04264	Q7Z794 [184-195]; P35908 [204-215]; Q6IFZ6 [187-198]; P04264 [200-211]		0	1475.79
High	[R].GGGFGGGSGFGGGSGFGGGSGFSGGGFGGGGFGGGR.[F]		1	1	1	P35908	P35908 [93-128]		0	2831.19
High	[K].LALDVEIATYR.[TK]		4	16	1	REFSEQ:XP_932229; P48668; P35908; P13647	REFSEQ:XP_932229 [172-182]; P48668 [456-466]; P35908 [477-487]; P13647 [461-471]		0	1263.69
High	[K].LALDVEIATYRK.[L]		3	14	1	P48668; P35908; P13647	P48668 [456-467]; P35908 [477-488]; P13647 [461-472]		1	1391.79
Medium	[K].IEISELNR.[V]		2	2	2	P35908; P04264	P35908 [400-407]; P04264 [396-403]		0	973.531
High	[R].MSGDLSSNVTVSVTSSTISSNVASK.[A]		1	1	1	P35908	P35908 [497-521]		0	2458.2
High	[R].MSGDLSSNVTVSVTSSTISSNVASK.[A]	1xOxidation [M1]	1	1	1	P35908	P35908 [497-521]		0	2474.19
High	[R].NKLNDLEEALQQAKEDLAR.[L]		1	1	1	P35908	P35908 [446-464]		2	2198.14
High	[R].NLDLDSIIAEVK.[A]		3	8	3	P48668; P35908; P13647	P48668 [327-338]; P35908 [348-359]; P13647 [332-343]		0	1329.73
High	[K].NVQDAIADAEQRGEHALKDAR.[N]		1	1	2	P35908	P35908 [425-445]		2	2307.14
High	[K].SISISVAGGGGGFGAAGGFGGR.[G]		1	1	2	P35908	P35908 [71-92]		0	1838.91
High	[R].TSQNSELNNMQDLVEDYKK.[K]		1	1	1	P35908	P35908 [254-272]		1	2256.04
High	[K].VDLLNQEIEFLK.[V]		1	1	2	P35908	P35908 [309-320]		0	1460.8
High	[K].VLYDAEISQIHQSVTDTNVILSMDNSR.[N]		1	1	2	P35908	P35908 [321-347]		0	3048.49
High	[K].VLYDAEISQIHQSVTDTNVILSMDNSR.[N]	1xOxidation [M23]	1	1	3	P35908	P35908 [321-347]		0	3064.49
High	[K].WELLQQMNVGTRPINLEPIFQGYIDSLKR.[Y]	1xOxidation [M7]	1	1	2	P35908	P35908 [216-244]		1	3474.82
High	[K].YEELQVTVGR.[H]		1	1	1	P35908	P35908 [381-390]		0	1193.62
High	[R].YLDGLTAER.[T]		1	1	1	P35908	P35908 [245-253]		0	1037.53
NP_384517.1	S-adenosylmethionine synthetase [Sinorhizobium meliloti 1021]	42	16	34	16	426	46	7.8	107.44	16
Confidence	Annotated Sequence	Modifications	# Protein Groups	# Proteins	# PSMs	Master Protein Accessions	Positions in Master Proteins	Modifications in Master Proteins	# Missed Cleavages	Theo. MH+ [Da]
High	[R].DIGYEQDGFHWK.[T]		1	1	2	NP_384517.1	NP_384517.1 [97-108]		0	1494.66
High	[R].ETAELMPAPIYYSHR.[I]		1	1	2	NP_384517.1	NP_384517.1 [152-166]		0	1777.86
High	[R].ETAELMPAPIYYSHR.[I]	1xOxidation [M6]	1	1	2	NP_384517.1	NP_384517.1 [152-166]		0	1793.85
High	[K].FVIGGPDGDAGLTGR.[K]		1	1	2	NP_384517.1	NP_384517.1 [255-269]		0	1431.72
High	[K].FVIGGPDGDAGLTGRK.[I]		1	1	2	NP_384517.1	NP_384517.1 [255-270]		1	1559.82
High	[R].HLDLNRPIYAK.[T]		1	1	1	NP_384517.1	NP_384517.1 [368-378]		0	1339.75
High	[R].KIIVDTYGGAAPHGGGAFSGK.[D]		1	1	1	NP_384517.1	NP_384517.1 [270-290]		1	2003.03
High	[K].LDLVKPLKEAIDSDSSSVNGR.[A]		1	1	2	NP_384517.1	NP_384517.1 [400-420]		1	2243.19
High	[R].ILNLLAAAR.[K]		1	1	3	NP_384517.1	NP_384517.1 [167-175]		0	954.609
High	[K].IIVDTYGGAAPHGGGAFSGK.[D]		1	1	4	NP_384517.1	NP_384517.1 [271-290]		0	1874.94
High	[R].ISDEIVDLVYR.[E]		1	1	2	NP_384517.1	NP_384517.1 [24-34]		0	1321.7
High	[R].SVVEPYIR.[E]		1	1	1	NP_384517.1	NP_384517.1 [226-233]		0	962.531
High	[K].TGVDPWTVR.[I]		1	1	1	NP_384517.1	NP_384517.1 [39-47]		0	1030.53
High	[K].TMDLSPTGIR.[R]		1	1	2	NP_384517.1	NP_384517.1 [357-366]		0	1090.56
High	[K].VSEDQVESAIR.[K]		1	1	1	NP_384517.1	NP_384517.1 [345-355]		0	1232.61
High	[K].VSEDQVESAIRK.[T]		1	1	1	NP_384517.1	NP_384517.1 [345-356]		1	1360.71
High	[R].YVDGKPAEATSIVLSTQHLDESWDSTK.[V]		1	1	5	NP_384517.1	NP_384517.1 [197-223]		0	2977.44
NP_385486.1	DNA-directed RNA polymerase subunit alpha [Sinorhizobium meliloti 1021]	55	15	26	15	336	37.1	4.87	101.92	15
Confidence	Annotated Sequence	Modifications	# Protein Groups	# Proteins	# PSMs	Master Protein Accessions	Positions in Master Proteins	Modifications in Master Proteins	# Missed Cleavages	Theo. MH+ [Da]
High	[K].ATLVAEPLER.[G]		1	1	1	NP_385486.1	NP_385486.1 [25-34]		0	1098.62
High	[R].EDVTDIVLNIK.[E]		1	1	1	NP_385486.1	NP_385486.1 [77-87]		0	1258.69
High	[R].EGQVLDYDKLTMSIETDGSVTGEDAIAFAAR.[I]		1	1	2	NP_385486.1	NP_385486.1 [189-219]		1	3302.57
High	[R].EGQVLDYDKLTMSIETDGSVTGEDAIAFAAR.[I]	1xOxidation [M12]	1	1	1	NP_385486.1	NP_385486.1 [189-219]		1	3318.57
High	[R].GAAVTAVQIDGVLHEFSSIPGVR.[E]		1	1	4	NP_385486.1	NP_385486.1 [54-76]		0	2323.24
High	[R].GAAVTAVQIDGVLHEFSSIPGVREDVTDIVLNIK.[E]		1	1	1	NP_385486.1	NP_385486.1 [54-87]		1	3562.91
High	[R].GFGLTLGNALR.[R]		1	1	1	NP_385486.1	NP_385486.1 [35-45]		0	1118.63
Medium	[R].GFGLTLGNALRR.[V]		1	1	1	NP_385486.1	NP_385486.1 [35-46]		1	1274.73
High	[K].KVDELELSVR.[S]		1	1	2	NP_385486.1	NP_385486.1 [255-264]		1	1187.66
High	[R].ILQDQLSVFVNFDEPQKETEEEAVTELAFNPALLK.[K]		1	1	4	NP_385486.1	NP_385486.1 [220-254]		1	4005.04
High	[R].ILQDQLSVFVNFDEPQKETEEEAVTELAFNPALLKK.[V]		1	1	1	NP_385486.1	NP_385486.1 [220-255]		2	4133.13
High	[K].NDNIVYIGDLIQK.[T]		1	1	1	NP_385486.1	NP_385486.1 [271-283]		0	1504.8
High	[R].NRSEDAPIGLIPVDSLYSPVKK.[V]		1	1	2	NP_385486.1	NP_385486.1 [158-179]		2	2398.3
High	[K].NWQELIKPNKVEFASSGR.[T]		1	1	2	NP_385486.1	NP_385486.1 [5-22]		1	2103.1
High	[R].SEDAPIGLIPVDSLYSPVK.[K]		1	1	1	NP_385486.1	NP_385486.1 [160-178]		0	2000.06
High	[R].SEDAPIGLIPVDSLYSPVKK.[V]		1	1	1	NP_385486.1	NP_385486.1 [160-179]		1	2128.15
NP_387122.1	ABC transporter ATP-binding protein [Sinorhizobium meliloti 1021]	56	10	27	10	356	38.5	6.96	99.43	10
Confidence	Annotated Sequence	Modifications	# Protein Groups	# Proteins	# PSMs	Master Protein Accessions	Positions in Master Proteins	Modifications in Master Proteins	# Missed Cleavages	Theo. MH+ [Da]
High	[R].GTLNVLLGPTLSGK.[T]		1	1	3	NP_387122.1	NP_387122.1 [27-40]		0	1369.8
High	[K].IFAASGAIFVYATTEPSEALLLGGNTATLSEGR.[I]		1	1	5	NP_387122.1	NP_387122.1 [177-209]		0	3327.71
High	[R].LMAGLDKPASGSIFFDGADVTGVPVQK.[R]		1	1	1	NP_387122.1	NP_387122.1 [46-72]		0	2720.4
High	[R].LMAGLDKPASGSIFFDGADVTGVPVQK.[R]	1xOxidation [M2]	1	1	4	NP_387122.1	NP_387122.1 [46-72]		0	2736.39
High	[K].LREELREELPK.[I]		1	1	1	NP_387122.1	NP_387122.1 [166-176]		2	1411.79
High	[K].NADLVLLDEPLANLDYK.[L]		1	1	2	NP_387122.1	NP_387122.1 [149-165]		0	1916
High	[R].SVAMVYQQFINYPAMTVYENIASPMR.[I]	2xOxidation [M15; M25]	1	1	1	NP_387122.1	NP_387122.1 [74-99]		0	3055.44
High	[K].TAISEITGSESFIHVAFAGAR.[W]		1	1	4	NP_387122.1	NP_387122.1 [296-316]		0	2164.1
High	[R].TFADPPLNTIGLLK.[T]		1	1	1	NP_387122.1	NP_387122.1 [231-244]		0	1499.85
High	[K].TGSQFVLEGKPVLAVPSHLR.[S]		1	1	3	NP_387122.1	NP_387122.1 [245-264]		0	2135.2
High	[K].VVGGETHIHPTDLVLER.[G]		1	1	2	NP_387122.1	NP_387122.1 [10-26]		0	1872
NP_387159.1	2-oxoglutarate dehydrogenase E1 component [Sinorhizobium meliloti 1021]	30	18	30	18	998	112.1	6.61	99.05	18
Confidence	Annotated Sequence	Modifications	# Protein Groups	# Proteins	# PSMs	Master Protein Accessions	Positions in Master Proteins	Modifications in Master Proteins	# Missed Cleavages	Theo. MH+ [Da]
High	[K].ADWLDGAWSGLR.[T]		1	1	1	NP_387159.1	NP_387159.1 [576-587]		0	1346.65
High	[R].AHLEQEFEAGQSYKPNK.[A]		1	1	1	NP_387159.1	NP_387159.1 [559-575]		0	1975.95
High	[K].AKAEEAAAVAGVALSEAEVHQSTR.[D]		1	1	2	NP_387159.1	NP_387159.1 [99-122]		1	2395.22
High	[R].AVSSLSEMAGESSFHR.[L]		1	1	1	NP_387159.1	NP_387159.1 [840-855]		0	1694.78
High	[R].FGVDGGESLIPALEQIIK.[R]		1	1	4	NP_387159.1	NP_387159.1 [264-281]		0	1886.03
Medium	[R].KLSEIPAGFSAHR.[T]		1	1	1	NP_387159.1	NP_387159.1 [613-625]		1	1412.76
High	[K].LDPLGLADPVEDYDELSPK.[T]		1	1	1	NP_387159.1	NP_387159.1 [144-162]		0	2086.02
High	[K].IFIDNVLGLEYATVR.[E]		1	1	2	NP_387159.1	NP_387159.1 [175-189]		0	1722.94
High	[R].LIAEGLISEGEVEK.[M]		1	1	1	NP_387159.1	NP_387159.1 [539-552]		0	1486.8
High	[K].LIEAEGFEQFIDVK.[Y]		1	1	2	NP_387159.1	NP_387159.1 [244-257]		0	1637.84
High	[R].LLWDDAEVIKDGPIK.[L]		1	1	1	NP_387159.1	NP_387159.1 [856-870]		1	1711.93
High	[K].MIEAPIFHVNGDDPEAVVYAAK.[V]		1	1	1	NP_387159.1	NP_387159.1 [462-483]		0	2386.17
Medium	[K].MIEAPIFHVNGDDPEAVVYAAK.[V]	1xDeamidated [N10]	1	1	1	NP_387159.1	NP_387159.1 [462-483]		0	2387.16
High	[R].VEQLYPFPAK.[A]		1	1	1	NP_387159.1	NP_387159.1 [908-917]		0	1191.64
High	[R].VGGTVHFIINNQIGFTTNPAFSR.[S]		1	1	1	NP_387159.1	NP_387159.1 [429-451]		0	2490.29
High	[K].VMPLILHGDAAFAGQGVVAEILGLSGLR.[G]		1	1	1	NP_387159.1	NP_387159.1 [398-425]		0	2804.55
High	[K].VMPLILHGDAAFAGQGVVAEILGLSGLR.[G]	1xOxidation [M2]	1	1	1	NP_387159.1	NP_387159.1 [398-425]		0	2820.54
High	[K].VYYDLLEER.[E]		1	1	2	NP_387159.1	NP_387159.1 [887-895]		0	1199.59
High	[R].YEADPSSVSAEWQSFFK.[A]		1	1	3	NP_387159.1	NP_387159.1 [31-47]		0	1977.89
High	[R].YIPLANLSPTQAR.[Y]		1	1	2	NP_387159.1	NP_387159.1 [692-704]		0	1443.8
NP_385425.3	acetyl-CoA carboxylase biotin carboxylase subunit [Sinorhizobium meliloti 1021]	59	16	28	16	449	49	6.1	97.04	16
Confidence	Annotated Sequence	Modifications	# Protein Groups	# Proteins	# PSMs	Master Protein Accessions	Positions in Master Proteins	Modifications in Master Proteins	# Missed Cleavages	Theo. MH+ [Da]
High	[K].ELGIATVAVHSTADSDAMHVR.[L]		1	1	2	NP_385425.3	NP_385425.3 [25-45]		0	2180.08
High	[K].ELGIATVAVHSTADSDAMHVR.[L]	1xOxidation [M18]	1	1	2	NP_385425.3	NP_385425.3 [25-45]		0	2196.07
High	[K].FADILDAHGITFIGPTAEHIR.[L]		1	1	2	NP_385425.3	NP_385425.3 [93-113]		0	2294.19
High	[R].GAGTIEFLYENGEFYFIEMNTR.[L]		1	1	1	NP_385425.3	NP_385425.3 [271-292]		0	2601.2
High	[R].HIEIQVVGDGEGNAIHLGER.[D]		1	1	1	NP_385425.3	NP_385425.3 [209-228]		0	2143.09
High	[K].KTAEELGIPVVPGSDGEVRPENALEIAR.[Q]		1	1	1	NP_385425.3	NP_385425.3 [123-150]		1	2946.55
High	[R].IPPYYDSLIGK.[L]		1	1	1	NP_385425.3	NP_385425.3 [377-387]		0	1265.68
High	[R].LQVEHPITEAITGIDLVHEQIR.[V]		1	1	4	NP_385425.3	NP_385425.3 [293-314]		0	2511.36
Medium	[R].QIGFPVLIK.[A]		1	1	2	NP_385425.3	NP_385425.3 [151-159]		0	1014.63
High	[R].RVLDEFVIDGIK.[T]		1	1	1	NP_385425.3	NP_385425.3 [404-415]		1	1403.79
High	[R].SEAAAAFGNDAVYMEK.[F]		1	1	1	NP_385425.3	NP_385425.3 [187-202]		0	1673.75
High	[R].SEAAAAFGNDAVYMEK.[F]	1xOxidation [M14]	1	1	1	NP_385425.3	NP_385425.3 [187-202]		0	1689.74
High	[K].TAEELGIPVVPGSDGEVRPENALEIAR.[Q]		1	1	1	NP_385425.3	NP_385425.3 [124-150]		0	2818.46
High	[R].TEEELENAVATAR.[S]		1	1	1	NP_385425.3	NP_385425.3 [174-186]		0	1432.69
High	[R].TFVPSPGTITHFHAPGGLGVR.[V]		1	1	3	NP_385425.3	NP_385425.3 [346-366]		0	2148.13
High	[K].TTLPLFQDLINNQDIANGDYDIHWLEHHLATTSA.[-]		1	1	1	NP_385425.3	NP_385425.3 [416-449]		0	3876.88
High	[R].VLDEFVIDGIK.[T]		1	1	2	NP_385425.3	NP_385425.3 [405-415]		0	1247.69
High	[K].VWEEANSPALNVEQR.[M]		1	1	1	NP_385425.3	NP_385425.3 [239-253]		0	1741.85
NP_384145.1	S-adenosyl-L-homocysteine hydrolase [Sinorhizobium meliloti 1021]	41	11	24	11	466	50.6	5.57	91.05	11
Confidence	Annotated Sequence	Modifications	# Protein Groups	# Proteins	# PSMs	Master Protein Accessions	Positions in Master Proteins	Modifications in Master Proteins	# Missed Cleavages	Theo. MH+ [Da]
High	[R].AEAGENILTNPGSEEEEILFAQIK.[K]		1	1	2	NP_384145.1	NP_384145.1 [146-169]		0	2602.29
High	[K].DMAIVGNIGHFDNEIQVSALR.[N]		1	1	2	NP_384145.1	NP_384145.1 [328-348]		0	2299.15
High	[K].DMAIVGNIGHFDNEIQVSALR.[N]	1xOxidation [M2]	1	1	1	NP_384145.1	NP_384145.1 [328-348]		0	2315.14
High	[K].GEQYKNEVYVLPK.[Q]		1	1	1	NP_384145.1	NP_384145.1 [410-422]		1	1566.82
High	[K].GETLEEYWTYTDK.[I]		1	1	1	NP_384145.1	NP_384145.1 [104-116]		0	1634.72
High	[K].GLLPFPAINVNDSVTK.[S]		1	1	2	NP_384145.1	NP_384145.1 [207-222]		0	1684.93
High	[R].LAATPGWFTR.[Q]		1	1	2	NP_384145.1	NP_384145.1 [172-181]		0	1119.59
Medium	[R].IILLSEGR.[L]		1	1	1	NP_384145.1	NP_384145.1 [370-377]		0	900.551
High	[R].LLNLGNATGHPSFVMSASFSNQVLAQIELFTK.[G]	1xOxidation [M15]	1	1	2	NP_384145.1	NP_384145.1 [378-409]		0	3450.77
High	[K].LTELSEEQASYIGVK.[Q]		1	1	2	NP_384145.1	NP_384145.1 [440-454]		0	1666.85
High	[R].ITGSLHMTIQTAVLIETLVALGAEVR.[W]	1xOxidation [M7]	1	1	5	NP_384145.1	NP_384145.1 [50-75]		0	2752.53
High	[K].WTNVKPQVDLIEFPK.[G]		1	1	3	NP_384145.1	NP_384145.1 [352-366]		0	1813.98
NP_387384.1	pyruvate carboxylase [Sinorhizobium meliloti 1021]	30	20	27	20	1152	126.2	5.77	86.56	20
Confidence	Annotated Sequence	Modifications	# Protein Groups	# Proteins	# PSMs	Master Protein Accessions	Positions in Master Proteins	Modifications in Master Proteins	# Missed Cleavages	Theo. MH+ [Da]
High	[K].ALKGEEPYDARPGSLLEDADLDAER.[K]		1	1	1	NP_387384.1	NP_387384.1 [940-964]		1	2730.32
High	[K].AQIHILDGFAIGAPESGVPR.[Q]		1	1	3	NP_387384.1	NP_387384.1 [320-339]		0	2048.09
High	[K].AQPEVLITDTTMR.[D]		1	1	1	NP_387384.1	NP_387384.1 [535-547]		0	1474.76
High	[R].ATNYIGAGTVEYLMDSDTGKFYFIEVNPR.[I]		1	1	1	NP_387384.1	NP_387384.1 [273-301]		1	3271.56
High	[R].DLGPIMSYLSIDEVIR.[V]		1	1	2	NP_387384.1	NP_387384.1 [61-76]		0	1820.95
High	[R].EGAPNLLLQMLLR.[G]		1	1	1	NP_387384.1	NP_387384.1 [608-620]		0	1467.84
High	[R].FIDTTPELFQQVK.[R]		1	1	1	NP_387384.1	NP_387384.1 [456-468]		0	1565.82
High	[R].FLTEDPWER.[L]		1	1	1	NP_387384.1	NP_387384.1 [594-602]		0	1192.56
High	[K].GRPKPSDDIAAPVVPFTGGDVKPGTK.[Q]		1	1	1	NP_387384.1	NP_387384.1 [493-518]		0	2606.39
High	[R].GVATNLTFLEAIISHPK.[F]		1	1	1	NP_387384.1	NP_387384.1 [430-446]		0	1811.01
High	[R].HVESQILGDTHGNVVHLFER.[D]		1	1	1	NP_387384.1	NP_387384.1 [216-235]		0	2287.16
High	[R].LAEEIGYPVMLK.[A]		1	1	1	NP_387384.1	NP_387384.1 [155-166]		0	1362.73
High	[R].LAEEIGYPVMLK.[A]	1xOxidation [M10]	1	1	1	NP_387384.1	NP_387384.1 [155-166]		0	1378.73
High	[K].LLTYLADVTVNGHPEVK.[G]		1	1	1	NP_387384.1	NP_387384.1 [476-492]		0	1869.01
High	[R].IQVEHTVTEVVTGIDIVK.[A]		1	1	2	NP_387384.1	NP_387384.1 [302-319]		0	1980.1
High	[R].ITTEDPEQNFIPDYGR.[I]		1	1	1	NP_387384.1	NP_387384.1 [354-369]		0	1894.88
High	[R].NLAISIGVPVVPATEPLPDDPEEIKR.[L]		1	1	1	NP_387384.1	NP_387384.1 [129-154]		1	2769.5
High	[K].TLVILNQAQGEIDEK.[G]		1	1	2	NP_387384.1	NP_387384.1 [1030-1044]		0	1670.9
High	[K].TVAIWAEEDKLALHR.[F]		1	1	1	NP_387384.1	NP_387384.1 [29-43]		1	1751.94
High	[K].VTAWAPNPGEAIQR.[M]		1	1	2	NP_387384.1	NP_387384.1 [405-418]		0	1509.78
Medium	[K].YYTALAAELEK.[A]		1	1	1	NP_387384.1	NP_387384.1 [698-708]		0	1271.65
NP_384345.1	translation initiation factor IF-2 [Sinorhizobium meliloti 1021]	31	16	23	16	889	96.6	7.43	86.05	16
Confidence	Annotated Sequence	Modifications	# Protein Groups	# Proteins	# PSMs	Master Protein Accessions	Positions in Master Proteins	Modifications in Master Proteins	# Missed Cleavages	Theo. MH+ [Da]
High	[K].AAGPSTPVEVLGLSGTPAAGDR.[F]		1	1	2	NP_384345.1	NP_384345.1 [617-638]		0	2023.05
High	[K].AAGPSTPVEVLGLSGTPAAGDRFAVVESESR.[A]		1	1	1	NP_384345.1	NP_384345.1 [617-647]		1	3027.54
High	[K].AAGVPIIVAINK.[I]		1	1	1	NP_384345.1	NP_384345.1 [486-497]		0	1165.73
High	[R].AAPAATPAAPDGAALR.[G]		1	1	1	NP_384345.1	NP_384345.1 [202-217]		0	1420.75
High	[R].ETFLGNAEILEVFNITK.[V]		1	1	1	NP_384345.1	NP_384345.1 [792-808]		0	1938.02
High	[R].EVVLPETITIQELSQR.[M]		1	1	2	NP_384345.1	NP_384345.1 [307-322]		0	1855.02
High	[K].GDVQGSIEAISGALDKLGTDEVR.[A]		1	1	1	NP_384345.1	NP_384345.1 [695-717]		1	2330.18
High	[R].GGVVLNDLSAGEMEAR.[R]		1	1	1	NP_384345.1	NP_384345.1 [104-119]		0	1617.79
High	[K].GTLTPGQIIVAGDQWGR.[V]		1	1	1	NP_384345.1	NP_384345.1 [587-603]		0	1768.93
High	[R].HANVVAGEAGGITQHIGAYQVEQNGQK.[I]		1	1	1	NP_384345.1	NP_384345.1 [411-437]		0	2776.38
High	[R].HANVVAGEAGGITQHIGAYQVEQNGQK.[I]	1xDeamidated [N24]	1	1	1	NP_384345.1	NP_384345.1 [411-437]		0	2777.36
High	[K].LLEAILLQSEILDLK.[A]		1	1	2	NP_384345.1	NP_384345.1 [542-556]		0	1711.03
High	[K].ITFIDTPGHAAFTAMR.[A]		1	1	1	NP_384345.1	NP_384345.1 [438-453]		0	1748.88
High	[K].ITFIDTPGHAAFTAMR.[A]	1xOxidation [M15]	1	1	2	NP_384345.1	NP_384345.1 [438-453]		0	1764.87
High	[K].LTLTTAAVDEDGSQR.[G]		1	1	1	NP_384345.1	NP_384345.1 [264-278]		0	1576.78
High	[R].IVHSGAGGITESDVSLAEASNAAIIGFNVR.[A]		1	1	2	NP_384345.1	NP_384345.1 [720-749]		0	2955.52
High	[R].TAEGTVVEAELDR.[G]		1	1	1	NP_384345.1	NP_384345.1 [562-574]		0	1389.69
High	[K].TLTLKPSGVTQGTVR.[Q]		1	1	1	NP_384345.1	NP_384345.1 [17-31]		0	1557.9
NP_384343.1	transcription elongation factor NusA [Sinorhizobium meliloti 1021]	46	14	23	14	542	60.8	4.63	85.99	14
Confidence	Annotated Sequence	Modifications	# Protein Groups	# Proteins	# PSMs	Master Protein Accessions	Positions in Master Proteins	Modifications in Master Proteins	# Missed Cleavages	Theo. MH+ [Da]
High	[K].AEDYSTQIPIELAR.[D]		1	1	1	NP_384343.1	NP_384343.1 [73-86]		0	1605.81
High	[K].FEVTREEAETMIVQAR.[L]		1	1	2	NP_384343.1	NP_384343.1 [492-507]		1	1908.95
High	[R].LAAGWITEEDLVKQQEEEQEQDETIEVAEGADQDA.[-]		1	1	3	NP_384343.1	NP_384343.1 [508-542]		1	3916.77
High	[R].LASQLTGWDIDILTEQEESERR.[Q]		1	1	1	NP_384343.1	NP_384343.1 [331-352]		1	2589.28
High	[K].IDIIPWSPDPASFIVNALQPAEVAK.[V]		1	1	1	NP_384343.1	NP_384343.1 [275-299]		0	2691.44
High	[R].LELLQIADAVAR.[E]		1	1	2	NP_384343.1	NP_384343.1 [8-19]		0	1311.76
High	[K].LFTMEVPEIYDGIIQIK.[S]		1	1	2	NP_384343.1	NP_384343.1 [212-228]		0	2009.07
High	[K].LFTMEVPEIYDGIIQIK.[S]	1xOxidation [M4]	1	1	2	NP_384343.1	NP_384343.1 [212-228]		0	2025.06
High	[K].LGDFIADPLPPMDFGR.[I]		1	1	1	NP_384343.1	NP_384343.1 [94-109]		0	1760.87
High	[R].LLEVVEKAEDYSTQIPIELAR.[D]		1	1	1	NP_384343.1	NP_384343.1 [66-86]		1	2416.3
High	[K].RVEYGNVIVDLGR.[G]		1	1	1	NP_384343.1	NP_384343.1 [149-161]		1	1489.81
High	[R].TIDGLTSQMLVALGEEGIK.[T]		1	1	2	NP_384343.1	NP_384343.1 [440-458]		0	1975.04
High	[K].VIDREIVLAAMADAIQK.[A]		1	1	1	NP_384343.1	NP_384343.1 [22-38]		1	1856.03
High	[R].VQAVVGELQGEKIDIIPWSPDPASFIVNALQPAEVAK.[V]		1	1	2	NP_384343.1	NP_384343.1 [263-299]		1	3929.11
High	[K].VVLDEDAERIEVVVPDEQLSLAIGR.[R]		1	1	1	NP_384343.1	NP_384343.1 [300-324]		1	2764.47
NP_386064.1	cobalamine biosynthesis protein [Sinorhizobium meliloti 1021]	46	11	21	11	354	38.2	4.84	79.22	11
Confidence	Annotated Sequence	Modifications	# Protein Groups	# Proteins	# PSMs	Master Protein Accessions	Positions in Master Proteins	Modifications in Master Proteins	# Missed Cleavages	Theo. MH+ [Da]
High	[R].ENRPDHIVIETSGLALPQPLVAAFNWPDIR.[S]		1	1	2	NP_386064.1	NP_386064.1 [97-126]		0	3368.77
Medium	[R].KIPATVITGFLGAGK.[T]		1	1	1	NP_386064.1	NP_386064.1 [10-24]		1	1472.88
High	[R].IALIINEFGDLGVDGDVLK.[G]		1	1	2	NP_386064.1	NP_386064.1 [40-58]		0	2001.09
High	[K].IPATVITGFLGAGK.[T]		1	1	2	NP_386064.1	NP_386064.1 [11-24]		0	1344.79
High	[R].LVVIGLHDMDEPAVR.[A]		1	1	2	NP_386064.1	NP_386064.1 [333-347]		0	1663.88
High	[R].LVVIGLHDMDEPAVR.[A]	1xOxidation [M9]	1	1	2	NP_386064.1	NP_386064.1 [333-347]		0	1679.88
High	[R].NGEVAAAILLGLGVGTEGDIVNR.[K]		1	1	1	NP_386064.1	NP_386064.1 [220-242]		0	2238.21
High	[R].NGEVAAAILLGLGVGTEGDIVNR.[K]	1xDeamidated [N1]	1	1	2	NP_386064.1	NP_386064.1 [220-242]		0	2239.19
High	[R].NGEVAAAILLGLGVGTEGDIVNRK.[S]		1	1	1	NP_386064.1	NP_386064.1 [220-243]		1	2366.3
High	[R].NGEVAAAILLGLGVGTEGDIVNRK.[S]	1xDeamidated [N1]	1	1	1	NP_386064.1	NP_386064.1 [220-243]		1	2367.29
High	[R].SEVTVDGVVTVVDSAAVAAGR.[F]		1	1	2	NP_386064.1	NP_386064.1 [127-147]		0	2002.05
High	[K].TDLIDAAGLK.[S]		1	1	1	NP_386064.1	NP_386064.1 [190-199]		0	1016.56
High	[R].VGDDNLDHESPLEELFEDQLTAADLIVLNK.[T]		1	1	1	NP_386064.1	NP_386064.1 [160-189]		0	3352.64
High	[R].VGDDNLDHESPLEELFEDQLTAADLIVLNKTDLIDAAGLK.[S]		1	1	1	NP_386064.1	NP_386064.1 [160-199]		1	4350.19
NP_384683.1	fatty acid synthase transmembrane protein [Sinorhizobium meliloti 1021]	18	20	21	20	2504	266.4	6.01	74.63	20
Confidence	Annotated Sequence	Modifications	# Protein Groups	# Proteins	# PSMs	Master Protein Accessions	Positions in Master Proteins	Modifications in Master Proteins	# Missed Cleavages	Theo. MH+ [Da]
High	[R].AFDYDEIGNAFR.[L]		1	1	1	NP_384683.1	NP_384683.1 [2063-2074]		0	1417.64
High	[R].AGDDAVSFNAGFISEATLDHQAVHSVASR.[S]		1	1	1	NP_384683.1	NP_384683.1 [1327-1355]		0	2972.41
High	[R].ALNAGEIDTAIVGGVNILAHPLPFVGFAQAR.[M]		1	1	1	NP_384683.1	NP_384683.1 [184-214]		0	3131.7
High	[R].AVEAVLVNNAYAEALSR.[L]		1	1	1	NP_384683.1	NP_384683.1 [1301-1317]		0	1789.94
High	[K].AVLALENNYLPASLHFETPNEQIDFDGLNVR.[V]		1	1	1	NP_384683.1	NP_384683.1 [357-387]		0	3499.75
High	[R].DAFIELPALPFEPVELRPAATTDATDLFGR.[S]		1	1	2	NP_384683.1	NP_384683.1 [858-887]		0	3272.68
High	[R].LIELGSVSAGFSR.[R]		1	1	1	NP_384683.1	NP_384683.1 [1380-1392]		0	1335.73
High	[K].IPVQILDINYPFHHPIIDR.[A]		1	1	1	NP_384683.1	NP_384683.1 [709-727]		0	2300.26
High	[R].LSEDDWTVHAVAR.[S]		1	1	1	NP_384683.1	NP_384683.1 [991-1003]		0	1498.73
High	[R].LVLVAPGGAPLSASAGSGLNSGLWAFAR.[V]		1	1	1	NP_384683.1	NP_384683.1 [1661-1688]		0	2639.43
High	[R].NALFEVILR.[S]		1	1	1	NP_384683.1	NP_384683.1 [2355-2363]		0	1074.63
High	[K].QFGLDYGPQFQLLSK.[A]		1	1	1	NP_384683.1	NP_384683.1 [1038-1052]		0	1740.9
High	[R].RQEGLAGLAVGFGAIADAGYLTQNADVNDLLAK.[R]		1	1	1	NP_384683.1	NP_384683.1 [2273-2305]		1	3331.73
High	[R].RTELAYLSTVTGAALDGTALDPDYWWK.[N]		1	1	1	NP_384683.1	NP_384683.1 [743-769]		1	3013.49
High	[R].SMPPGSGLVAAVSAPSIFADFALGLSGGWFER.[S]	1xOxidation [M2]	1	1	1	NP_384683.1	NP_384683.1 [1468-1499]		0	3210.59
High	[K].VATAMPATLAEPIDDNGVDNATLLFNAAIYR.[A]		1	1	1	NP_384683.1	NP_384683.1 [1194-1224]		0	3247.63
High	[K].VDPDGVHLVVGGIGGFGLVAANWLVEK.[G]		1	1	1	NP_384683.1	NP_384683.1 [2107-2133]		0	2718.46
Medium	[R].VLLQLAWR.[A]		1	1	1	NP_384683.1	NP_384683.1 [91-98]		0	998.615
High	[R].VLQNEYEFIDVHTLDLAGDADIGRK.[D]		1	1	1	NP_384683.1	NP_384683.1 [1689-1713]		1	2831.42
High	[R].VTGDLAADMATLR.[A]		1	1	1	NP_384683.1	NP_384683.1 [1588-1600]		0	1333.68
NP_385434.1	ribonuclease E protein [Sinorhizobium meliloti 1021]	24	15	23	15	924	102.2	5.15	74.27	15
Confidence	Annotated Sequence	Modifications	# Protein Groups	# Proteins	# PSMs	Master Protein Accessions	Positions in Master Proteins	Modifications in Master Proteins	# Missed Cleavages	Theo. MH+ [Da]
Medium	[R].DFEYLMR.[L]		1	1	1	NP_385434.1	NP_385434.1 [337-343]		0	973.445
High	[R].DLSAIATEPVVTSSK.[G]		1	1	2	NP_385434.1	NP_385434.1 [888-902]		0	1517.81
High	[R].DLSAIATEPVVTSSKGEGEEEPTKPK.[K]		1	1	2	NP_385434.1	NP_385434.1 [888-913]		1	2699.36
High	[K].DISEIVVSGEEGYKEAK.[G]		1	1	1	NP_385434.1	NP_385434.1 [379-395]		1	1852.92
High	[R].DLYNKDISEIVVSGEEGYKEAK.[G]		1	1	1	NP_385434.1	NP_385434.1 [374-395]		2	2486.23
High	[K].FAPAGDTVAEVVAQAEAAEAAGEAAEAAAEKPK.[A]		1	1	3	NP_385434.1	NP_385434.1 [113-145]		0	3140.54
High	[K].GAALTTYLSLAGR.[Y]		1	1	1	NP_385434.1	NP_385434.1 [266-278]		0	1293.72
High	[R].GLDVPQGMGVILR.[T]		1	1	1	NP_385434.1	NP_385434.1 [311-323]		0	1354.75
High	[R].GLDVPQGMGVILR.[T]	1xOxidation [M8]	1	1	1	NP_385434.1	NP_385434.1 [311-323]		0	1370.75
High	[R].HGFLAFAEIHPDYYQIPLADR.[Q]		1	1	2	NP_385434.1	NP_385434.1 [66-86]		0	2473.23
High	[R].MLQPQVTLK.[S]		1	1	2	NP_385434.1	NP_385434.1 [431-439]		0	1057.61
High	[K].SGGYIIINQTEALVSIDVNSGR.[S]		1	1	2	NP_385434.1	NP_385434.1 [440-461]		0	2306.2
High	[R].TTPDIALYLLNQK.[R]		1	1	1	NP_385434.1	NP_385434.1 [596-608]		0	1489.83
High	[R].TTPDIALYLLNQKR.[S]		1	1	1	NP_385434.1	NP_385434.1 [596-609]		1	1645.93
High	[K].TVEAQPEATEAAPEAVEEAVADLEGAKPAR.[A]		1	1	1	NP_385434.1	NP_385434.1 [855-884]		0	3049.5
Medium	[R].YSVLMPNTAR.[G]		1	1	1	NP_385434.1	NP_385434.1 [279-288]		0	1151.59
NP_385601.1	30S ribosomal protein S2 [Sinorhizobium meliloti 1021]	40	9	21	9	255	28	5.97	73.9	9
Confidence	Annotated Sequence	Modifications	# Protein Groups	# Proteins	# PSMs	Master Protein Accessions	Positions in Master Proteins	Modifications in Master Proteins	# Missed Cleavages	Theo. MH+ [Da]
High	[R].ALQVVSDTVASGGR.[V]		1	1	2	NP_385601.1	NP_385601.1 [55-68]		0	1359.72
High	[R].DLGASEEVPVEPALEEASEA.[-]		1	1	1	NP_385601.1	NP_385601.1 [236-255]		0	2041.94
High	[R].DMGGTPDLMFIIDTNKESIAIDEAKR.[L]		1	1	1	NP_385601.1	NP_385601.1 [154-179]		2	2880.41
High	[R].DMGGTPDLMFIIDTNKESIAIDEAKR.[L]	1xOxidation [M]	1	1	2	NP_385601.1	NP_385601.1 [154-179]		2	2896.41
High	[R].DMGGTPDLMFIIDTNKESIAIDEAKR.[L]	2xOxidation [M2; M9]	1	1	1	NP_385601.1	NP_385601.1 [154-179]		2	2912.4
High	[R].KLDEILASEASGFTK.[K]		1	1	3	NP_385601.1	NP_385601.1 [118-132]		1	1608.85
High	[R].KLDEILASEASGFTKK.[E]		1	1	2	NP_385601.1	NP_385601.1 [118-133]		2	1736.94
High	[K].LDEILASEASGFTK.[K]		1	1	1	NP_385601.1	NP_385601.1 [119-132]		0	1480.75
High	[K].LDEILASEASGFTKK.[E]		1	1	1	NP_385601.1	NP_385601.1 [119-133]		1	1608.85
High	[R].NNVHIIDLAQTVPMLSR.[A]		1	1	3	NP_385601.1	NP_385601.1 [38-54]		0	1921.03
High	[R].NNVHIIDLAQTVPMLSR.[A]	1xOxidation [M14]	1	1	2	NP_385601.1	NP_385601.1 [38-54]		0	1937.03
High	[R].WLGGMMTNWK.[T]	1xOxidation [M6]	1	1	1	NP_385601.1	NP_385601.1 [98-107]		0	1239.56
High	[R].WLGGMMTNWK.[T]	2xOxidation [M5; M6]	1	1	1	NP_385601.1	NP_385601.1 [98-107]		0	1255.56
NP_384420.1	GMP synthase [Sinorhizobium meliloti 1021]	37	12	20	12	520	57.2	6.11	73.81	12
Confidence	Annotated Sequence	Modifications	# Protein Groups	# Proteins	# PSMs	Master Protein Accessions	Positions in Master Proteins	Modifications in Master Proteins	# Missed Cleavages	Theo. MH+ [Da]
High	[K].AVILSGSPASTLDTGSPR.[A]		1	1	2	NP_384420.1	NP_384420.1 [53-70]		0	1728.91
High	[R].AVTSVDGMTADFYHYDMEFLGR.[A]		1	1	1	NP_384420.1	NP_384420.1 [469-490]		0	2525.11
High	[R].ELGLPESFIGR.[H]		1	1	1	NP_384420.1	NP_384420.1 [385-395]		0	1217.65
High	[R].FIGELEGVSDPETK.[R]		1	1	1	NP_384420.1	NP_384420.1 [289-302]		0	1520.75
High	[R].HPFPGPGLAIR.[C]		1	1	1	NP_384420.1	NP_384420.1 [396-406]		0	1161.65
High	[K].KLGGADFLAQGTLYPDVIESVSFTGGPSVTIK.[S]		1	1	4	NP_384420.1	NP_384420.1 [320-351]		1	3267.71
High	[K].IAGITGDWTMSAYR.[A]		1	1	1	NP_384420.1	NP_384420.1 [196-209]		0	1541.74
High	[K].IAGITGDWTMSAYR.[A]	1xOxidation [M10]	1	1	1	NP_384420.1	NP_384420.1 [196-209]		0	1557.74
High	[R].LFIEVFEEEAK.[K]		1	1	1	NP_384420.1	NP_384420.1 [309-319]		0	1353.69
High	[K].LGGADFLAQGTLYPDVIESVSFTGGPSVTIK.[S]		1	1	1	NP_384420.1	NP_384420.1 [321-351]		0	3139.62
High	[R].VTALPEGFEVVATSSNAPFAFIADEK.[R]		1	1	1	NP_384420.1	NP_384420.1 [142-167]		0	2710.36
High	[R].VVYDVTSKPPGTIEWE.[-]		1	1	2	NP_384420.1	NP_384420.1 [505-520]		0	1819.91
High	[K].YYAVQFHPEVVHTPDGAK.[L]		1	1	3	NP_384420.1	NP_384420.1 [170-187]		0	2058.01
NP_387445.1	transcription termination factor Rho [Sinorhizobium meliloti 1021]	43	13	22	13	421	47	6.01	73.7	13
Confidence	Annotated Sequence	Modifications	# Protein Groups	# Proteins	# PSMs	Master Protein Accessions	Positions in Master Proteins	Modifications in Master Proteins	# Missed Cleavages	Theo. MH+ [Da]
High	[R].DVVILLDSVTR.[L]		1	1	1	NP_387445.1	NP_387445.1 [262-272]		0	1229.71
High	[R].HVQVAEMVIEK.[A]		1	1	1	NP_387445.1	NP_387445.1 [242-252]		0	1282.68
High	[R].KQELMFAILK.[M]		1	1	1	NP_387445.1	NP_387445.1 [34-43]		1	1220.71
High	[R].ILAPMGTTDAIEFLIDK.[L]		1	1	1	NP_387445.1	NP_387445.1 [389-405]		0	1847.98
High	[R].ILAPMGTTDAIEFLIDK.[L]	1xOxidation [M5]	1	1	1	NP_387445.1	NP_387445.1 [389-405]		0	1863.98
High	[R].MDEVIFEEFKGTGNSEIVLDR.[K]		1	1	1	NP_387445.1	NP_387445.1 [330-350]		1	2428.17
High	[K].NKTPTDLLAFAEELEVENASTMR.[K]		1	1	1	NP_387445.1	NP_387445.1 [11-33]		1	2579.27
High	[K].NKTPTDLLAFAEELEVENASTMR.[K]	1xOxidation [M22]	1	1	2	NP_387445.1	NP_387445.1 [11-33]		1	2595.26
High	[R].NIEEGGSLTIIATALIDTGSR.[M]		1	1	3	NP_387445.1	NP_387445.1 [309-329]		0	2131.12
High	[R].SVKGEVVSSTFDEPATR.[H]		1	1	4	NP_387445.1	NP_387445.1 [225-241]		1	1808.9
High	[K].VHFDNLTPLYPNER.[F]		1	1	2	NP_387445.1	NP_387445.1 [134-147]		0	1714.85
High	[R].VIDLVAPLGK.[G]		1	1	1	NP_387445.1	NP_387445.1 [164-173]		0	1024.64
High	[K].VLTGGVDANALQRPK.[R]		1	1	1	NP_387445.1	NP_387445.1 [287-301]		0	1538.86
High	[K].VNTINFDDPEK.[I]		1	1	1	NP_387445.1	NP_387445.1 [119-129]		0	1291.62
High	[K].VNTINFDDPEKIR.[H]		1	1	1	NP_387445.1	NP_387445.1 [119-131]		1	1560.8
NP_385905.2	recombinase A [Sinorhizobium meliloti 1021]	45	12	20	12	361	38.8	5.35	73.42	12
Confidence	Annotated Sequence	Modifications	# Protein Groups	# Proteins	# PSMs	Master Protein Accessions	Positions in Master Proteins	Modifications in Master Proteins	# Missed Cleavages	Theo. MH+ [Da]
High	[K].ALEAALSQIER.[S]		1	1	2	NP_385905.2	NP_385905.2 [19-29]		0	1200.66
High	[K].DSVVEIETVSTGSLGLDIALGIGGLPK.[G]		1	1	1	NP_385905.2	NP_385905.2 [43-69]		0	2640.43
High	[R].KLGVDLENLLISQPDTGEQALEITDTLVR.[S]		1	1	4	NP_385905.2	NP_385905.2 [117-145]		1	3180.7
High	[K].LGVDLENLLISQPDTGEQALEITDTLVR.[S]		1	1	1	NP_385905.2	NP_385905.2 [118-145]		0	3052.6
High	[K].IGVMFGSPETTTGGNALK.[F]		1	1	1	NP_385905.2	NP_385905.2 [210-227]		0	1779.89
High	[K].IGVMFGSPETTTGGNALK.[F]	1xOxidation [M4]	1	1	1	NP_385905.2	NP_385905.2 [210-227]		0	1795.89
High	[R].IIEIYGPESSGK.[T]		1	1	2	NP_385905.2	NP_385905.2 [72-83]		0	1292.67
High	[K].QVEFDIMYGEGVSK.[T]		1	1	1	NP_385905.2	NP_385905.2 [268-281]		0	1601.75
High	[R].SGAIDILVIDSVAALVPR.[A]		1	1	3	NP_385905.2	NP_385905.2 [146-163]		0	1809.05
High	[K].SGAWFSYNSQR.[L]		1	1	1	NP_385905.2	NP_385905.2 [298-308]		0	1302.59
High	[K].TGELIDLGVK.[A]		1	1	1	NP_385905.2	NP_385905.2 [282-291]		0	1044.59
High	[K].TTLALQTIAEAQK.[K]		1	1	1	NP_385905.2	NP_385905.2 [84-96]		0	1387.78
High	[K].TTLALQTIAEAQKK.[G]		1	1	1	NP_385905.2	NP_385905.2 [84-97]		1	1515.87
NP_385171.1	GTP pyrophosphokinase (ATP:GTP 3'-pyrophosphotransferase) protein [Sinorhizobium meliloti 1021]	29	14	21	14	741	83.7	6.61	72.83	14
Confidence	Annotated Sequence	Modifications	# Protein Groups	# Proteins	# PSMs	Master Protein Accessions	Positions in Master Proteins	Modifications in Master Proteins	# Missed Cleavages	Theo. MH+ [Da]
Medium	[R].GELSSLDVLR.[A]		1	1	1	NP_385171.1	NP_385171.1 [533-542]		0	1088.59
High	[R].GLSGNAEVHFSPAGAVPGDR.[I]		1	1	1	NP_385171.1	NP_385171.1 [599-618]		0	1937.95
High	[K].GITIYPIQSPILQK.[F]		1	1	1	NP_385171.1	NP_385171.1 [628-641]		0	1570.92
High	[K].KIEEELSELLQAEGLTDAQVR.[G]		1	1	1	NP_385171.1	NP_385171.1 [215-235]		1	2371.24
High	[R].IAVSALNEPGTLAEVAQAIATTDVNIR.[S]		1	1	2	NP_385171.1	NP_385171.1 [668-694]		0	2737.47
High	[K].LLLAISDDVR.[V]		1	1	1	NP_385171.1	NP_385171.1 [122-131]		0	1114.65
High	[R].LNNGDEVEIIR.[S]		1	1	1	NP_385171.1	NP_385171.1 [442-452]		0	1271.66
High	[R].ISEETMDIYAPLAGR.[M]		1	1	2	NP_385171.1	NP_385171.1 [158-172]		0	1665.82
High	[R].ISEETMDIYAPLAGR.[M]	1xOxidation [M6]	1	1	1	NP_385171.1	NP_385171.1 [158-172]		0	1681.81
High	[R].MHEIAEYGIAAHALYK.[D]	1xOxidation [M1]	1	1	1	NP_385171.1	NP_385171.1 [328-343]		0	1832.9
High	[K].QNDYQSIHTTIIGPSR.[Q]		1	1	2	NP_385171.1	NP_385171.1 [301-316]		0	1829.91
High	[K].SLSFEQLSDVWGFR.[I]		1	1	1	NP_385171.1	NP_385171.1 [252-265]		0	1670.82
High	[R].TPTSNAYSWLR.[R]		1	1	1	NP_385171.1	NP_385171.1 [355-365]		0	1295.64
High	[R].VAADFSELQFDLEVWDLR.[Q]		1	1	2	NP_385171.1	NP_385171.1 [701-718]		0	2153.05
High	[R].VTVKPSADDGWFNMR.[S]		1	1	2	NP_385171.1	NP_385171.1 [553-567]		0	1722.83
High	[R].VTVKPSADDGWFNMR.[S]	1xOxidation [M14]	1	1	1	NP_385171.1	NP_385171.1 [553-567]		0	1738.82
NP_385652.1	trigger factor [Sinorhizobium meliloti 1021]	42	15	22	15	491	54.3	4.91	71.99	15
Confidence	Annotated Sequence	Modifications	# Protein Groups	# Proteins	# PSMs	Master Protein Accessions	Positions in Master Proteins	Modifications in Master Proteins	# Missed Cleavages	Theo. MH+ [Da]
High	[K].DVAAAAPIEINDELATK.[L]		1	1	2	NP_385652.1	NP_385652.1 [247-263]		0	1740.9
High	[R].EVVDVSEDEVNEQIQR.[I]		1	1	1	NP_385652.1	NP_385652.1 [136-151]		0	1887.89
High	[R].FIPGFEEQLVGVK.[A]		1	1	1	NP_385652.1	NP_385652.1 [202-214]		0	1462.79
High	[R].GQIESQFGSITR.[Q]		1	1	1	NP_385652.1	NP_385652.1 [278-289]		0	1322.67
High	[R].LGLVLSEIGEK.[A]		1	1	1	NP_385652.1	NP_385652.1 [359-369]		0	1157.68
High	[R].LVDAEFENIWR.[Q]		1	1	2	NP_385652.1	NP_385652.1 [312-322]		0	1391.7
High	[-].MQVIETLAQGLKR.[E]		1	1	1	NP_385652.1	NP_385652.1 [1-13]		1	1486.84
High	[R].QLLDQLDELYQFDTPER.[L]		1	1	1	NP_385652.1	NP_385652.1 [295-311]		0	2123.03
High	[K].SIMADLVNEIVR.[E]		1	1	2	NP_385652.1	NP_385652.1 [61-72]		0	1359.73
High	[K].SIMADLVNEIVR.[E]	1xOxidation [M3]	1	1	1	NP_385652.1	NP_385652.1 [61-72]		0	1375.72
High	[K].TFADEDTTEEEARAEYR.[K]		1	1	1	NP_385652.1	NP_385652.1 [334-350]		1	2032.87
High	[K].TITVTFPADYPAANLAGK.[E]		1	1	1	NP_385652.1	NP_385652.1 [220-237]		0	1849.97
High	[K].VDGEAFDGGKDEDAELVLGSNR.[F]		1	1	4	NP_385652.1	NP_385652.1 [180-201]		1	2293.06
High	[K].VVDHLLTEVSVTDK.[K]		1	1	1	NP_385652.1	NP_385652.1 [420-433]		0	1554.84
High	[K].VVDHLLTEVSVTDKK.[V]		1	1	1	NP_385652.1	NP_385652.1 [420-434]		1	1682.93
High	[K].VVIPADEMQAR.[M]		1	1	1	NP_385652.1	NP_385652.1 [17-27]		0	1228.64
NP_385893.1	30S ribosomal protein S4 [Sinorhizobium meliloti 1021]	45	10	21	10	205	23.5	9.96	71.57	10
Confidence	Annotated Sequence	Modifications	# Protein Groups	# Proteins	# PSMs	Master Protein Accessions	Positions in Master Proteins	Modifications in Master Proteins	# Missed Cleavages	Theo. MH+ [Da]
High	[R].DVPDYIEADHNK.[M]		1	1	1	NP_385893.1	NP_385893.1 [163-174]		0	1415.64
Medium	[K].FVPTVFAAR.[Q]		1	1	1	NP_385893.1	NP_385893.1 [105-113]		0	1007.57
High	[R].KGDTPENLVGLLESR.[L]		1	1	2	NP_385893.1	NP_385893.1 [81-95]		1	1627.86
Medium	[R].LDAIVYR.[A]		1	1	1	NP_385893.1	NP_385893.1 [96-102]		0	849.483
High	[K].LSDFGVQLR.[A]		1	1	1	NP_385893.1	NP_385893.1 [45-53]		0	1034.56
High	[K].QLVTVLEAVQLAER.[D]		1	1	3	NP_385893.1	NP_385893.1 [149-162]		0	1568.9
High	[K].QLVTVLEAVQLAERDVPDYIEADHNK.[M]		1	1	1	NP_385893.1	NP_385893.1 [149-174]		1	2965.53
High	[R].RKGDTPENLVGLLESR.[L]		1	1	2	NP_385893.1	NP_385893.1 [80-95]		2	1783.97
High	[K].SKQLVTVLEAVQLAER.[D]		1	1	1	NP_385893.1	NP_385893.1 [147-162]		1	1784.03
High	[R].VPALSDVPYPVVMEPHLVVEFYSR.[-]		1	1	4	NP_385893.1	NP_385893.1 [182-205]		0	2743.42
High	[R].VPALSDVPYPVVMEPHLVVEFYSR.[-]	1xOxidation [M13]	1	1	4	NP_385893.1	NP_385893.1 [182-205]		0	2759.41
NP_385615.1	type II citrate synthase [Sinorhizobium meliloti 1021]	29	12	23	12	429	48	6.48	69.27	12
Confidence	Annotated Sequence	Modifications	# Protein Groups	# Proteins	# PSMs	Master Protein Accessions	Positions in Master Proteins	Modifications in Master Proteins	# Missed Cleavages	Theo. MH+ [Da]
High	[K].ALGFPTTMFTVLFALAR.[T]		1	1	2	NP_385615.1	NP_385615.1 [373-389]		0	1856.01
High	[K].ALGFPTTMFTVLFALAR.[T]	1xOxidation [M8]	1	1	2	NP_385615.1	NP_385615.1 [373-389]		0	1872.01
High	[K].KLYPNIDFYSGITLK.[A]		1	1	1	NP_385615.1	NP_385615.1 [358-372]		1	1771.96
High	[R].IALTDEYFIEK.[K]		1	1	2	NP_385615.1	NP_385615.1 [347-357]		0	1341.69
High	[R].IALTDEYFIEKK.[L]		1	1	2	NP_385615.1	NP_385615.1 [347-358]		1	1469.79
High	[R].IFILHADHEQNASTSTVR.[L]		1	1	2	NP_385615.1	NP_385615.1 [223-240]		0	2039.03
High	[K].ITYIDGDEGVLLHR.[G]		1	1	2	NP_385615.1	NP_385615.1 [57-70]		0	1600.83
High	[K].LYPNIDFYSGITLK.[A]		1	1	2	NP_385615.1	NP_385615.1 [359-372]		0	1643.87
High	[K].MPTIAAMAYK.[Y]		1	1	1	NP_385615.1	NP_385615.1 [169-178]		0	1096.55
High	[K].MPTIAAMAYK.[Y]	1xOxidation [M1]	1	1	1	NP_385615.1	NP_385615.1 [169-178]		0	1112.55
High	[K].NDLDYASNFLR.[M]		1	1	1	NP_385615.1	NP_385615.1 [190-200]		0	1327.63
High	[R].QLYVGAPLR.[D]		1	1	1	NP_385615.1	NP_385615.1 [413-421]		0	1016.59
High	[R].QLYVGAPLRDYVPISK.[R]		1	1	2	NP_385615.1	NP_385615.1 [413-428]		1	1819.01
High	[K].YHIGQPFVYPK.[N]		1	1	2	NP_385615.1	NP_385615.1 [179-189]		0	1348.7
NP_385453.1	50S ribosomal protein L7/L12 [Sinorhizobium meliloti 1021]	52	3	17	3	126	12.8	4.86	69.24	3
Confidence	Annotated Sequence	Modifications	# Protein Groups	# Proteins	# PSMs	Master Protein Accessions	Positions in Master Proteins	Modifications in Master Proteins	# Missed Cleavages	Theo. MH+ [Da]
High	[K].IVEDLSSLTVLEAAELSK.[L]		1	1	6	NP_385453.1	NP_385453.1 [7-24]		0	1917.04
High	[K].WGVSAAAPVAVAAAGGAAGAAAPVEEEKTEFDVILTDAGANK.[I]		1	1	4	NP_385453.1	NP_385453.1 [30-71]		1	3952.99
High	[K].WGVSAAAPVAVAAAGGAAGAAAPVEEEKTEFDVILTDAGANK.[I]	1xDeamidated [N41]	1	1	1	NP_385453.1	NP_385453.1 [30-71]		1	3953.98
High	[K].WGVSAAAPVAVAAAGGAAGAAAPVEEEKTEFDVILTDAGANKINVIK.[E]		1	1	6	NP_385453.1	NP_385453.1 [30-76]		2	4520.37
NP_385602.1	elongation factor Ts [Sinorhizobium meliloti 1021]	62	13	18	13	307	32.1	5.15	66.01	13
Confidence	Annotated Sequence	Modifications	# Protein Groups	# Proteins	# PSMs	Master Protein Accessions	Positions in Master Proteins	Modifications in Master Proteins	# Missed Cleavages	Theo. MH+ [Da]
High	[K].ALAETNGDMEAAIDWLR.[A]		1	1	1	NP_385602.1	NP_385602.1 [25-41]		0	1875.89
High	[K].AVVVEINSETDFVAR.[N]		1	1	2	NP_385602.1	NP_385602.1 [70-84]		0	1648.85
High	[K].FFEEVALLSQAFVMNPDQTVEAAIK.[E]	1xOxidation [M14]	1	1	1	NP_385602.1	NP_385602.1 [242-266]		0	2813.41
High	[R].GVANVALGTDGSVAAVSK.[A]		1	1	1	NP_385602.1	NP_385602.1 [94-111]		0	1615.86
High	[K].LGVLVALK.[S]		1	1	1	NP_385602.1	NP_385602.1 [166-173]		0	812.56
High	[R].LLLGEGVEKEESDFAAEVAAAAK.[G]		1	1	1	NP_385602.1	NP_385602.1 [284-306]		1	2347.2
High	[R].LLLGEGVEKEESDFAAEVAAAAKG.[-]		1	1	2	NP_385602.1	NP_385602.1 [284-307]		2	2404.22
High	[R].NDAFQELVR.[G]		1	1	1	NP_385602.1	NP_385602.1 [85-93]		0	1091.55
High	[R].QVAMHVAATNPLAVR.[S]		1	1	1	NP_385602.1	NP_385602.1 [187-201]		0	1577.86
High	[R].SALLEVEDGVVATYVHNAAGEGIGK.[L]		1	1	2	NP_385602.1	NP_385602.1 [141-165]		0	2499.27
High	[R].SALLEVEDGVVATYVHNAAGEGIGK.[L]	1xDeamidated [N17]	1	1	1	NP_385602.1	NP_385602.1 [141-165]		0	2500.26
High	[K].SVEDTIKDAIATIGENMTLR.[R]		1	1	1	NP_385602.1	NP_385602.1 [120-139]		1	2177.11
High	[K].SVEDTIKDAIATIGENMTLRR.[S]		1	1	1	NP_385602.1	NP_385602.1 [120-140]		2	2333.21
High	[K].SVGAPIEVAGIAR.[L]		1	1	2	NP_385602.1	NP_385602.1 [271-283]		0	1239.71
NP_387422.1	aspartate-semialdehyde dehydrogenase [Sinorhizobium meliloti 1021]	44	11	19	11	344	37.5	5.63	64.26	11
Confidence	Annotated Sequence	Modifications	# Protein Groups	# Proteins	# PSMs	Master Protein Accessions	Positions in Master Proteins	Modifications in Master Proteins	# Missed Cleavages	Theo. MH+ [Da]
High	[R].AVFVADPIESK.[K]		1	1	1	NP_387422.1	NP_387422.1 [176-186]		0	1175.63
High	[K].DGMDELFNQTR.[A]		1	1	1	NP_387422.1	NP_387422.1 [165-175]		0	1325.58
Medium	[R].EMLNILSER.[G]	1xOxidation [M2]	1	1	1	NP_387422.1	NP_387422.1 [17-25]		0	1120.57
High	[K].GAALNAVQIAELLINR.[G]		1	1	3	NP_387422.1	NP_387422.1 [319-334]		0	1665.96
High	[R].KGAALNAVQIAELLINR.[G]		1	1	1	NP_387422.1	NP_387422.1 [318-334]		1	1794.06
High	[R].IAFNVIPHIDVFMEDGYTKEEWK.[V]		1	1	1	NP_387422.1	NP_387422.1 [192-214]		1	2781.36
Medium	[R].IAFNVIPHIDVFMEDGYTKEEWK.[V]	1xOxidation [M13]	1	1	1	NP_387422.1	NP_387422.1 [192-214]		1	2797.35
High	[R].IREDATVENGLNMWIVSDNLR.[K]		1	1	2	NP_387422.1	NP_387422.1 [297-317]		1	2445.22
High	[R].IVVSTYQSVSGAGK.[D]		1	1	1	NP_387422.1	NP_387422.1 [151-164]		0	1395.75
High	[R].IVVSTYQSVSGAGKDGMDELFNQTR.[A]		1	1	1	NP_387422.1	NP_387422.1 [151-175]		1	2702.31
High	[R].IVVSTYQSVSGAGKDGMDELFNQTR.[A]	1xOxidation [M17]	1	1	1	NP_387422.1	NP_387422.1 [151-175]		1	2718.3
High	[R].VPVFIGHSESVNIEFENEITADEAR.[E]		1	1	3	NP_387422.1	NP_387422.1 [236-260]		0	2802.36
High	[R].YDADVPLIVPEVNADAIAQFSK.[K]		1	1	2	NP_387422.1	NP_387422.1 [100-121]		0	2375.21
NP_385452.1	50S ribosomal protein L10 [Sinorhizobium meliloti 1021]	73	9	18	9	172	18.1	9.41	64.01	9
Confidence	Annotated Sequence	Modifications	# Protein Groups	# Proteins	# PSMs	Master Protein Accessions	Positions in Master Proteins	Modifications in Master Proteins	# Missed Cleavages	Theo. MH+ [Da]
High	[K].ASGSVVVAHYAGVTVAQMNDFR.[S]		1	1	3	NP_385452.1	NP_385452.1 [19-40]		0	2279.12
High	[K].ASGSVVVAHYAGVTVAQMNDFR.[S]	1xOxidation [M18]	1	1	1	NP_385452.1	NP_385452.1 [19-40]		0	2295.12
High	[R].EFVTELNEVFK.[A]		1	1	1	NP_385452.1	NP_385452.1 [8-18]		0	1354.69
High	[K].GQTLIAFSEDPVTAPK.[V]		1	1	1	NP_385452.1	NP_385452.1 [76-91]		0	1673.87
High	[K].IALQGTESEGMTDLFK.[G]		1	1	1	NP_385452.1	NP_385452.1 [60-75]		0	1739.85
High	[K].IALQGTESEGMTDLFK.[G]	1xOxidation [M11]	1	1	1	NP_385452.1	NP_385452.1 [60-75]		0	1755.85
High	[K].LLGLINAPATR.[V]		1	1	1	NP_385452.1	NP_385452.1 [136-146]		0	1138.69
High	[K].LVVLGGAMGATTLNAEGVK.[S]		1	1	1	NP_385452.1	NP_385452.1 [103-121]		0	1800.99
High	[K].SLATLPSLDELR.[A]		1	1	2	NP_385452.1	NP_385452.1 [122-133]		0	1314.73
High	[K].TNDKLVVLGGAMGATTLNAEGVK.[S]		1	1	3	NP_385452.1	NP_385452.1 [99-121]		1	2259.2
High	[R].VATVVAAPASQLAR.[V]		1	1	3	NP_385452.1	NP_385452.1 [147-160]		0	1353.78
NP_384458.1	myo-inositol catabolism protein [Sinorhizobium meliloti 1021]	42	11	20	11	300	33	6.05	63.36	11
Confidence	Annotated Sequence	Modifications	# Protein Groups	# Proteins	# PSMs	Master Protein Accessions	Positions in Master Proteins	Modifications in Master Proteins	# Missed Cleavages	Theo. MH+ [Da]
Medium	[K].AIQPHLDLLK.[H]		1	1	2	NP_384458.1	NP_384458.1 [84-93]		0	1147.68
High	[R].GVFTVPGDEEGGVDFLPVLK.[T]		1	1	2	NP_384458.1	NP_384458.1 [234-253]		0	2075.07
High	[R].KVVEGEGLSFLEGVR.[R]		1	1	3	NP_384458.1	NP_384458.1 [218-232]		1	1618.88
High	[R].KVVEGEGLSFLEGVRR.[G]		1	1	1	NP_384458.1	NP_384458.1 [218-233]		2	1774.98
High	[K].LLLDTGHAWFGGSDPAEVAR.[K]		1	1	2	NP_384458.1	NP_384458.1 [179-198]		0	2112.05
High	[K].LSSYDLVFVSGWHSTNLLTHDVEAEKK.[A]		1	1	3	NP_384458.1	NP_384458.1 [57-83]		1	3075.54
High	[R].NPFEYQSLGLK.[S]		1	1	1	NP_384458.1	NP_384458.1 [276-286]		0	1295.66
High	[R].RGVFTVPGDEEGGVDFLPVLK.[T]		1	1	1	NP_384458.1	NP_384458.1 [233-253]		1	2231.17
High	[K].TAAEHGYDGWLVIEAEQDSAVR.[N]		1	1	1	NP_384458.1	NP_384458.1 [254-275]		0	2417.14
High	[K].TAAEHGYDGWLVIEAEQDSAVRNPFEYQSLGLK.[S]		1	1	1	NP_384458.1	NP_384458.1 [254-286]		1	3693.78
High	[K].VVEGEGLSFLEGVR.[R]		1	1	3	NP_384458.1	NP_384458.1 [219-232]		0	1490.78
NP_385451.1	50S ribosomal protein L1 [Sinorhizobium meliloti 1021]	38	7	18	7	232	24.1	9.64	63.01	7
Confidence	Annotated Sequence	Modifications	# Protein Groups	# Proteins	# PSMs	Master Protein Accessions	Positions in Master Proteins	Modifications in Master Proteins	# Missed Cleavages	Theo. MH+ [Da]
High	[K].AAGADVVGAEELVEIVQGGK.[I]		1	1	3	NP_385451.1	NP_385451.1 [89-108]		0	1912
High	[R].EGVDPTKLYGLTEAVTLVK.[E]		1	1	3	NP_385451.1	NP_385451.1 [13-31]		1	2033.12
High	[K].FDETIEVAMNLGVDPR.[H]		1	1	6	NP_385451.1	NP_385451.1 [38-53]		0	1805.87
High	[R].GVVNLPNGTGR.[S]		1	1	1	NP_385451.1	NP_385451.1 [61-71]		0	1083.59
High	[R].GVVNLPNGTGR.[S]	1xDeamidated [N7]	1	1	1	NP_385451.1	NP_385451.1 [61-71]		0	1084.57
High	[K].LYGLTEAVTLVK.[E]		1	1	2	NP_385451.1	NP_385451.1 [20-31]		0	1306.76
High	[R].VAVSSTMGPGLK.[V]		1	1	1	NP_385451.1	NP_385451.1 [212-223]		0	1146.62
High	[R].VAVSSTMGPGLKVDPATISAA.[-]		1	1	1	NP_385451.1	NP_385451.1 [212-232]		1	1972.04
NP_385468.1	30S ribosomal protein S3 [Sinorhizobium meliloti 1021]	43	9	18	9	237	26.7	9.64	62.96	9
Confidence	Annotated Sequence	Modifications	# Protein Groups	# Proteins	# PSMs	Master Protein Accessions	Positions in Master Proteins	Modifications in Master Proteins	# Missed Cleavages	Theo. MH+ [Da]
High	[R].AYLMEELK.[S]		1	1	2	NP_385468.1	NP_385468.1 [41-48]		0	996.507
High	[K].GEILEHDPMASER.[R]		1	1	1	NP_385468.1	NP_385468.1 [205-217]		0	1483.68
High	[K].KLSEMTNSETHLNIVEVR.[K]		1	1	1	NP_385468.1	NP_385468.1 [90-107]		1	2100.08
High	[R].KPEVDATLVAQSIAQQLER.[R]		1	1	5	NP_385468.1	NP_385468.1 [108-126]		0	2096.13
Medium	[K].INPIGFR.[L]		1	1	1	NP_385468.1	NP_385468.1 [5-11]		0	816.473
High	[K].LSEMTNSETHLNIVEVR.[K]		1	1	1	NP_385468.1	NP_385468.1 [91-107]		0	1971.98
High	[K].LSEMTNSETHLNIVEVR.[K]	1xOxidation [M4]	1	1	2	NP_385468.1	NP_385468.1 [91-107]		0	1987.98
High	[R].VTIHSARPGLIIGK.[K]		1	1	1	NP_385468.1	NP_385468.1 [66-79]		0	1461.89
High	[K].VWIFKGEILEHDPMASER.[R]		1	1	1	NP_385468.1	NP_385468.1 [200-217]		1	2157.08
High	[K].VWIFKGEILEHDPMASER.[R]	1xOxidation [M14]	1	1	1	NP_385468.1	NP_385468.1 [200-217]		1	2173.07
High	[R].WFADNAEYGQLLHEDLK.[I]		1	1	2	NP_385468.1	NP_385468.1 [22-38]		0	2048.97
NP_386750.1	electron transfer flavoprotein alpha-subunit alpha-ETF flavoprotein [Sinorhizobium meliloti 1021]	63	7	15	7	309	31.5	5.06	61.71	7
Confidence	Annotated Sequence	Modifications	# Protein Groups	# Proteins	# PSMs	Master Protein Accessions	Positions in Master Proteins	Modifications in Master Proteins	# Missed Cleavages	Theo. MH+ [Da]
High	[R].AAVDAGYAPNDWQVGQTGK.[V]		1	2	1	NP_386750.1	NP_386750.1 [229-247]		0	1947.92
High	[K].IGGDVHVLVAGQNVK.[G]		1	2	2	NP_386750.1	NP_386750.1 [28-42]		0	1505.84
High	[R].RPIYAGNAIQTVQTSEPQK.[V]		1	1	1	NP_386750.1	NP_386750.1 [125-143]		0	2101.1
High	[R].TASFAAAQEGGSAPVETVAAAANPGLSAHVSDALSSSDRPELTSAK.[I]		1	1	2	NP_386750.1	NP_386750.1 [149-194]		0	4397.15
High	[R].TASFAAAQEGGSAPVETVAAAANPGLSAHVSDALSSSDRPELTSAK.[I]	1xDeamidated [Q8]	1	1	1	NP_386750.1	NP_386750.1 [149-194]		0	4398.13
High	[R].VAALLDVAQVSEIIEVVSADTYR.[R]		1	1	3	NP_386750.1	NP_386750.1 [102-124]		0	2461.32
High	[K].VLVAEDASLANNLAEPLAALIVSLAGNYDTVVAAATSVGK.[N]		1	1	4	NP_386750.1	NP_386750.1 [57-96]		0	3911.1
High	[K].VIVAINKDEEAPIFQVADYGLVADLFEVLPELEK.[A]		1	2	1	NP_386750.1	NP_386750.1 [274-307]		1	3787.01
NP_437546.1	molecular chaperone GroEL (plasmid) [Sinorhizobium meliloti 1021]	25	10	17	5	542	57.8	5.31	61.55	10
Confidence	Annotated Sequence	Modifications	# Protein Groups	# Proteins	# PSMs	Master Protein Accessions	Positions in Master Proteins	Modifications in Master Proteins	# Missed Cleavages	Theo. MH+ [Da]
High	[R].AAVEEGILPGGGVALLR.[AV]		1	2	1	NP_437546.1	NP_437546.1 [405-421]		0	1621.93
High	[R].GVDVLANAVK.[V]		1	1	1	NP_437546.1	NP_437546.1 [19-28]		0	985.568
High	[R].GVDVLANAVKVTLGPK.[G]		1	1	1	NP_437546.1	NP_437546.1 [19-34]		1	1580.94
Medium	[R].GYLSPYFITNQDK.[M]		1	1	1	NP_437546.1	NP_437546.1 [198-210]		0	1545.76
High	[K].LESVTLDMLGR.[A]		2	3	1	NP_437546.1; NP_384898.1	NP_437546.1 [309-319]; NP_384898.1 [309-319]		0	1233.65
High	[K].LESVTLDMLGR.[A]	1xOxidation [M8]	2	3	1	NP_437546.1; NP_384898.1	NP_437546.1 [309-319]; NP_384898.1 [309-319]		0	1249.65
High	[K].TAETELEVVEGMQFDR.[G]		2	3	3	NP_437546.1; NP_384898.1	NP_437546.1 [182-197]; NP_384898.1 [182-197]		0	1853.86
High	[K].TAETELEVVEGMQFDR.[G]	1xOxidation [M12]	2	3	2	NP_437546.1; NP_384898.1	NP_437546.1 [182-197]; NP_384898.1 [182-197]		0	1869.85
High	[R].TALQDAASVAGLLVTTEAMIAEKPKK.[E]		1	1	1	NP_437546.1	NP_437546.1 [503-528]		1	2656.46
High	[RK].TNDLAGDGTTTATVLAQAIVR.[E]		2	3	4	NP_437546.1; NP_384898.1	NP_437546.1 [81-101]; NP_384898.1 [81-101]		0	2088.09
High	[K].VGNEGVITVEEAK.[T]		2	4	2	NP_437546.1; NP_384898.1	NP_437546.1 [169-181]; NP_384898.1 [169-181]		0	1344.7
High	[K].VGNEGVITVEEAKTAETELEVVEGMQFDR.[G]		2	3	1	NP_437546.1; NP_384898.1	NP_437546.1 [169-197]; NP_384898.1 [169-197]		1	3179.54
NP_385362.1	ATP-dependent protease ATP-binding subunit ClpX [Sinorhizobium meliloti 1021]	39	11	17	11	425	47	5.43	60.35	11
Confidence	Annotated Sequence	Modifications	# Protein Groups	# Proteins	# PSMs	Master Protein Accessions	Positions in Master Proteins	Modifications in Master Proteins	# Missed Cleavages	Theo. MH+ [Da]
High	[R].DVSGEGVQQALLK.[I]		1	1	1	NP_385362.1	NP_385362.1 [203-215]		0	1343.72
Medium	[R].ELEPEDLVK.[F]		1	1	1	NP_385362.1	NP_385362.1 [289-297]		0	1071.56
Medium	[R].EVVISDEVVK.[G]		1	1	1	NP_385362.1	NP_385362.1 [395-404]		0	1116.61
High	[K].FGLIPEFIGR.[L]		1	1	1	NP_385362.1	NP_385362.1 [298-307]		0	1148.65
High	[R].GIVYIDEVDKISR.[K]		1	1	1	NP_385362.1	NP_385362.1 [181-193]		1	1506.82
High	[R].LFEMEDVELNFHEDALR.[E]		1	1	1	NP_385362.1	NP_385362.1 [340-356]		0	2106.98
High	[R].IIDVPFTMADATTLTEAGYVGEDVENIILK.[L]		1	1	2	NP_385362.1	NP_385362.1 [137-166]		0	3238.64
High	[R].IIDVPFTMADATTLTEAGYVGEDVENIILK.[L]	1xOxidation [M8]	1	1	3	NP_385362.1	NP_385362.1 [137-166]		0	3254.64
High	[K].ILLDTMFELPTLEGVR.[E]		1	1	1	NP_385362.1	NP_385362.1 [379-394]		0	1847
High	[K].ILLDTMFELPTLEGVR.[E]	1xOxidation [M6]	1	1	1	NP_385362.1	NP_385362.1 [379-394]		0	1862.99
High	[K].LLQAADYNVER.[A]		1	1	1	NP_385362.1	NP_385362.1 [167-177]		0	1291.66
High	[R].LPVLATLEDLDEDALIQILSEPK.[N]		1	1	2	NP_385362.1	NP_385362.1 [308-330]		0	2535.38
High	[K].VLDEYVIGQQQAK.[R]		1	1	1	NP_385362.1	NP_385362.1 [75-87]		0	1490.78
NP_386869.1	glyceraldehyde-3-phosphate dehydrogenase [Sinorhizobium meliloti 1021]	47	11	17	11	336	36	7.37	59.99	11
Confidence	Annotated Sequence	Modifications	# Protein Groups	# Proteins	# PSMs	Master Protein Accessions	Positions in Master Proteins	Modifications in Master Proteins	# Missed Cleavages	Theo. MH+ [Da]
High	[R].AAALSMIPTSTGAAK.[A]		1	1	1	NP_386869.1	NP_386869.1 [202-216]		0	1389.74
High	[R].AAALSMIPTSTGAAK.[A]	1xOxidation [M6]	1	1	1	NP_386869.1	NP_386869.1 [202-216]		0	1405.74
High	[R].AIVESGRTDIEVVAINDLGPVETNAHLLR.[F]		1	1	2	NP_386869.1	NP_386869.1 [20-48]		1	3101.66
High	[K].AVGLVLPELK.[G]		1	1	1	NP_386869.1	NP_386869.1 [217-226]		0	1038.66
High	[K].EEINAAIKAAADGPLK.[G]		1	1	1	NP_386869.1	NP_386869.1 [257-272]		1	1610.87
High	[K].FVSILSWYDNEWGFSNR.[M]		1	1	3	NP_386869.1	NP_386869.1 [308-324]		0	2119.99
High	[K].GVLGYTLAPNVSIDFNHDPR.[S]		1	1	2	NP_386869.1	NP_386869.1 [273-292]		0	2185.1
High	[R].TDIEVVAINDLGPVETNAHLLR.[F]		1	1	1	NP_386869.1	NP_386869.1 [27-48]		0	2389.27
High	[K].VDGDAIVINNGKPIK.[V]		1	1	1	NP_386869.1	NP_386869.1 [62-76]		0	1552.87
High	[R].VIVSAPADGADLTVVYGVNHDK.[L]		1	1	2	NP_386869.1	NP_386869.1 [120-141]		0	2240.16
High	[R].VIVSAPADGADLTVVYGVNHDKLTK.[D]		1	1	1	NP_386869.1	NP_386869.1 [120-144]		1	2582.38
High	[R].VPTPNVSVVDLK.[F]		1	1	1	NP_386869.1	NP_386869.1 [236-247]		0	1267.73
NP_385463.1	50S ribosomal protein L4 [Sinorhizobium meliloti 1021]	42	6	17	6	206	22.2	10.23	59.26	6
Confidence	Annotated Sequence	Modifications	# Protein Groups	# Proteins	# PSMs	Master Protein Accessions	Positions in Master Proteins	Modifications in Master Proteins	# Missed Cleavages	Theo. MH+ [Da]
High	[K].ALAGAFASLGLTNALIIGGAEIEGNFK.[L]		1	1	4	NP_385463.1	NP_385463.1 [137-163]		0	2618.42
High	[K].DAGKVSLSDAIFGLEPR.[E]		1	1	1	NP_385463.1	NP_385463.1 [12-28]		1	1774.93
High	[K].LAAQNIPNVDVLPVQGINVYDILR.[R]		1	1	4	NP_385463.1	NP_385463.1 [164-187]		0	2634.46
High	[K].LAAQNIPNVDVLPVQGINVYDILRR.[G]		1	1	2	NP_385463.1	NP_385463.1 [164-188]		1	2790.56
High	[K].LKAEDIIVIDDLVANEAK.[T]		1	1	4	NP_385463.1	NP_385463.1 [117-134]		1	1969.09
High	[K].VSLSDAIFGLEPR.[E]		1	1	2	NP_385463.1	NP_385463.1 [16-28]		0	1403.75
NP_384350.1	polynucleotide phosphorylase/polyadenylase [Sinorhizobium meliloti 1021]	27	12	19	12	717	77.6	5.26	58.53	12
Confidence	Annotated Sequence	Modifications	# Protein Groups	# Proteins	# PSMs	Master Protein Accessions	Positions in Master Proteins	Modifications in Master Proteins	# Missed Cleavages	Theo. MH+ [Da]
High	[K].APKPGQDFFPLTVNYQEK.[T]		1	1	1	NP_384350.1	NP_384350.1 [49-66]		0	2079.05
High	[R].DGLVHISQLASER.[V]		1	1	3	NP_384350.1	NP_384350.1 [648-660]		0	1424.75
High	[R].DLVTVRPIVAEVGILPR.[T]		1	1	1	NP_384350.1	NP_384350.1 [322-338]		0	1847.11
High	[R].EFNPEDHSALENAMLSIAEDELR.[N]		1	1	2	NP_384350.1	NP_384350.1 [232-254]		0	2630.2
Medium	[K].GFQPVIDAVIR.[L]		1	1	2	NP_384350.1	NP_384350.1 [211-221]		0	1214.69
High	[K].IEGITEEIMGVALNQAK.[G]		1	1	1	NP_384350.1	NP_384350.1 [513-529]		0	1815.95
High	[R].IEVMNIPVDK.[I]		1	1	2	NP_384350.1	NP_384350.1 [557-566]		0	1157.62
High	[R].QADGAVLATYGETVVLATVVSAK.[A]		1	1	2	NP_384350.1	NP_384350.1 [26-48]		0	2263.22
High	[K].TADFGAFVNFFGAR.[D]		1	1	2	NP_384350.1	NP_384350.1 [634-647]		0	1519.73
High	[K].TTDVVKEGDKVWVK.[L]		1	1	1	NP_384350.1	NP_384350.1 [664-677]		2	1603.87
High	[K].VAGTDAGITSLQMDIK.[I]		1	1	1	NP_384350.1	NP_384350.1 [497-512]		0	1619.83
High	[K].WIHSIVAEPEVGQVYEGTVVK.[T]		1	1	1	NP_384350.1	NP_384350.1 [613-633]		0	2340.22
NP_385552.1	pyruvate dehydrogenase subunit beta [Sinorhizobium meliloti 1021]	45	12	18	12	460	48.8	4.79	57.91	12
Confidence	Annotated Sequence	Modifications	# Protein Groups	# Proteins	# PSMs	Master Protein Accessions	Positions in Master Proteins	Modifications in Master Proteins	# Missed Cleavages	Theo. MH+ [Da]
High	[K].AAAELEAQGIDVEIIDLR.[T]		1	1	1	NP_385552.1	NP_385552.1 [354-371]		0	1926.02
High	[K].AAAELEAQGIDVEIIDLR.[T]	1xDeamidated [Q8]	1	1	1	NP_385552.1	NP_385552.1 [354-371]		0	1927
High	[K].AAIRDPNPVIFLENEILYGQSFEVPKLDDFVLPIGK.[A]		1	1	1	NP_385552.1	NP_385552.1 [294-329]		2	4057.17
High	[K].AETPKPAAAEAPAASAAPVAAQPK.[A]		1	1	2	NP_385552.1	NP_385552.1 [97-120]		0	2215.17
High	[K].DATLVSFGIGMTYAIK.[A]		1	1	1	NP_385552.1	NP_385552.1 [338-353]		0	1686.88
Medium	[K].DVPMPYAANLEK.[L]		1	1	1	NP_385552.1	NP_385552.1 [430-441]		0	1347.66
High	[K].LALPNVAEVVDAVK.[A]		1	1	1	NP_385552.1	NP_385552.1 [442-455]		0	1437.83
High	[K].LLIAAGTEGVK.[V]		1	1	1	NP_385552.1	NP_385552.1 [59-69]		0	1071.64
High	[R].LVTVEEGYPQSSVGTEIATR.[V]		1	1	2	NP_385552.1	NP_385552.1 [391-410]		0	2136.08
High	[R].TIRPMDLPTVIESVKK.[T]		1	1	1	NP_385552.1	NP_385552.1 [372-387]		1	1827.04
High	[R].VMQQAFDYLDAPILTIAGK.[D]		1	1	2	NP_385552.1	NP_385552.1 [411-429]		0	2094.09
High	[R].VMQQAFDYLDAPILTIAGK.[D]	1xOxidation [M2]	1	1	1	NP_385552.1	NP_385552.1 [411-429]		0	2110.09
High	[K].VTQGLLQEFGAR.[R]		1	1	1	NP_385552.1	NP_385552.1 [174-185]		0	1318.71
Medium	[K].VVMPYTAADAK.[G]		1	1	2	NP_385552.1	NP_385552.1 [279-289]		0	1165.59
NP_387161.1	succinyl-CoA synthetase subunit beta [Sinorhizobium meliloti 1021]	46	11	19	11	398	42.1	5.1	57.79	11
Confidence	Annotated Sequence	Modifications	# Protein Groups	# Proteins	# PSMs	Master Protein Accessions	Positions in Master Proteins	Modifications in Master Proteins	# Missed Cleavages	Theo. MH+ [Da]
High	[K].DMSLLEVNPLIVMTNGR.[M]		1	1	1	NP_387161.1	NP_387161.1 [202-218]		0	1901.98
Medium	[K].KLPGPLYVVK.[S]		1	1	1	NP_387161.1	NP_387161.1 [37-46]		1	1113.7
Medium	[K].LFPILYK.[A]		1	1	1	NP_387161.1	NP_387161.1 [190-196]		0	893.549
High	[K].IINESGLNVISADDLDDAAQK.[I]		1	1	1	NP_387161.1	NP_387161.1 [370-390]		0	2201.09
High	[K].IVTVAIDPEKGVTAENLK.[T]		1	1	5	NP_387161.1	NP_387161.1 [154-171]		1	1897.06
High	[K].LYGAEPANFLDVGGGASK.[E]		1	1	1	NP_387161.1	NP_387161.1 [288-305]		0	1765.88
High	[R].LYIEDGADIDRELYLSILVDR.[S]		1	1	1	NP_387161.1	NP_387161.1 [106-126]		1	2481.29
High	[R].SVGQVAFVVSTEGGMDIEAVAEHTPEK.[I]		1	1	2	NP_387161.1	NP_387161.1 [127-153]		0	2787.35
Medium	[R].SVGQVAFVVSTEGGMDIEAVAEHTPEK.[I]	1xOxidation [M15]	1	1	1	NP_387161.1	NP_387161.1 [127-153]		0	2803.35
High	[K].SYGAPVAEGVAIFSADEAEAAAK.[K]		1	1	1	NP_387161.1	NP_387161.1 [14-36]		0	2224.08
High	[K].TLADALKLEGEAR.[A]		1	1	2	NP_387161.1	NP_387161.1 [172-184]		1	1386.76
High	[K].VSFDGNALFR.[H]		1	1	2	NP_387161.1	NP_387161.1 [226-235]		0	1125.57
NP_386281.1	UDP-N-acetylmuramate--L-alanine ligase [Sinorhizobium meliloti 1021]	33	8	14	8	471	50.9	6.98	57.65	8
Confidence	Annotated Sequence	Modifications	# Protein Groups	# Proteins	# PSMs	Master Protein Accessions	Positions in Master Proteins	Modifications in Master Proteins	# Missed Cleavages	Theo. MH+ [Da]
High	[K].AENLGDAEVVVVSTAIKK.[D]		1	1	1	NP_386281.1	NP_386281.1 [61-78]		1	1843.02
High	[R].FTLTGEWNGAR.[I]		1	1	1	NP_386281.1	NP_386281.1 [322-332]		0	1251.61
High	[R].HVPGQEALAPVIAK.[I]		1	1	1	NP_386281.1	NP_386281.1 [423-436]		0	1429.82
High	[K].IAQPGDFVVLLGAGSITYWAAALPK.[Q]		1	1	4	NP_386281.1	NP_386281.1 [437-461]		0	2558.4
Medium	[R].IFDDYGHHPVEIR.[A]		1	1	2	NP_386281.1	NP_386281.1 [333-345]		0	1597.78
High	[K].LPADIAVVTNIDPEHLDHYGSFDAVR.[A]		1	1	1	NP_386281.1	NP_386281.1 [173-198]		0	2864.42
High	[R].MDGATSIFDIEIR.[R]	1xOxidation [M1]	1	1	1	NP_386281.1	NP_386281.1 [253-265]		0	1483.71
High	[K].TTTTSMVAALLDAGGLDPTVINGGIINAYGTNAR.[M]		1	1	2	NP_386281.1	NP_386281.1 [119-152]		0	3348.71
High	[K].TTTTSMVAALLDAGGLDPTVINGGIINAYGTNAR.[M]	1xOxidation [M6]	1	1	1	NP_386281.1	NP_386281.1 [119-152]		0	3364.71
NP_386157.1	cell division protein FtsZ [Sinorhizobium meliloti 1021]	45	8	16	8	346	36.1	4.87	56.72	8
Confidence	Annotated Sequence	Modifications	# Protein Groups	# Proteins	# PSMs	Master Protein Accessions	Positions in Master Proteins	Modifications in Master Proteins	# Missed Cleavages	Theo. MH+ [Da]
High	[R].AGILTVAVVTKPFSFEGQR.[R]		1	1	3	NP_386157.1	NP_386157.1 [126-144]		0	2020.12
High	[K].EGLMNLDFADVK.[T]		1	1	1	NP_386157.1	NP_386157.1 [206-217]		0	1351.66
High	[R].IREEVYDEADIVVGAIFDR.[S]		1	1	2	NP_386157.1	NP_386157.1 [285-303]		1	2209.11
High	[R].LRESADTVIVIPNQNLFR.[I]		1	1	1	NP_386157.1	NP_386157.1 [156-173]		1	2085.15
High	[K].ITVIGVGGGGGNAINNMIAENLQGVDFIAANTDAQALATSK.[A]		1	1	3	NP_386157.1	NP_386157.1 [16-56]		0	3986.03
High	[K].ITVIGVGGGGGNAINNMIAENLQGVDFIAANTDAQALATSK.[A]	1xOxidation [M17]	1	1	1	NP_386157.1	NP_386157.1 [16-56]		0	4002.02
High	[K].TTFADAFMIADR.[V]		1	1	1	NP_386157.1	NP_386157.1 [179-190]		0	1358.64
High	[K].TTFADAFMIADR.[V]	1xOxidation [M8]	1	1	1	NP_386157.1	NP_386157.1 [179-190]		0	1374.64
High	[R].VSVVATGLDSNR.[S]		1	1	1	NP_386157.1	NP_386157.1 [311-322]		0	1217.65
High	[R].VSVVATGLDSNRSAQPTAPEAMNGQTAAAVPSR.[T]	1xDeamidated [N11]; 1xOxidation [M22]	1	1	2	NP_386157.1	NP_386157.1 [311-343]		1	3270.6
NP_387087.1	B12-dependent methionine synthase [Sinorhizobium meliloti 1021]	20	15	17	15	1257	138	5.2	56.48	15
Confidence	Annotated Sequence	Modifications	# Protein Groups	# Proteins	# PSMs	Master Protein Accessions	Positions in Master Proteins	Modifications in Master Proteins	# Missed Cleavages	Theo. MH+ [Da]
High	[K].AIEDIHYHYAIAGADILETNTFSSTR.[I]		1	1	1	NP_387087.1	NP_387087.1 [79-104]		0	2908.41
High	[R].AVGVVSSLLSPEVR.[D]		1	1	2	NP_387087.1	NP_387087.1 [884-897]		0	1412.81
High	[R].DYVGGFVVTAGIEEVAIAER.[F]		1	1	1	NP_387087.1	NP_387087.1 [1079-1098]		0	2095.07
High	[R].EAELATFFTLR.[Q]		1	1	1	NP_387087.1	NP_387087.1 [1042-1052]		0	1297.68
High	[R].GLIDGGADIILIETIFDTLNAK.[A]		1	1	2	NP_387087.1	NP_387087.1 [184-205]		0	2302.25
High	[R].LLDAEAAIGVR.[L]		1	1	1	NP_387087.1	NP_387087.1 [1177-1187]		0	1127.64
High	[K].LITAGDYAAALDVAR.[D]		1	1	1	NP_387087.1	NP_387087.1 [389-403]		0	1519.81
High	[R].LPVMISGTITDLSGR.[T]		1	1	1	NP_387087.1	NP_387087.1 [222-236]		0	1559.85
High	[R].LSGLEPFTLTDEIPFVNVGER.[T]		1	1	1	NP_387087.1	NP_387087.1 [357-377]		0	2333.2
Medium	[R].LTESYAMWPGSSVSGLYVGHPDSYYFGVAK.[I]	1xOxidation [M7]	1	1	1	NP_387087.1	NP_387087.1 [1188-1217]		0	3284.52
High	[K].IVAEAWFAPK.[A]		1	1	1	NP_387087.1	NP_387087.1 [1009-1018]		0	1131.62
High	[K].QVMVEFLNLVASEPDIAR.[V]		1	1	1	NP_387087.1	NP_387087.1 [426-443]		0	2031.06
High	[R].TASISPDVNNPGYR.[A]		1	1	1	NP_387087.1	NP_387087.1 [154-167]		0	1490.72
High	[R].TLSGQTPTAFWYSVR.[H]		1	1	1	NP_387087.1	NP_387087.1 [237-251]		0	1713.86
High	[R].YSLGQTVYVTDASR.[A]		1	1	1	NP_387087.1	NP_387087.1 [870-883]		0	1559.77
NP_385472.1	50S ribosomal protein L14 [Sinorhizobium meliloti 1021]	41	6	16	6	122	13.4	10.46	55.95	6
Confidence	Annotated Sequence	Modifications	# Protein Groups	# Proteins	# PSMs	Master Protein Accessions	Positions in Master Proteins	Modifications in Master Proteins	# Missed Cleavages	Theo. MH+ [Da]
High	[R].FDTNAAVLIDNK.[K]		1	1	2	NP_385472.1	NP_385472.1 [79-90]		0	1320.68
High	[R].FDTNAAVLIDNKK.[E]		1	1	1	NP_385472.1	NP_385472.1 [79-91]		1	1448.77
High	[R].FDTNAAVLIDNKKEPIGTR.[I]		1	1	4	NP_385472.1	NP_385472.1 [79-97]		2	2102.12
High	[R].KYASIGDIIVVSIK.[E]		1	1	1	NP_385472.1	NP_385472.1 [31-44]		1	1505.89
High	[-].MIQMQTNLDVADNSGAR.[R]		1	1	3	NP_385472.1	NP_385472.1 [1-17]		0	1863.87
High	[-].MIQMQTNLDVADNSGAR.[R]	1xOxidation [M]	1	1	3	NP_385472.1	NP_385472.1 [1-17]		0	1879.86
High	[K].YASIGDIIVVSIK.[E]		1	1	2	NP_385472.1	NP_385472.1 [32-44]		0	1377.8
NP_385474.1	50S ribosomal protein L5 [Sinorhizobium meliloti 1021]	37	7	16	7	185	20.9	9.55	55.28	7
Confidence	Annotated Sequence	Modifications	# Protein Groups	# Proteins	# PSMs	Master Protein Accessions	Positions in Master Proteins	Modifications in Master Proteins	# Missed Cleavages	Theo. MH+ [Da]
High	[K].AMQEQFSYANEMQIPR.[L]		1	1	3	NP_385474.1	NP_385474.1 [21-36]		0	1942.88
High	[K].AMQEQFSYANEMQIPR.[L]	2xOxidation [M2; M12]	1	1	1	NP_385474.1	NP_385474.1 [21-36]		0	1974.87
High	[K].EFNFPFRQ.[-]		1	1	2	NP_385474.1	NP_385474.1 [178-185]		1	1084.52
High	[R].KAMQEQFSYANEMQIPR.[L]		1	1	1	NP_385474.1	NP_385474.1 [20-36]		1	2070.97
High	[K].KPTVAAADLAAIAGQKPVITR.[A]		1	1	4	NP_385474.1	NP_385474.1 [55-75]		0	2091.23
High	[R].LINIALPR.[V]		1	1	1	NP_385474.1	NP_385474.1 [109-116]		0	909.588
High	[K].IVINMGVGEATGDSK.[K]		1	1	1	NP_385474.1	NP_385474.1 [40-54]		0	1490.75
High	[K].IVINMGVGEATGDSKKPTVAAADLAAIAGQKPVITR.[A]		1	1	1	NP_385474.1	NP_385474.1 [40-75]		1	3562.96
High	[K].IVINMGVGEATGDSKKPTVAAADLAAIAGQKPVITR.[A]	1xDeamidated [N4]	1	1	1	NP_385474.1	NP_385474.1 [40-75]		1	3563.95
High	[K].IVINMGVGEATGDSKKPTVAAADLAAIAGQKPVITR.[A]	1xOxidation [M5]	1	1	1	NP_385474.1	NP_385474.1 [40-75]		1	3578.96
NP_386976.1	hypothetical protein SMc02978 [Sinorhizobium meliloti 1021]	30	9	16	9	368	41.8	5.72	54.12	9
Confidence	Annotated Sequence	Modifications	# Protein Groups	# Proteins	# PSMs	Master Protein Accessions	Positions in Master Proteins	Modifications in Master Proteins	# Missed Cleavages	Theo. MH+ [Da]
High	[R].AKTELDAVVALVDAK.[H]		1	1	2	NP_386976.1	NP_386976.1 [121-135]		1	1542.87
High	[R].EAEDQIAFADVVLLNK.[T]		1	1	1	NP_386976.1	NP_386976.1 [146-161]		0	1774.92
High	[R].EAEDQIAFADVVLLNKTDLVTPEELER.[V]		1	1	3	NP_386976.1	NP_386976.1 [146-172]		1	3057.56
High	[R].FDAIIVETTGLADPVPVAQTFFMDDDVR.[A]		1	1	1	NP_386976.1	NP_386976.1 [93-120]		0	3082.51
High	[R].FDAIIVETTGLADPVPVAQTFFMDDDVR.[A]	1xOxidation [M23]	1	1	2	NP_386976.1	NP_386976.1 [93-120]		0	3098.5
Medium	[R].GGEMNPDRFFPWIQKITQTDGPNILR.[L]	1xDeamidated [N5]	1	1	1	NP_386976.1	NP_386976.1 [279-304]		2	3031.51
High	[K].GIIAFAGDAER.[Y]		1	1	1	NP_386976.1	NP_386976.1 [307-317]		0	1119.58
Medium	[R].LKGIIAFAGDAER.[Y]		1	1	1	NP_386976.1	NP_386976.1 [305-317]		1	1360.76
High	[K].ITQTDGPNILR.[L]		1	1	2	NP_386976.1	NP_386976.1 [294-304]		0	1227.67
High	[K].TDLVTPEELER.[V]		1	1	2	NP_386976.1	NP_386976.1 [162-172]		0	1301.66
NP_385462.1	50S ribosomal protein L3 [Sinorhizobium meliloti 1021]	36	5	14	5	228	24.1	10.23	53.6	5
Confidence	Annotated Sequence	Modifications	# Protein Groups	# Proteins	# PSMs	Master Protein Accessions	Positions in Master Proteins	Modifications in Master Proteins	# Missed Cleavages	Theo. MH+ [Da]
High	[K].NGYTAVQLGAGR.[S]		1	1	3	NP_385462.1	NP_385462.1 [44-55]		0	1206.62
High	[R].VSADNLIDIGAELTAGHFVAGQLVDVTGTTIGK.[G]		1	1	3	NP_385462.1	NP_385462.1 [85-117]		0	3282.72
High	[R].VTTQNLEVVSTDEDR.[G]		1	1	1	NP_385462.1	NP_385462.1 [171-185]		0	1705.82
High	[R].VTTQNLEVVSTDEDRGLILVK.[G]		1	1	4	NP_385462.1	NP_385462.1 [171-191]		1	2329.26
High	[R].VYNDAGEHIPVTVLR.[L]		1	1	3	NP_385462.1	NP_385462.1 [15-29]		0	1682.89
NP_385244.1	30S ribosomal protein S6 [Sinorhizobium meliloti 1021]	44	5	14	5	149	17.3	9.47	53.22	5
Confidence	Annotated Sequence	Modifications	# Protein Groups	# Proteins	# PSMs	Master Protein Accessions	Positions in Master Proteins	Modifications in Master Proteins	# Missed Cleavages	Theo. MH+ [Da]
High	[K].AHYVLMDIDAPAPAVHEVER.[Q]		1	1	5	NP_385244.1	NP_385244.1 [58-77]		0	2233.11
High	[K].AHYVLMDIDAPAPAVHEVER.[Q]	1xOxidation [M6]	1	1	1	NP_385244.1	NP_385244.1 [58-77]		0	2249.1
High	[R].KAHYVLMDIDAPAPAVHEVER.[Q]		1	1	1	NP_385244.1	NP_385244.1 [57-77]		1	2361.2
High	[R].KAHYVLMDIDAPAPAVHEVER.[Q]	1xOxidation [M7]	1	1	1	NP_385244.1	NP_385244.1 [57-77]		1	2377.2
High	[R].QDITPQQVDALVEQYK.[G]		1	1	3	NP_385244.1	NP_385244.1 [12-27]		0	1874.95
High	[R].QDITPQQVDALVEQYKGVIEANGGK.[V]		1	1	2	NP_385244.1	NP_385244.1 [12-36]		1	2700.38
High	[R].YMTIAVGKHEEGPSAMMQK.[R]	1xOxidation [M16]	1	1	1	NP_385244.1	NP_385244.1 [88-106]		1	2123.99
NP_437086.1	hypothetical protein SM_b20806 (plasmid) [Sinorhizobium meliloti 1021]	50	11	17	11	229	26.9	5.24	52.47	11
Confidence	Annotated Sequence	Modifications	# Protein Groups	# Proteins	# PSMs	Master Protein Accessions	Positions in Master Proteins	Modifications in Master Proteins	# Missed Cleavages	Theo. MH+ [Da]
High	[R].ERNPLQSTEFSFSR.[F]		1	1	2	NP_437086.1	NP_437086.1 [51-64]		1	1697.82
High	[R].FLVPYLSR.[Y]		1	1	2	NP_437086.1	NP_437086.1 [65-72]		0	994.572
High	[R].KLDLDYVNTASGLELHQFK.[W]		1	1	2	NP_437086.1	NP_437086.1 [144-162]		1	2191.14
Medium	[K].KNWSSVILFNNAK.[C]		1	1	1	NP_437086.1	NP_437086.1 [129-141]		1	1520.82
High	[K].LDLDYVNTASGLELHQFK.[W]		1	1	1	NP_437086.1	NP_437086.1 [145-162]		0	2063.04
High	[K].LVHFTDGGPYFDEYKNDDYAEEWFATR.[D]		1	1	1	NP_437086.1	NP_437086.1 [192-218]		1	3285.44
High	[R].NPLQSTEFSFSR.[F]		1	1	1	NP_437086.1	NP_437086.1 [53-64]		0	1412.68
High	[K].NWSSVILFNNAK.[C]		1	1	1	NP_437086.1	NP_437086.1 [130-141]		0	1392.73
High	[K].SSIPVTFTPISLNNVENIFTR.[E]		1	1	2	NP_437086.1	NP_437086.1 [30-50]		0	2349.24
High	[R].TDIAQLWELR.[D]		1	1	1	NP_437086.1	NP_437086.1 [88-97]		0	1244.66
High	[R].TDIAQLWELRDDR.[Y]		1	1	3	NP_437086.1	NP_437086.1 [88-100]		1	1630.82
NP_385363.1	ATP-dependent protease LA protein [Sinorhizobium meliloti 1021]	23	12	17	12	806	89.4	6.28	51.66	12
Confidence	Annotated Sequence	Modifications	# Protein Groups	# Proteins	# PSMs	Master Protein Accessions	Positions in Master Proteins	Modifications in Master Proteins	# Missed Cleavages	Theo. MH+ [Da]
High	[R].AIDFGIEPPLFDKR.[D]		1	1	1	NP_385363.1	NP_385363.1 [651-664]		1	1617.86
Medium	[K].ALGFMEGEISVLQVEKR.[I]		1	1	1	NP_385363.1	NP_385363.1 [199-215]		1	1906.01
High	[K].DGPSAGVAMATAIVSVMTGIPISK.[D]		1	1	2	NP_385363.1	NP_385363.1 [678-701]		0	2273.19
High	[K].DLADIPDNVK.[N]		1	1	2	NP_385363.1	NP_385363.1 [745-754]		0	1099.56
High	[K].DVAMTGEITLR.[G]		1	1	1	NP_385363.1	NP_385363.1 [702-712]		0	1205.62
High	[K].ELGDSEDGRDEMAELEER.[I]		1	1	2	NP_385363.1	NP_385363.1 [243-260]		1	2079.88
High	[K].ESISAAASYVR.[S]		1	1	2	NP_385363.1	NP_385363.1 [638-648]		0	1153.58
High	[R].LPEPIEWDPASQPAALPSVDSQDEAGTSIAH.[-]		1	1	1	NP_385363.1	NP_385363.1 [776-806]		0	3228.53
High	[K].ISPEVVGVASQIEDYSK.[L]		1	1	2	NP_385363.1	NP_385363.1 [151-167]		0	1820.93
High	[R].IVEYLAVQAR.[S]		1	1	1	NP_385363.1	NP_385363.1 [337-346]		0	1161.66
High	[K].NSLEIIPVSR.[M]		1	1	1	NP_385363.1	NP_385363.1 [755-764]		0	1127.64
High	[K].VGTIANVLQLLK.[L]		1	1	1	NP_385363.1	NP_385363.1 [74-85]		0	1268.79
NP_385481.1	50S ribosomal protein L15 [Sinorhizobium meliloti 1021]	40	5	14	5	156	16.2	10.42	51.51	5
Confidence	Annotated Sequence	Modifications	# Protein Groups	# Proteins	# PSMs	Master Protein Accessions	Positions in Master Proteins	Modifications in Master Proteins	# Missed Cleavages	Theo. MH+ [Da]
High	[K].AGGSINLLSAAAE.[-]		1	1	1	NP_385481.1	NP_385481.1 [144-156]		0	1173.61
High	[R].GFNNIFASEFVVVSLGR.[I]		1	1	3	NP_385481.1	NP_385481.1 [64-80]		0	1855.97
High	[K].RGFNNIFASEFVVVSLGR.[I]		1	1	2	NP_385481.1	NP_385481.1 [63-80]		1	2012.07
High	[R].SGVAINGFEGGQMPIYR.[R]		1	1	1	NP_385481.1	NP_385481.1 [42-58]		0	1795.88
High	[R].SGVAINGFEGGQMPIYR.[R]	1xDeamidated [N6]	1	1	1	NP_385481.1	NP_385481.1 [42-58]		0	1796.86
High	[R].SGVAINGFEGGQMPIYR.[R]	1xOxidation [M13]	1	1	1	NP_385481.1	NP_385481.1 [42-58]		0	1811.87
High	[R].SGVAINGFEGGQMPIYR.[R]	1xDeamidated [N6]; 1xOxidation [M13]	1	1	1	NP_385481.1	NP_385481.1 [42-58]		0	1812.86
High	[K].VSLEVAGASKPAIEK.[I]		1	1	4	NP_385481.1	NP_385481.1 [126-140]		0	1498.85
NP_385241.1	50S ribosomal protein L9 [Sinorhizobium meliloti 1021]	49	7	16	7	191	20.9	4.93	51.14	7
Confidence	Annotated Sequence	Modifications	# Protein Groups	# Proteins	# PSMs	Master Protein Accessions	Positions in Master Proteins	Modifications in Master Proteins	# Missed Cleavages	Theo. MH+ [Da]
High	[R].DIVETLAAEGFNINR.[N]		1	1	4	NP_385241.1	NP_385241.1 [97-111]		0	1661.85
High	[K].GESLTSADAIYGVDEDALKPEDFFNPEAELESEEE.[-]		1	1	3	NP_385241.1	NP_385241.1 [157-191]		0	3845.69
High	[-].MEVILLER.[I]		1	1	1	NP_385241.1	NP_385241.1 [1-8]		0	1002.57
High	[-].MEVILLER.[I]	1xOxidation [M1]	1	1	2	NP_385241.1	NP_385241.1 [1-8]		0	1018.56
High	[R].NQVDLNQPIK.[A]		1	1	2	NP_385241.1	NP_385241.1 [112-121]		0	1168.63
Medium	[R].NYLLPLGK.[A]		1	1	1	NP_385241.1	NP_385241.1 [28-35]		0	917.545
Medium	[R].QAKGESLTSADAIYGVDEDALKPEDFFNPEAELESEEE.[-]		1	1	1	NP_385241.1	NP_385241.1 [154-191]		1	4172.88
High	[R].SAGETGQLYGSVAAR.[D]		1	1	2	NP_385241.1	NP_385241.1 [82-96]		0	1466.72
NP_385314.1	serine hydroxymethyltransferase [Sinorhizobium meliloti 1021]	43	13	16	13	431	46.7	7.11	50.19	13
Confidence	Annotated Sequence	Modifications	# Protein Groups	# Proteins	# PSMs	Master Protein Accessions	Positions in Master Proteins	Modifications in Master Proteins	# Missed Cleavages	Theo. MH+ [Da]
High	[K].ANGLDIVSGGTDNHLMLVDLR.[K]		1	1	2	NP_385314.1	NP_385314.1 [309-329]		0	2210.12
High	[K].ANGLDIVSGGTDNHLMLVDLR.[K]	1xOxidation [M16]	1	1	1	NP_385314.1	NP_385314.1 [309-329]		0	2226.12
High	[K].AVALGEALQPSFK.[D]		1	1	1	NP_385314.1	NP_385314.1 [278-290]		0	1330.74
High	[R].AVLEAQGSIMTNK.[Y]		1	1	1	NP_385314.1	NP_385314.1 [48-60]		0	1361.71
High	[R].EDDHLLDMDEVAR.[K]		1	1	1	NP_385314.1	NP_385314.1 [155-167]		0	1557.68
High	[K].EVGELIVEVLDGLK.[A]		1	1	2	NP_385314.1	NP_385314.1 [386-399]		0	1512.85
High	[R].GGMILTNDEEIAK.[K]		1	1	1	NP_385314.1	NP_385314.1 [243-255]		0	1390.69
High	[K].LIIAGGTAYSR.[I]		1	1	1	NP_385314.1	NP_385314.1 [176-186]		0	1121.63
High	[K].INSAVFPGLQGGPLMHVIAAK.[A]		1	1	1	NP_385314.1	NP_385314.1 [257-277]		0	2120.17
High	[K].LTDRFPMYGYM.[-]	1xOxidation [M11]	1	1	1	NP_385314.1	NP_385314.1 [421-431]		1	1409.62
High	[-].MLSQTNDAFFTR.[S]	1xOxidation [M1]	1	1	1	NP_385314.1	NP_385314.1 [1-12]		0	1446.67
High	[K].NGIPFDPEKPFVTSGVR.[L]	1xDeamidated [N1]	1	1	1	NP_385314.1	NP_385314.1 [352-368]		0	1860.95
High	[R].SLADSDPEIFGAIEK.[E]		1	1	1	NP_385314.1	NP_385314.1 [13-27]		0	1591.78
High	[K].WFNVVSYGVR.[E]		1	1	1	NP_385314.1	NP_385314.1 [145-154]		0	1226.63
NP_387352.1	50S ribosomal protein L19 [Sinorhizobium meliloti 1021]	32	6	16	6	177	19.2	9.5	50.02	6
Confidence	Annotated Sequence	Modifications	# Protein Groups	# Proteins	# PSMs	Master Protein Accessions	Positions in Master Proteins	Modifications in Master Proteins	# Missed Cleavages	Theo. MH+ [Da]
High	[-].MNIIQQLEAEQAAK.[I]		1	1	2	NP_387352.1	NP_387352.1 [1-14]		0	1586.82
High	[-].MNIIQQLEAEQAAK.[I]	1xOxidation [M1]	1	1	2	NP_387352.1	NP_387352.1 [1-14]		0	1602.82
High	[K].RTLPEFSPGDTVR.[V]		1	1	1	NP_387352.1	NP_387352.1 [19-31]		1	1474.76
High	[R].SGGGINESFTVR.[K]		1	1	1	NP_387352.1	NP_387352.1 [55-66]		0	1223.6
Medium	[R].TLPEFSPGDTVR.[V]		1	1	1	NP_387352.1	NP_387352.1 [20-31]		0	1318.66
High	[R].VFPVYSPLVESVDVVR.[R]		1	1	7	NP_387352.1	NP_387352.1 [77-92]		0	1804.98
High	[R].VFPVYSPLVESVDVVRR.[G]		1	1	2	NP_387352.1	NP_387352.1 [77-93]		1	1961.09
NP_385484.1	30S ribosomal protein S13 [Sinorhizobium meliloti 1021]	51	8	16	8	122	13.8	10.92	49.16	8
Confidence	Annotated Sequence	Modifications	# Protein Groups	# Proteins	# PSMs	Master Protein Accessions	Positions in Master Proteins	Modifications in Master Proteins	# Missed Cleavages	Theo. MH+ [Da]
High	[R].ETIDRDYQVEGDLR.[R]		1	1	1	NP_385484.1	NP_385484.1 [58-71]		1	1708.81
High	[R].ETIDRDYQVEGDLRR.[E]		1	1	3	NP_385484.1	NP_385484.1 [58-72]		2	1864.91
High	[K].FAQEIIEK.[V]		1	1	2	NP_385484.1	NP_385484.1 [29-36]		0	977.53
High	[R].IAGVNIPTAK.[R]		1	1	1	NP_385484.1	NP_385484.1 [4-13]		0	983.588
High	[R].RVHQLTDAEVLQIR.[E]		1	1	2	NP_385484.1	NP_385484.1 [44-57]		1	1677.94
High	[K].RVVIALTYIHGIGTK.[F]		1	1	1	NP_385484.1	NP_385484.1 [14-28]		1	1640.98
High	[R].VHQLTDAEVLQIR.[E]		1	1	3	NP_385484.1	NP_385484.1 [45-57]		0	1521.84
High	[R].VVIALTYIHGIGTK.[F]		1	1	3	NP_385484.1	NP_385484.1 [15-28]		0	1484.88
NP_385549.1	phosphopyruvate hydratase [Sinorhizobium meliloti 1021]	39	9	12	9	424	45	4.92	47.96	9
Confidence	Annotated Sequence	Modifications	# Protein Groups	# Proteins	# PSMs	Master Protein Accessions	Positions in Master Proteins	Modifications in Master Proteins	# Missed Cleavages	Theo. MH+ [Da]
High	[K].AAAEASGLPLYR.[Y]		1	1	1	NP_385549.1	NP_385549.1 [120-131]		0	1218.65
High	[R].AAVPSGASTGAHEAVELR.[D]		1	1	1	NP_385549.1	NP_385549.1 [35-52]		0	1722.88
High	[R].AVDAVNGEIFEAIGGLDAENQIQIDR.[T]		1	1	4	NP_385549.1	NP_385549.1 [66-91]		0	2757.37
High	[R].GNPTVEVDVHLEDGSFGR.[A]		1	1	1	NP_385549.1	NP_385549.1 [17-34]		0	1927.91
High	[R].IEEQLGPQAQYAGR.[S]		1	1	1	NP_385549.1	NP_385549.1 [406-419]		0	1559.78
High	[R].LGANAILGVSLAVAK.[A]		1	1	1	NP_385549.1	NP_385549.1 [105-119]		0	1396.85
High	[K].MGVANSILVK.[V]		1	1	1	NP_385549.1	NP_385549.1 [327-336]		0	1031.59
High	[K].QLAADGHNTNVGDEGGFAPGLASAPAALDFIMK.[S]		1	1	1	NP_385549.1	NP_385549.1 [191-223]		0	3255.57
High	[K].VNQIGSLSETLDAVETAHK.[A]		1	1	1	NP_385549.1	NP_385549.1 [337-355]		0	2012.03
NP_386077.1	methionine synthase I [Sinorhizobium meliloti 1021]	37	6	15	6	337	35	6.09	47.76	6
Confidence	Annotated Sequence	Modifications	# Protein Groups	# Proteins	# PSMs	Master Protein Accessions	Positions in Master Proteins	Modifications in Master Proteins	# Missed Cleavages	Theo. MH+ [Da]
High	[K].AGGAEVAWIETMSSPDEIR.[A]		1	1	1	NP_386077.1	NP_386077.1 [145-163]		0	2018.95
High	[K].AGGAEVAWIETMSSPDEIR.[A]	1xOxidation [M12]	1	1	1	NP_386077.1	NP_386077.1 [145-163]		0	2034.94
High	[R].GERPTLETIVEK.[I]		1	1	1	NP_386077.1	NP_386077.1 [302-313]		0	1371.75
High	[R].GSEIHYSGTPPLMAEYAR.[L]		1	1	1	NP_386077.1	NP_386077.1 [251-268]		0	1978.93
High	[R].GSEIHYSGTPPLMAEYAR.[L]	1xOxidation [M13]	1	1	1	NP_386077.1	NP_386077.1 [251-268]		0	1994.93
High	[K].GVLLADGATGTSLFAMGLEAGEAPEIWNETKPDNITK.[L]		1	1	3	NP_386077.1	NP_386077.1 [16-52]		0	3816.9
High	[K].GVLLADGATGTSLFAMGLEAGEAPEIWNETKPDNITK.[L]	1xOxidation [M16]	1	1	3	NP_386077.1	NP_386077.1 [16-52]		0	3832.89
High	[K].LHQDFVDAGADIILTNSFGGTR.[H]		1	1	2	NP_386077.1	NP_386077.1 [53-74]		0	2347.17
High	[K].VGLPYVYTGSFDTAGK.[T]		1	1	2	NP_386077.1	NP_386077.1 [172-187]		0	1674.84
NP_387162.1	malate dehydrogenase [Sinorhizobium meliloti 1021]	48	10	16	10	320	33.6	6.04	47.32	10
Confidence	Annotated Sequence	Modifications	# Protein Groups	# Proteins	# PSMs	Master Protein Accessions	Positions in Master Proteins	Modifications in Master Proteins	# Missed Cleavages	Theo. MH+ [Da]
High	[R].DGGAEIVGLLK.[T]		1	1	1	NP_387162.1	NP_387162.1 [217-227]		0	1071.6
High	[K].DITAFVLGGHGDTMVPLAR.[Y]	1xOxidation [M14]	1	1	1	NP_387162.1	NP_387162.1 [167-185]		0	1986.01
High	[K].DMYVGVPTVIGAGGIER.[I]		1	1	2	NP_387162.1	NP_387162.1 [268-284]		0	1733.89
High	[K].ELGDIVLFDIADGIPQGK.[G]		1	1	3	NP_387162.1	NP_387162.1 [26-43]		0	1900.01
High	[K].IALIGSGMIGGTLAHLAGLK.[E]		1	1	1	NP_387162.1	NP_387162.1 [6-25]		0	1893.1
High	[K].IALIGSGMIGGTLAHLAGLK.[E]	1xOxidation [M8]	1	1	1	NP_387162.1	NP_387162.1 [6-25]		0	1909.09
High	[R].LFLAEEFNVSVK.[D]		1	1	1	NP_387162.1	NP_387162.1 [155-166]		0	1395.75
High	[K].TGSAYYAPAASAIEMAEAYLK.[D]		1	1	2	NP_387162.1	NP_387162.1 [228-248]		0	2178.04
Medium	[K].TGSAYYAPAASAIEMAEAYLKDK.[K]		1	1	1	NP_387162.1	NP_387162.1 [228-250]		1	2421.16
High	[K].VVGMAGVLDSSR.[F]		1	1	2	NP_387162.1	NP_387162.1 [141-152]		0	1190.62
High	[R].YSTVAGIPLPDLIQMGWTTK.[E]		1	1	1	NP_387162.1	NP_387162.1 [186-205]		0	2191.15
NP_438089.1	hypothetical protein SM_b21630 (plasmid) [Sinorhizobium meliloti 1021]	35	9	14	9	413	45.5	5.88	46.84	9
Confidence	Annotated Sequence	Modifications	# Protein Groups	# Proteins	# PSMs	Master Protein Accessions	Positions in Master Proteins	Modifications in Master Proteins	# Missed Cleavages	Theo. MH+ [Da]
High	[K].ALIVSTGSQIVINVGSAFVNMSVLR.[A]		1	1	1	NP_438089.1	NP_438089.1 [75-99]		0	2575.43
High	[K].ALIVSTGSQIVINVGSAFVNMSVLR.[A]	1xOxidation [M21]	1	1	1	NP_438089.1	NP_438089.1 [75-99]		0	2591.42
High	[K].AVLPDPASLAPGYEGK.[T]		1	1	1	NP_438089.1	NP_438089.1 [299-314]		0	1584.83
High	[R].EFTGVVYSWQK.[G]		1	1	1	NP_438089.1	NP_438089.1 [200-210]		0	1343.66
High	[K].GITAILGVGFDPGVVNAYAR.[L]		1	1	2	NP_438089.1	NP_438089.1 [142-161]		0	1990.08
High	[K].LEAHALDALDVEATK.[A]		1	1	1	NP_438089.1	NP_438089.1 [60-74]		0	1595.83
High	[R].MFEVGKEFDLPVVGK.[R]		1	1	1	NP_438089.1	NP_438089.1 [218-232]		1	1694.88
High	[K].NVLIIGAGGVAQVVAHK.[C]		1	1	3	NP_438089.1	NP_438089.1 [4-20]		0	1645.97
Medium	[K].TAEGLEVVPLK.[V]		1	1	1	NP_438089.1	NP_438089.1 [285-295]		0	1155.66
High	[K].YFATNFDPEINFR.[E]		1	1	2	NP_438089.1	NP_438089.1 [187-199]		0	1633.76
NP_384375.1	GTP-binding protein LepA [Sinorhizobium meliloti 1021]	23	10	15	10	608	67.1	5.82	45.53	10
Confidence	Annotated Sequence	Modifications	# Protein Groups	# Proteins	# PSMs	Master Protein Accessions	Positions in Master Proteins	Modifications in Master Proteins	# Missed Cleavages	Theo. MH+ [Da]
High	[R].AMLTYDLPLNEVVFDFYDR.[L]		1	1	1	NP_384375.1	NP_384375.1 [450-468]		0	2321.12
High	[R].AMLTYDLPLNEVVFDFYDR.[L]	1xOxidation [M2]	1	1	1	NP_384375.1	NP_384375.1 [450-468]		0	2337.11
High	[R].ATILTPDEYLGGILK.[L]		1	1	2	NP_384375.1	NP_384375.1 [417-431]		0	1603.89
High	[R].EFDLDLIATAPSVVYK.[L]		1	1	2	NP_384375.1	NP_384375.1 [369-384]		0	1780.94
High	[R].EMSEQVLDSMDIER.[E]		1	1	1	NP_384375.1	NP_384375.1 [44-57]		0	1681.74
High	[K].GYASFDYQITEHK.[E]		1	1	1	NP_384375.1	NP_384375.1 [475-487]		0	1558.72
High	[R].LEREFDLDLIATAPSVVYK.[L]		1	1	2	NP_384375.1	NP_384375.1 [366-384]		1	2179.16
High	[K].IPIQAAIGGNVIAR.[E]		1	1	1	NP_384375.1	NP_384375.1 [537-550]		0	1392.83
High	[K].MVAMEALGPGEIGFITASIK.[E]		1	1	2	NP_384375.1	NP_384375.1 [255-274]		0	2035.06
Medium	[R].NFSIVAHIDHGK.[S]		1	1	1	NP_384375.1	NP_384375.1 [15-26]		0	1337.7
High	[K].VEIPQEAFIAALK.[M]		1	1	1	NP_384375.1	NP_384375.1 [592-604]		0	1428.81
NP_385188.1	UDP-glucose 6-dehydrogenase [Sinorhizobium meliloti 1021]	31	10	13	10	437	47.1	6	44.36	10
Confidence	Annotated Sequence	Modifications	# Protein Groups	# Proteins	# PSMs	Master Protein Accessions	Positions in Master Proteins	Modifications in Master Proteins	# Missed Cleavages	Theo. MH+ [Da]
High	[R].EIAANLQGFTVVVTK.[S]		1	1	2	NP_385188.1	NP_385188.1 [106-120]		0	1589.89
High	[R].ETNPAADVTVVSNPEFLR.[E]		1	1	1	NP_385188.1	NP_385188.1 [137-154]		0	1958.98
High	[R].EVMTEVYRPLYLNQSPLVFTTR.[R]		1	1	1	NP_385188.1	NP_385188.1 [181-202]		0	2656.38
High	[R].EVMTEVYRPLYLNQSPLVFTTR.[R]	1xOxidation [M3]	1	1	1	NP_385188.1	NP_385188.1 [181-202]		0	2672.38
Medium	[K].GQIPIFEPGLDHLVASNVASGR.[L]		1	1	1	NP_385188.1	NP_385188.1 [42-63]		0	2277.2
Medium	[R].LNFTDDLK.[T]		1	1	1	NP_385188.1	NP_385188.1 [64-71]		0	965.494
High	[R].LNFTDDLKTAVAASDVVFIAVGTPSR.[R]		1	1	1	NP_385188.1	NP_385188.1 [64-89]		1	2707.43
High	[R].RGDGHADLSYVYAAAR.[E]		1	1	1	NP_385188.1	NP_385188.1 [90-105]		1	1721.84
High	[K].TAVAASDVVFIAVGTPSR.[R]		1	1	1	NP_385188.1	NP_385188.1 [72-89]		0	1760.95
High	[K].TPLLVDLR.[N]		1	1	2	NP_385188.1	NP_385188.1 [408-415]		0	926.567
High	[K].YAGNAFLAMK.[I]		1	1	1	NP_385188.1	NP_385188.1 [210-219]		0	1085.54
NP_387158.1	dihydrolipoamide succinyltransferase [Sinorhizobium meliloti 1021]	24	9	13	9	417	43.4	6	43.77	9
Confidence	Annotated Sequence	Modifications	# Protein Groups	# Proteins	# PSMs	Master Protein Accessions	Positions in Master Proteins	Modifications in Master Proteins	# Missed Cleavages	Theo. MH+ [Da]
High	[R].DADQMSIAEIEKEIGR.[L]		1	1	1	NP_387158.1	NP_387158.1 [298-313]		1	1804.87
High	[R].DADQMSIAEIEKEIGR.[L]	1xOxidation [M5]	1	1	1	NP_387158.1	NP_387158.1 [298-313]		1	1820.87
High	[K].ELPAVNAEVDGTEIIYK.[N]		1	1	1	NP_387158.1	NP_387158.1 [260-276]		0	1860.96
Medium	[K].GLVVPVVR.[D]		1	1	1	NP_387158.1	NP_387158.1 [290-297]		0	838.551
High	[K].LGFMGFFTK.[A]		1	1	1	NP_387158.1	NP_387158.1 [244-252]		0	1047.53
High	[K].LIAENNLSADQIDGSGK.[R]		1	1	1	NP_387158.1	NP_387158.1 [130-146]		0	1744.87
High	[K].LIAENNLSADQIDGSGKR.[G]		1	1	1	NP_387158.1	NP_387158.1 [130-147]		1	1900.97
High	[R].VKESLEDPERLVLDL.[-]		1	1	2	NP_387158.1	NP_387158.1 [403-417]		2	1754.95
High	[R].VPTLGESVSEATVGTWFK.[K]		1	1	3	NP_387158.1	NP_387158.1 [7-24]		0	1907.97
High	[R].VPTLGESVSEATVGTWFKK.[V]		1	1	1	NP_387158.1	NP_387158.1 [7-25]		1	2036.07
NP_385458.1	30S ribosomal protein S7 [Sinorhizobium meliloti 1021]	38	6	12	6	156	17.7	10.21	42.33	6
Confidence	Annotated Sequence	Modifications	# Protein Groups	# Proteins	# PSMs	Master Protein Accessions	Positions in Master Proteins	Modifications in Master Proteins	# Missed Cleavages	Theo. MH+ [Da]
High	[K].KSVAESIVYGAFDAVQSK.[L]		1	1	2	NP_385458.1	NP_385458.1 [36-53]		1	1898.99
High	[K].LKQEPVAVFHSALDNIAPHVEVR.[S]		1	1	1	NP_385458.1	NP_385458.1 [54-76]		1	2569.39
High	[R].RVGGATYQVPVDVRPER.[R]		1	1	1	NP_385458.1	NP_385458.1 [79-95]		1	1899.02
High	[K].SVAESIVYGAFDAVQSK.[L]		1	1	5	NP_385458.1	NP_385458.1 [37-53]		0	1770.89
High	[R].VGGATYQVPVDVRPER.[R]		1	1	2	NP_385458.1	NP_385458.1 [80-95]		0	1742.92
High	[R].VGGATYQVPVDVRPERR.[Q]		1	1	1	NP_385458.1	NP_385458.1 [80-96]		1	1899.02
NP_384832.1	malonic semialdehyde oxidative decarboxylase [Sinorhizobium meliloti 1021]	35	8	11	8	498	53.5	5.77	42.1	8
Confidence	Annotated Sequence	Modifications	# Protein Groups	# Proteins	# PSMs	Master Protein Accessions	Positions in Master Proteins	Modifications in Master Proteins	# Missed Cleavages	Theo. MH+ [Da]
High	[K].GAVDAILTHPDIAAVSFVGSTPIAR.[Y]		1	1	1	NP_384832.1	NP_384832.1 [207-231]		0	2478.34
High	[R].IGPYTDEKADMGPVVTK.[E]		1	1	1	NP_384832.1	NP_384832.1 [311-327]		1	1820.91
High	[R].INIGMVGVNVPIPVPLAYHSFGGWK.[S]	1xOxidation [M5]	1	1	1	NP_384832.1	NP_384832.1 [430-454]		0	2681.43
High	[K].NHMIIMPDADLDQAANALIGAGYGSAGER.[C]		1	1	1	NP_384832.1	NP_384832.1 [252-280]		0	2971.4
High	[K].SEFTEGAGPGIDMYSIR.[Q]		1	1	2	NP_384832.1	NP_384832.1 [121-137]		0	1829.84
High	[R].SLIDSGIEQGAK.[L]		1	1	1	NP_384832.1	NP_384832.1 [335-346]		0	1217.64
Medium	[K].SSSFGDLNQHGTDSIK.[F]		1	1	1	NP_384832.1	NP_384832.1 [455-470]		0	1692.78
High	[R].VSNIFNPATGEVQGTVALASDADLAAAVESAK.[A]		1	1	3	NP_384832.1	NP_384832.1 [20-51]		0	3116.57
NP_386082.1	trimethylamine methyltransferase [Sinorhizobium meliloti 1021]	20	5	10	5	524	56.9	5.67	41.17	5
Confidence	Annotated Sequence	Modifications	# Protein Groups	# Proteins	# PSMs	Master Protein Accessions	Positions in Master Proteins	Modifications in Master Proteins	# Missed Cleavages	Theo. MH+ [Da]
High	[K].ILFGDDFVENNAVTLNLINANSPMVFDETMLGAAK.[V]		1	1	1	NP_386082.1	NP_386082.1 [226-260]		0	3783.86
High	[K].ILFGDDFVENNAVTLNLINANSPMVFDETMLGAAK.[V]	1xOxidation [M24]	1	1	1	NP_386082.1	NP_386082.1 [226-260]		0	3799.86
High	[K].ILFGDDFVENNAVTLNLINANSPMVFDETMLGAAK.[V]	1xDeamidated [N11]; 1xOxidation [M30]	1	1	1	NP_386082.1	NP_386082.1 [226-260]		0	3800.84
High	[K].ILFGDDFVENNAVTLNLINANSPMVFDETMLGAAK.[V]	2xOxidation [M24; M30]	1	1	2	NP_386082.1	NP_386082.1 [226-260]		0	3815.85
High	[R].IREYEVLDEEGLQLIER.[N]		1	1	1	NP_386082.1	NP_386082.1 [47-63]		1	2104.09
High	[K].MAEGVDLSEDAQALDAIR.[E]		1	1	1	NP_386082.1	NP_386082.1 [419-436]		0	1903.91
High	[R].SPLADNNSFEQWEIEGEKR.[I]		1	1	1	NP_386082.1	NP_386082.1 [461-479]		1	2249.05
High	[R].TGGGPGPSLPYIQR.[R]		1	1	2	NP_386082.1	NP_386082.1 [32-45]		0	1399.73
NP_384225.1	oxidoreductase [Sinorhizobium meliloti 1021]	36	9	13	9	382	42.9	6.96	40.97	9
Confidence	Annotated Sequence	Modifications	# Protein Groups	# Proteins	# PSMs	Master Protein Accessions	Positions in Master Proteins	Modifications in Master Proteins	# Missed Cleavages	Theo. MH+ [Da]
High	[R].DDLVTFQVDGTHGSAVAGLTK.[C]		1	1	2	NP_384225.1	NP_384225.1 [270-290]		0	2131.07
High	[R].DRGGITLQSGERLEIDPIIVGR.[N]		1	1	1	NP_384225.1	NP_384225.1 [30-51]		2	2394.31
High	[K].GVQLAELGLK.[S]		1	1	1	NP_384225.1	NP_384225.1 [358-367]		0	1027.61
High	[R].HVAEDGPWPHGLEAGAK.[G]		1	1	1	NP_384225.1	NP_384225.1 [341-357]		0	1770.86
High	[R].LEIDPIIVGR.[N]		1	1	1	NP_384225.1	NP_384225.1 [42-51]		0	1124.67
High	[R].LGIILHGVTGR.[M]		1	1	2	NP_384225.1	NP_384225.1 [4-14]		0	1135.69
High	[R].VNTPKPVWNPDQPQTIDFYR.[T]		1	1	1	NP_384225.1	NP_384225.1 [297-316]		0	2415.21
High	[R].WSTDLDAALADPNDQIFFDAGTTLMR.[A]		1	1	1	NP_384225.1	NP_384225.1 [68-93]		0	2884.35
High	[R].WSTDLDAALADPNDQIFFDAGTTLMR.[A]	1xOxidation [M25]	1	1	1	NP_384225.1	NP_384225.1 [68-93]		0	2900.34
High	[R].YVLDNLFGEVK.[A]		1	1	2	NP_384225.1	NP_384225.1 [206-216]		0	1296.68
NP_384678.1	capsule expression protein [Sinorhizobium meliloti 1021]	31	6	13	6	337	35.1	6.52	40.88	6
Confidence	Annotated Sequence	Modifications	# Protein Groups	# Proteins	# PSMs	Master Protein Accessions	Positions in Master Proteins	Modifications in Master Proteins	# Missed Cleavages	Theo. MH+ [Da]
High	[K].ALADHLTSDQAFAGALVDAVELMGDGDGR.[V]		1	2	3	NP_384678.1	NP_384678.1 [34-62]		0	2915.38
Medium	[K].ALADHLTSDQAFAGALVDAVELMGDGDGR.[V]	1xDeamidated [Q10]	1	2	1	NP_384678.1	NP_384678.1 [34-62]		0	2916.37
High	[K].ALADHLTSDQAFAGALVDAVELMGDGDGR.[V]	1xOxidation [M23]	1	2	1	NP_384678.1	NP_384678.1 [34-62]		0	2931.38
High	[K].GFGVVGITDESGK.[L]		1	2	1	NP_384678.1	NP_384678.1 [246-258]		0	1265.64
High	[R].HMAGDLLAQPVQEVMSR.[N]		1	2	1	NP_384678.1	NP_384678.1 [271-287]		0	1881.93
High	[R].HMAGDLLAQPVQEVMSR.[N]	1xOxidation [M2]	1	2	1	NP_384678.1	NP_384678.1 [271-287]		0	1897.93
Medium	[K].LIGVITDGDLR.[R]		1	2	1	NP_384678.1	NP_384678.1 [259-269]		0	1171.67
High	[R].NSEIALVLPK.[V]		1	2	3	NP_384678.1	NP_384678.1 [151-160]		0	1083.64
High	[K].VTVLFLVDEAGAPVGILHIHDLLR.[A]		1	1	1	NP_384678.1	NP_384678.1 [310-333]		0	2597.48
NP_384112.1	preprotein translocase subunit SecB [Sinorhizobium meliloti 1021]	32	4	12	4	168	18.3	4.94	40.53	4
Confidence	Annotated Sequence	Modifications	# Protein Groups	# Proteins	# PSMs	Master Protein Accessions	Positions in Master Proteins	Modifications in Master Proteins	# Missed Cleavages	Theo. MH+ [Da]
High	[K].DLSFENPGAPR.[S]		1	1	2	NP_384112.1	NP_384112.1 [29-39]		0	1202.58
Medium	[R].LLFPFAR.[Q]		1	1	1	NP_384112.1	NP_384112.1 [115-121]		0	863.514
High	[K].MLFNVELAYGGVFR.[V]		1	1	2	NP_384112.1	NP_384112.1 [82-95]		0	1615.83
High	[K].MLFNVELAYGGVFR.[V]	1xOxidation [M1]	1	1	1	NP_384112.1	NP_384112.1 [82-95]		0	1631.83
High	[R].NGGFPPLMIDPIDFAQMFAQR.[M]	1xOxidation [M]	1	1	3	NP_384112.1	NP_384112.1 [130-150]		0	2381.14
High	[R].NGGFPPLMIDPIDFAQMFAQR.[M]	2xOxidation [M8; M17]	1	1	2	NP_384112.1	NP_384112.1 [130-150]		0	2397.14
High	[R].NGGFPPLMIDPIDFAQMFAQR.[M]	1xDeamidated [N1]; 2xOxidation [M8; M17]	1	1	1	NP_384112.1	NP_384112.1 [130-150]		0	2398.12
NP_385364.1	histone-like protein [Sinorhizobium meliloti 1021]	64	4	12	4	90	9.3	9.19	40.32	4
Confidence	Annotated Sequence	Modifications	# Protein Groups	# Proteins	# PSMs	Master Protein Accessions	Positions in Master Proteins	Modifications in Master Proteins	# Missed Cleavages	Theo. MH+ [Da]
High	[K].ADASSAVDAVFETIQGELK.[N]		1	1	4	NP_385364.1	NP_385364.1 [19-37]		0	1950.97
High	[K].GRNPSTGAEVDIPAR.[N]		1	1	4	NP_385364.1	NP_385364.1 [60-74]		1	1539.79
High	[R].LVGFGNFSVSR.[R]		1	1	2	NP_385364.1	NP_385364.1 [44-54]		0	1182.63
High	[-].MNKNELVAAVADK.[A]		1	1	2	NP_385364.1	NP_385364.1 [1-13]		1	1402.74
NP_385348.1	30S ribosomal protein S9 [Sinorhizobium meliloti 1021]	54	5	13	5	155	16.7	10.74	40.14	5
Confidence	Annotated Sequence	Modifications	# Protein Groups	# Proteins	# PSMs	Master Protein Accessions	Positions in Master Proteins	Modifications in Master Proteins	# Missed Cleavages	Theo. MH+ [Da]
High	[K].ALTYFEPGLRPVLK.[R]		1	1	3	NP_385348.1	NP_385348.1 [111-124]		0	1603.92
High	[K].ALTYFEPGLRPVLKR.[G]		1	1	2	NP_385348.1	NP_385348.1 [111-125]		1	1760.02
High	[R].DGQFDIDATVAGGGLSGQAGAVR.[H]		1	1	2	NP_385348.1	NP_385348.1 [83-105]		0	2162.05
High	[R].DGQFDIDATVAGGGLSGQAGAVR.[H]	1xDeamidated [Q3]	1	1	1	NP_385348.1	NP_385348.1 [83-105]		0	2163.03
High	[K].EIATTAEPAAPVHVK.[K]		1	1	2	NP_385348.1	NP_385348.1 [9-23]		0	1533.83
High	[K].ITINGKPFSDYFARPVLQMILQQPVVAAAR.[D]		1	1	2	NP_385348.1	NP_385348.1 [53-82]		0	3343.83
High	[K].ITINGKPFSDYFARPVLQMILQQPVVAAAR.[D]	1xOxidation [M19]	1	1	1	NP_385348.1	NP_385348.1 [53-82]		0	3359.83
NP_385878.1	phosphoribosylaminoimidazolesuccinocarboxamide synthase [Sinorhizobium meliloti 1021]	28	8	12	8	254	29	6.01	39.77	8
Confidence	Annotated Sequence	Modifications	# Protein Groups	# Proteins	# PSMs	Master Protein Accessions	Positions in Master Proteins	Modifications in Master Proteins	# Missed Cleavages	Theo. MH+ [Da]
High	[R].DMGGLVEAYQEVAR.[R]		1	1	1	NP_385878.1	NP_385878.1 [221-234]		0	1537.73
High	[R].DMGGLVEAYQEVAR.[R]	1xOxidation [M2]	1	1	1	NP_385878.1	NP_385878.1 [221-234]		0	1553.73
High	[K].EVEIIPLEIVVR.[N]		1	1	2	NP_385878.1	NP_385878.1 [83-94]		0	1408.84
High	[R].LGIEEGTVLPR.[S]		1	1	1	NP_385878.1	NP_385878.1 [105-115]		0	1183.67
High	[K].ILYEGPEPGTLIQFFK.[D]		1	1	2	NP_385878.1	NP_385878.1 [14-29]		0	1851.99
High	[K].ILYEGPEPGTLIQFFKDDATAFNK.[K]		1	1	2	NP_385878.1	NP_385878.1 [14-37]		1	2714.37
High	[K].ILYEGPEPGTLIQFFKDDATAFNKK.[K]		1	1	1	NP_385878.1	NP_385878.1 [14-38]		2	2842.47
High	[K].RLGIEEGTVLPR.[S]		1	1	1	NP_385878.1	NP_385878.1 [104-115]		1	1339.77
Medium	[R].SIIEFYYK.[A]		1	1	1	NP_385878.1	NP_385878.1 [116-123]		0	1062.55
NP_386460.1	50S ribosomal protein L25 [Sinorhizobium meliloti 1021]	51	6	12	6	204	22.1	5.22	39.48	6
Confidence	Annotated Sequence	Modifications	# Protein Groups	# Proteins	# PSMs	Master Protein Accessions	Positions in Master Proteins	Modifications in Master Proteins	# Missed Cleavages	Theo. MH+ [Da]
High	[K].DYQLDPVRDFTMHVDFLR.[V]		1	1	1	NP_386460.1	NP_386460.1 [79-96]		1	2267.09
High	[K].DYQLDPVRDFTMHVDFLR.[V]	1xOxidation [M12]	1	1	1	NP_386460.1	NP_386460.1 [79-96]		1	2283.09
High	[K].GSQVSVQVPVHFENEEK.[S]		1	1	1	NP_386460.1	NP_386460.1 [100-116]		0	1912.94
High	[K].GSQVSVQVPVHFENEEKSPGLK.[Q]		1	1	2	NP_386460.1	NP_386460.1 [100-121]		1	2395.23
High	[R].HEVELNVSADNIPESLTVDLTGLK.[I]		1	1	3	NP_386460.1	NP_386460.1 [131-154]		0	2593.34
High	[K].IHAGGFMTTVATIDVNGEK.[I]		1	1	2	NP_386460.1	NP_386460.1 [54-72]		0	1960.98
High	[K].IHAGGFMTTVATIDVNGEK.[I]	1xOxidation [M7]	1	1	1	NP_386460.1	NP_386460.1 [54-72]		0	1976.97
High	[K].LPAGATPVIADRDFTVATITGR.[T]		1	1	1	NP_386460.1	NP_386460.1 [166-187]		1	2242.22
NP_385349.1	50S ribosomal protein L13 [Sinorhizobium meliloti 1021]	43	4	11	4	154	17.3	10.04	39.48	4
Confidence	Annotated Sequence	Modifications	# Protein Groups	# Proteins	# PSMs	Master Protein Accessions	Positions in Master Proteins	Modifications in Master Proteins	# Missed Cleavages	Theo. MH+ [Da]
High	[K].ATYTPHVDDGDNVIVINAEK.[A]		1	1	5	NP_385349.1	NP_385349.1 [42-61]		0	2171.06
High	[R].VYAGSNHPHEAQQPAVLDVAK.[L]		1	1	2	NP_385349.1	NP_385349.1 [125-145]		0	2231.12
High	[K].WILIDAEGLVVGR.[L]		1	1	1	NP_385349.1	NP_385349.1 [15-27]		0	1440.82
High	[K].YYWHTGYPGGIK.[E]		1	1	3	NP_385349.1	NP_385349.1 [74-85]		0	1441.69
NP_437988.1	propionyl-CoA carboxylase subunit alpha (plasmid) [Sinorhizobium meliloti 1021]	26	8	10	8	670	72.9	6.23	38.67	8
Confidence	Annotated Sequence	Modifications	# Protein Groups	# Proteins	# PSMs	Master Protein Accessions	Positions in Master Proteins	Modifications in Master Proteins	# Missed Cleavages	Theo. MH+ [Da]
High	[R].FADGTSVSVATDWAPGR.[T]		1	1	2	NP_437988.1	NP_437988.1 [528-544]		0	1736.82
High	[R].IAAEIGFPVMIK.[A]		1	1	1	NP_437988.1	NP_437988.1 [150-161]		0	1288.73
High	[R].LQVEHPVTELVTGLDLVEQMIR.[V]		1	1	1	NP_437988.1	NP_437988.1 [296-317]		0	2519.35
High	[R].LTTAYIAEEFAGGFHGVALDDASAR.[K]		1	1	1	NP_437988.1	NP_437988.1 [445-469]		0	2582.25
High	[R].MADEAVHIGPSPSSQSYIVIENILAAIR.[R]		1	1	1	NP_437988.1	NP_437988.1 [47-74]		0	2981.54
High	[R].TGADAVHPGYGFLSENAAFAEALEKDGVTFIGPPVR.[A]		1	1	1	NP_437988.1	NP_437988.1 [76-111]		1	3703.84
High	[R].VAIEAGASLAVDELIMEFE.[-]		1	1	1	NP_437988.1	NP_437988.1 [652-670]		0	2007
High	[R].VAIEAGASLAVDELIMEFE.[-]	1xOxidation [M16]	1	1	1	NP_437988.1	NP_437988.1 [652-670]		0	2022.99
High	[K].VIEEAPSPFLDEK.[T]		1	1	1	NP_437988.1	NP_437988.1 [241-253]		0	1473.75
NP_385476.1	30S ribosomal protein S8 [Sinorhizobium meliloti 1021]	44	4	13	4	132	14.3	9.7	37.93	4
Confidence	Annotated Sequence	Modifications	# Protein Groups	# Proteins	# PSMs	Master Protein Accessions	Positions in Master Proteins	Modifications in Master Proteins	# Missed Cleavages	Theo. MH+ [Da]
High	[R].GYSEVEFGNGKAELNIELK.[Y]		1	1	2	NP_385476.1	NP_385476.1 [48-66]		1	2097.05
High	[R].GYSEVEFGNGKAELNIELK.[Y]	1xDeamidated [N9]	1	1	2	NP_385476.1	NP_385476.1 [48-66]		1	2098.03
High	[K].SIPQVANGLGITILSTPK.[G]		1	1	4	NP_385476.1	NP_385476.1 [93-110]		0	1809.05
High	[K].SIPQVANGLGITILSTPK.[G]	1xDeamidated [N7]	1	1	1	NP_385476.1	NP_385476.1 [93-110]		0	1810.03
High	[R].VLDVLQAEGYIR.[G]		1	1	2	NP_385476.1	NP_385476.1 [36-47]		0	1375.76
Medium	[K].YYEGASVIR.[E]		1	1	2	NP_385476.1	NP_385476.1 [67-75]		0	1057.53
P15636	SWISS-PROT:P15636 Protease I precursor Lysyl endopeptidase Achromobacter lyticus.	10	2	9	2	653	68.1	7.24	37.73	2
Confidence	Annotated Sequence	Modifications	# Protein Groups	# Proteins	# PSMs	Master Protein Accessions	Positions in Master Proteins	Modifications in Master Proteins	# Missed Cleavages	Theo. MH+ [Da]
High	[R].RDQNYPGAIAIHHPNVAEK.[R]		1	1	1	P15636	P15636 [342-360]		1	2130.08
High	[K].RISNSTSPTSFVAWGGGAGTTHLNVQWQPSGGVTEPGSSGSPIYSPEK.[R]		1	1	4	P15636	P15636 [361-408]		1	4873.35
High	[K].RISNSTSPTSFVAWGGGAGTTHLNVQWQPSGGVTEPGSSGSPIYSPEK.[R]	1xDeamidated [N/Q]	1	1	3	P15636	P15636 [361-408]		1	4874.33
High	[K].RISNSTSPTSFVAWGGGAGTTHLNVQWQPSGGVTEPGSSGSPIYSPEK.[R]	2xDeamidated [N24; Q26]	1	1	1	P15636	P15636 [361-408]		1	4875.31
NP_437989.1	methylmalonyl-CoA mutase (plasmid) [Sinorhizobium meliloti 1021]	24	10	13	10	712	77.5	5.5	36.34	10
Confidence	Annotated Sequence	Modifications	# Protein Groups	# Proteins	# PSMs	Master Protein Accessions	Positions in Master Proteins	Modifications in Master Proteins	# Missed Cleavages	Theo. MH+ [Da]
High	[K].AGVAIDSVEDMK.[I]		1	1	1	NP_437989.1	NP_437989.1 [127-138]		0	1234.6
High	[R].ATVGEITDAMR.[E]		1	1	1	NP_437989.1	NP_437989.1 [526-536]		0	1163.57
High	[K].AYEGDPELGVLAGR.[L]		1	1	1	NP_437989.1	NP_437989.1 [556-569]		0	1446.72
High	[R].EAFGDYTAIPEVVTDIYGK.[A]		1	1	1	NP_437989.1	NP_437989.1 [537-555]		0	2088.02
High	[K].ILFDGIPLDR.[I]		1	1	3	NP_437989.1	NP_437989.1 [139-148]		0	1158.65
High	[R].IVADIIEYTAK.[E]		1	1	1	NP_437989.1	NP_437989.1 [208-218]		0	1235.69
High	[R].NLAAGQQGVSVAFDLATHR.[G]		1	1	1	NP_437989.1	NP_437989.1 [93-111]		0	1955.01
High	[R].TAFEAMSAVLGGTQSLHTNSFDEAMALPTDFSAR.[I]		1	1	1	NP_437989.1	NP_437989.1 [336-369]		0	3573.66
High	[K].VVDPLAGSYYVESLTNELAEK.[A]		1	1	2	NP_437989.1	NP_437989.1 [387-407]		0	2297.15
High	[K].YRLENEQPIDILQIDNAAVR.[T]		1	1	1	NP_437989.1	NP_437989.1 [458-477]		1	2370.24
NP_386307.1	ABC transporter ATP-binding protein [Sinorhizobium meliloti 1021]	25	9	11	9	549	60.9	5.34	35.5	9
Confidence	Annotated Sequence	Modifications	# Protein Groups	# Proteins	# PSMs	Master Protein Accessions	Positions in Master Proteins	Modifications in Master Proteins	# Missed Cleavages	Theo. MH+ [Da]
High	[R].GIPYEGNYSAYLQSK.[A]		1	1	2	NP_386307.1	NP_386307.1 [231-245]		0	1689.81
High	[K].GYDDQLLIEGLSFK.[L]		1	1	1	NP_386307.1	NP_386307.1 [326-339]		0	1597.81
High	[R].IGDSVQLAYVDQSR.[D]		1	1	1	NP_386307.1	NP_386307.1 [376-389]		0	1550.78
High	[R].LGQVVIEAENISK.[G]		1	1	1	NP_386307.1	NP_386307.1 [313-325]		0	1399.78
High	[K].LLLSQPELLLLDEPTNHLDAETIAWLEK.[H]		1	1	1	NP_386307.1	NP_386307.1 [170-197]		0	3214.72
High	[K].TVLENVMEGVAAK.[K]		1	1	1	NP_386307.1	NP_386307.1 [85-97]		0	1360.71
High	[K].TVWEEISGGNDIIK.[L]		1	1	2	NP_386307.1	NP_386307.1 [397-410]		0	1560.79
High	[R].VGYLAQEPQLDPQK.[T]		1	1	1	NP_386307.1	NP_386307.1 [71-84]		0	1585.82
High	[K].VLENIHLSFYPEAK.[I]		1	1	1	NP_386307.1	NP_386307.1 [21-34]		0	1659.87
NP_385766.1	anthranilate phosphoribosyltransferase [Sinorhizobium meliloti 1021]	50	7	10	7	337	34.4	5.67	35.43	7
Confidence	Annotated Sequence	Modifications	# Protein Groups	# Proteins	# PSMs	Master Protein Accessions	Positions in Master Proteins	Modifications in Master Proteins	# Missed Cleavages	Theo. MH+ [Da]
High	[R].AAFEIIMSGAATPSQIGGFLMALR.[V]	1xOxidation [M21]	1	1	1	NP_385766.1	NP_385766.1 [24-47]		0	2468.27
High	[R].DLGSESVWVVHGEGLDEITTTGVTK.[V]		1	1	1	NP_385766.1	NP_385766.1 [210-234]		0	2629.3
High	[K].GGDGAHNAAALQAVLDGAENAYR.[D]		1	1	1	NP_385766.1	NP_385766.1 [265-287]		0	2241.06
High	[R].MLPVEAPDGAIDIVGTGGDGAGTYNISTLAALIVAGAGVPVAK.[H]	1xOxidation [M1]	1	1	2	NP_385766.1	NP_385766.1 [67-109]		0	4038.11
High	[R].QQLVGVYAPQWVDPLAEVLR.[D]		1	1	1	NP_385766.1	NP_385766.1 [190-209]		0	2281.23
High	[R].TIFNLLGPLANPAGVR.[Q]		1	1	2	NP_385766.1	NP_385766.1 [174-189]		0	1652.95
High	[R].VRGETVDEIVGAVGAMR.[A]		1	1	2	NP_385766.1	NP_385766.1 [48-64]		1	1758.92
NP_385467.1	50S ribosomal protein L22 [Sinorhizobium meliloti 1021]	37	4	10	4	129	14.2	10.45	35.37	4
Confidence	Annotated Sequence	Modifications	# Protein Groups	# Proteins	# PSMs	Master Protein Accessions	Positions in Master Proteins	Modifications in Master Proteins	# Missed Cleavages	Theo. MH+ [Da]
High	[R].ALAELEFSR.[K]		1	1	2	NP_385467.1	NP_385467.1 [44-52]		0	1035.55
High	[K].KTLESAIANAENNHDLDVDSLIVAEAFVGK.[S]		1	1	2	NP_385467.1	NP_385467.1 [61-90]		1	3183.62
High	[K].LNLVAALIR.[G]		1	1	2	NP_385467.1	NP_385467.1 [29-37]		0	982.641
High	[K].TLESAIANAENNHDLDVDSLIVAEAFVGK.[S]		1	1	4	NP_385467.1	NP_385467.1 [62-90]		0	3055.52
NP_386929.1	heat shock protein [Sinorhizobium meliloti 1021]	41	4	10	4	153	17.4	6.55	35.22	4
Confidence	Annotated Sequence	Modifications	# Protein Groups	# Proteins	# PSMs	Master Protein Accessions	Positions in Master Proteins	Modifications in Master Proteins	# Missed Cleavages	Theo. MH+ [Da]
High	[R].HFDFSPLYR.[S]		1	1	2	NP_386929.1	NP_386929.1 [3-11]		0	1181.57
High	[R].LFTMLDSLGQPDQSQTYPPYNIER.[T]		1	1	1	NP_386929.1	NP_386929.1 [19-42]		0	2813.35
High	[R].LFTMLDSLGQPDQSQTYPPYNIER.[T]	1xOxidation [M4]	1	1	3	NP_386929.1	NP_386929.1 [19-42]		0	2829.34
High	[R].ITMAVAGFDESELSVEAR.[E]		1	1	2	NP_386929.1	NP_386929.1 [50-67]		0	1924.93
High	[R].ITMAVAGFDESELSVEAR.[E]	1xOxidation [M3]	1	1	1	NP_386929.1	NP_386929.1 [50-67]		0	1940.93
High	[R].RFQLADHVEIK.[S]		1	1	1	NP_386929.1	NP_386929.1 [100-110]		1	1355.74
NP_387284.1	isopropylmalate isomerase small subunit [Sinorhizobium meliloti 1021]	50	5	9	5	201	21.8	4.96	34.84	5
Confidence	Annotated Sequence	Modifications	# Protein Groups	# Proteins	# PSMs	Master Protein Accessions	Positions in Master Proteins	Modifications in Master Proteins	# Missed Cleavages	Theo. MH+ [Da]
High	[R].GSNAILTVDLEAQEITGPDGGSIK.[F]		1	1	1	NP_387284.1	NP_387284.1 [136-159]		0	2385.21
High	[R].GSNAILTVDLEAQEITGPDGGSIK.[F]	1xDeamidated [N3]	1	1	1	NP_387284.1	NP_387284.1 [136-159]		0	2386.2
High	[K].LTGVAAPLPVVNIDTDMIIPK.[D]		1	1	2	NP_387284.1	NP_387284.1 [7-27]		0	2177.22
High	[K].LTGVAAPLPVVNIDTDMIIPK.[D]	1xOxidation [M17]	1	1	2	NP_387284.1	NP_387284.1 [7-27]		0	2193.22
High	[K].NGILPIVVSQEDLDKLMDDASR.[G]		1	1	1	NP_387284.1	NP_387284.1 [114-135]		1	2428.24
High	[R].TGLGTGLFAEAR.[Y]		1	1	1	NP_387284.1	NP_387284.1 [36-47]		0	1192.63
High	[R].YNEDGTPNPDFVLNKPAYQNAK.[I]		1	1	1	NP_387284.1	NP_387284.1 [48-69]		0	2495.18
NP_385466.1	30S ribosomal protein S19 [Sinorhizobium meliloti 1021]	57	5	10	5	92	10.4	10.17	34.52	5
Confidence	Annotated Sequence	Modifications	# Protein Groups	# Proteins	# PSMs	Master Protein Accessions	Positions in Master Proteins	Modifications in Master Proteins	# Missed Cleavages	Theo. MH+ [Da]
High	[K].FGEFAPTR.[T]		1	1	1	NP_385466.1	NP_385466.1 [71-78]		0	924.457
High	[K].GPFVDGYLLK.[K]		1	1	2	NP_385466.1	NP_385466.1 [8-17]		0	1108.6
High	[K].HVPVSVSEEMVGHK.[F]		1	1	2	NP_385466.1	NP_385466.1 [57-70]		0	1534.77
High	[R].RSTILPQFVGLTFGVYNGNK.[H]		1	1	1	NP_385466.1	NP_385466.1 [37-56]		1	2211.19
High	[R].STILPQFVGLTFGVYNGNK.[H]		1	1	2	NP_385466.1	NP_385466.1 [38-56]		0	2055.09
High	[R].STILPQFVGLTFGVYNGNK.[H]	1xDeamidated [N16]	1	1	2	NP_385466.1	NP_385466.1 [38-56]		0	2056.07
NP_385730.1	alanine dehydrogenase oxidoreductase [Sinorhizobium meliloti 1021]	37	8	11	8	372	39.1	6.54	34.25	8
Confidence	Annotated Sequence	Modifications	# Protein Groups	# Proteins	# PSMs	Master Protein Accessions	Positions in Master Proteins	Modifications in Master Proteins	# Missed Cleavages	Theo. MH+ [Da]
High	[R].GILLGGVPGVLPAK.[V]		1	1	2	NP_385730.1	NP_385730.1 [157-170]		0	1290.81
High	[R].LAIQAGATSLQK.[A]		1	1	1	NP_385730.1	NP_385730.1 [140-151]		0	1200.69
High	[K].MAAGLGADVSILDR.[S]		1	1	1	NP_385730.1	NP_385730.1 [186-199]		0	1388.72
High	[K].SGVTAVAYETVTDER.[G]		1	1	1	NP_385730.1	NP_385730.1 [110-124]		0	1597.77
High	[K].VAIIGGGVVGLHAAK.[M]		1	1	2	NP_385730.1	NP_385730.1 [171-185]		0	1361.83
High	[K].VKEPQPSEWAQLR.[E]		1	1	1	NP_385730.1	NP_385730.1 [74-86]		1	1567.82
High	[R].VTNAAVAEALGYDAHAPEAVLHVA.[-]		1	1	2	NP_385730.1	NP_385730.1 [349-372]		0	2389.21
High	[R].YSTIDALEEEVFSADMVIGAVLIPGAAAPK.[L]		1	1	1	NP_385730.1	NP_385730.1 [219-248]		0	3077.58
NP_385851.1	ATP-dependent RNA helicase [Sinorhizobium meliloti 1021]	21	8	10	8	499	55.8	9.1	33.9	8
Confidence	Annotated Sequence	Modifications	# Protein Groups	# Proteins	# PSMs	Master Protein Accessions	Positions in Master Proteins	Modifications in Master Proteins	# Missed Cleavages	Theo. MH+ [Da]
High	[R].DHDDGPTPVGFGDDIPAFMLIVGK.[A]		1	1	1	NP_385851.1	NP_385851.1 [475-498]		0	2513.2
High	[R].DHDDGPTPVGFGDDIPAFMLIVGKA.[-]		1	1	1	NP_385851.1	NP_385851.1 [475-499]		1	2584.24
High	[R].DILGIAQTGTGK.[T]		1	1	2	NP_385851.1	NP_385851.1 [41-52]		0	1173.65
High	[R].ELAAQVAENFDK.[Y]		1	1	1	NP_385851.1	NP_385851.1 [84-95]		0	1334.66
High	[R].ELAAQVAENFDKYGK.[N]		1	1	1	NP_385851.1	NP_385851.1 [84-98]		1	1682.84
High	[R].GLDIPDVSHVFNFDVPIHAEDYVHR.[I]		1	1	2	NP_385851.1	NP_385851.1 [309-333]		0	2891.41
High	[R].HGFSVGALHGDMDQR.[S]		1	1	1	NP_385851.1	NP_385851.1 [269-283]		0	1626.74
High	[K].TASFVLPMLTLLEK.[G]		1	1	1	NP_385851.1	NP_385851.1 [53-66]		0	1562.89
NP_384899.1	co-chaperonin GroES [Sinorhizobium meliloti 1021]	49	4	11	4	98	10.6	5.57	32.19	4
Confidence	Annotated Sequence	Modifications	# Protein Groups	# Proteins	# PSMs	Master Protein Accessions	Positions in Master Proteins	Modifications in Master Proteins	# Missed Cleavages	Theo. MH+ [Da]
High	[R].DESGKVVPLDVK.[A]		1	2	2	NP_384899.1	NP_384899.1 [52-63]		1	1285.7
High	[K].EKPQEGEIVAVGSGAR.[D]		1	2	5	NP_384899.1	NP_384899.1 [36-51]		0	1626.84
High	[K].GGIIIPDTAK.[E]		1	3	1	NP_384899.1	NP_384899.1 [26-35]		0	984.572
High	[K].INGEDLLIMK.[E]		1	2	1	NP_384899.1	NP_384899.1 [80-89]		0	1145.62
High	[K].INGEDLLIMK.[E]	1xOxidation [M9]	1	2	2	NP_384899.1	NP_384899.1 [80-89]		0	1161.62
NP_384775.1	flagellin A [Sinorhizobium meliloti 1021]	29	6	8	3	394	40.7	4.42	32.05	6
Confidence	Annotated Sequence	Modifications	# Protein Groups	# Proteins	# PSMs	Master Protein Accessions	Positions in Master Proteins	Modifications in Master Proteins	# Missed Cleavages	Theo. MH+ [Da]
High	[K].ALQTQQQLAIQALSIANSDSQNVLSLFR.[-]		1	1	2	NP_384775.1	NP_384775.1 [367-394]		0	3057.63
High	[K].AVDVAATGQEVVYDDGTTK.[W]		2	2	1	NP_384776.1; NP_384775.1	NP_384776.1 [251-269]; NP_384775.1 [251-269]		0	1938.93
High	[K].KVDYSLNTDTVLFDTTGNTGILDK.[V]		1	1	1	NP_384775.1	NP_384775.1 [163-186]		1	2630.32
High	[R].IDLQSDFVNK.[L]		2	2	1	NP_384776.1; NP_384775.1	NP_384776.1 [332-341]; NP_384775.1 [332-341]		0	1178.61
High	[R].SDNQALSAVQDALGLGAAK.[V]		1	1	1	NP_384775.1	NP_384775.1 [55-73]		0	1828.94
High	[K].VDTAYSGMESAIEVVK.[E]		2	2	2	NP_384776.1; NP_384775.1	NP_384776.1 [74-89]; NP_384775.1 [74-89]		0	1698.83
NP_385553.1	dihydrolipoamide S-acetyltransferase [Sinorhizobium meliloti 1021]	28	6	9	6	447	46.1	6.47	31.97	6
Confidence	Annotated Sequence	Modifications	# Protein Groups	# Proteins	# PSMs	Master Protein Accessions	Positions in Master Proteins	Modifications in Master Proteins	# Missed Cleavages	Theo. MH+ [Da]
High	[K].DVETAVSGGAAKPAGAPAAAPAPATLAK.[G]		1	1	2	NP_385553.1	NP_385553.1 [174-201]		0	2460.31
High	[K].EAGIDLSAIAGSGPHGR.[V]		1	1	1	NP_385553.1	NP_385553.1 [153-169]		0	1607.81
High	[K].ETAETAPAAAPAPAAAPAPQAAAPASPAPADGEGKR.[I]		1	1	1	NP_385553.1	NP_385553.1 [105-140]		1	3249.61
High	[K].LFEPGSYELVPHDGMR.[K]		1	1	1	NP_385553.1	NP_385553.1 [211-226]		0	1846.88
High	[K].LSVNDMVIK.[A]		1	1	2	NP_385553.1	NP_385553.1 [276-284]		0	1018.56
High	[K].VNALIAVLAAEGEDVATAAK.[G]		1	1	2	NP_385553.1	NP_385553.1 [70-89]		0	1926.05
NP_386749.1	electron transfer flavoprotein BETA-subunit BETA-ETF flavoprotein small subunit [Sinorhizobium meliloti 1021]	38	8	10	8	249	26.6	8.16	31.6	8
Confidence	Annotated Sequence	Modifications	# Protein Groups	# Proteins	# PSMs	Master Protein Accessions	Positions in Master Proteins	Modifications in Master Proteins	# Missed Cleavages	Theo. MH+ [Da]
High	[R].AILVETEDQVEPLAVAK.[I]		1	2	1	NP_386749.1	NP_386749.1 [83-99]		0	1825
High	[K].ASEVVVVSIGPAK.[A]		1	1	1	NP_386749.1	NP_386749.1 [55-67]		0	1255.73
High	[R].EVDGGLQTVELK.[L]		1	2	1	NP_386749.1	NP_386749.1 [158-169]		0	1287.68
High	[R].EVDGGLQTVELKLPAVVTTDLR.[L]		1	2	1	NP_386749.1	NP_386749.1 [158-179]		1	2353.3
High	[K].GVAEAEQPGLIIVGK.[Q]		1	2	1	NP_386749.1	NP_386749.1 [103-117]		0	1480.84
High	[K].LPAVVTTDLR.[L]		1	2	1	NP_386749.1	NP_386749.1 [170-179]		0	1084.64
High	[K].MSMNPFDEISVEEALR.[L]		1	2	1	NP_386749.1	NP_386749.1 [33-48]		0	1867.86
High	[K].MSMNPFDEISVEEALR.[L]	1xDeamidated [N4]	1	2	1	NP_386749.1	NP_386749.1 [33-48]		0	1868.84
High	[K].TPADFGVDTSPR.[L]		1	2	2	NP_386749.1	NP_386749.1 [203-214]		0	1262.6
NP_384353.1	3-oxoacyl-ACP synthase [Sinorhizobium meliloti 1021]	25	5	9	5	406	43	5.81	31.31	5
Confidence	Annotated Sequence	Modifications	# Protein Groups	# Proteins	# PSMs	Master Protein Accessions	Positions in Master Proteins	Modifications in Master Proteins	# Missed Cleavages	Theo. MH+ [Da]
High	[R].DGFVIAGGAGVLVLEELEHAK.[A]		1	1	2	NP_384353.1	NP_384353.1 [226-246]		0	2124.13
High	[K].GEVDYINTHGTSTPVGDQK.[E]		1	1	1	NP_384353.1	NP_384353.1 [289-307]		0	2017.95
High	[K].IDTVLSNSFGFGGTNATLVFQR.[Y]		1	1	2	NP_384353.1	NP_384353.1 [382-403]		0	2344.19
High	[R].SGITFSPDFAEHGFK.[C]		1	1	2	NP_384353.1	NP_384353.1 [31-45]		0	1639.78
High	[R].VVVTGLGIVSSIGSDADEVTASLR.[D]		1	1	2	NP_384353.1	NP_384353.1 [4-27]		0	2345.26
NP_386046.1	3-oxoacyl-ACP synthase [Sinorhizobium meliloti 1021]	46	8	9	8	400	42.2	5.71	31.18	8
Confidence	Annotated Sequence	Modifications	# Protein Groups	# Proteins	# PSMs	Master Protein Accessions	Positions in Master Proteins	Modifications in Master Proteins	# Missed Cleavages	Theo. MH+ [Da]
High	[R].AYGGLVGHGIEAQFPVGMVLAALSLGHAAK.[V]	1xOxidation [M18]	1	1	1	NP_386046.1	NP_386046.1 [333-362]		0	2950.56
High	[R].FAPYPVHPLPEIDWSQQIPK.[R]		1	1	1	NP_386046.1	NP_386046.1 [45-64]		0	2362.22
High	[R].GARIYAAIDAIGGDRGGR.[E]		1	1	1	NP_386046.1	NP_386046.1 [261-278]		2	1788.95
High	[R].KPEDGGGMILGSVGAFLVLESR.[E]	1xOxidation [M8]	1	1	1	NP_386046.1	NP_386046.1 [233-254]		0	2248.16
High	[K].LTTELRPTLFLAQLSNLLAGNISIVHK.[V]		1	1	2	NP_386046.1	NP_386046.1 [138-164]		0	2962.71
High	[R].IYAAIDAIGGDR.[G]		1	1	1	NP_386046.1	NP_386046.1 [264-275]		0	1234.64
High	[K].SANDVVITGVGIVTSQGVGAEPHVALLGAAKPPGVR.[I]	1xDeamidated [Q16]	1	1	1	NP_386046.1	NP_386046.1 [4-39]		0	3437.88
High	[R].YLSKPALELDPQSTVVFSGTSGFHDLAGR.[E]		1	1	1	NP_386046.1	NP_386046.1 [289-317]		0	3092.57
NP_387176.1	succinate dehydrogenase flavoprotein subunit [Sinorhizobium meliloti 1021]	19	6	10	6	613	66.9	6.16	31.14	6
Confidence	Annotated Sequence	Modifications	# Protein Groups	# Proteins	# PSMs	Master Protein Accessions	Positions in Master Proteins	Modifications in Master Proteins	# Missed Cleavages	Theo. MH+ [Da]
High	[R].ATLGMAEQGLR.[T]		1	1	1	NP_387176.1	NP_387176.1 [35-45]		0	1146.59
High	[K].AVYELEHYGVPFSR.[N]		1	1	2	NP_387176.1	NP_387176.1 [108-121]		0	1666.82
High	[K].AYQYVDHSFDVVVVGAGGAGLR.[A]		1	1	2	NP_387176.1	NP_387176.1 [13-34]		0	2280.14
High	[R].LDFRPVHTELIAEGIDPYKIEPK.[A]		1	1	2	NP_387176.1	NP_387176.1 [587-609]		1	2680.43
High	[R].LGSNSLIDLVVFGR.[A]		1	1	1	NP_387176.1	NP_387176.1 [413-426]		0	1489.84
High	[R].SMIWNSDLVETLELENLMANAITTVYGAEAR.[K]	1xOxidation [M2]	1	1	1	NP_387176.1	NP_387176.1 [516-546]		0	3470.68
High	[R].SMIWNSDLVETLELENLMANAITTVYGAEAR.[K]	2xOxidation [M2; M18]	1	1	1	NP_387176.1	NP_387176.1 [516-546]		0	3486.68
NP_386454.1	ribose-phosphate pyrophosphokinase [Sinorhizobium meliloti 1021]	41	7	9	7	310	33.5	6.25	30.9	7
Confidence	Annotated Sequence	Modifications	# Protein Groups	# Proteins	# PSMs	Master Protein Accessions	Positions in Master Proteins	Modifications in Master Proteins	# Missed Cleavages	Theo. MH+ [Da]
High	[K].ELVITDSIQPTTAVQSAHNIR.[V]		1	1	1	NP_386454.1	NP_386454.1 [264-284]		0	2293.21
High	[R].ITAVLPYFGYAR.[Q]		1	1	2	NP_386454.1	NP_386454.1 [82-93]		0	1370.75
High	[K].LVANLITEAGADR.[V]		1	1	1	NP_386454.1	NP_386454.1 [108-120]		0	1342.73
High	[K].NGATSVTAYITHGVLSGGAVAR.[V]	1xDeamidated [N1]	1	1	1	NP_386454.1	NP_386454.1 [235-256]		0	2103.08
High	[K].NVMVVSPDVGGVVR.[A]		1	1	1	NP_386454.1	NP_386454.1 [160-173]		0	1427.77
High	[R].VISTAALLGEAISR.[T]		1	1	1	NP_386454.1	NP_386454.1 [285-298]		0	1400.81
High	[R].VLTLDLHAGQIQGFFDIPTDNLYAIPILAR.[D]		1	1	2	NP_386454.1	NP_386454.1 [121-150]		0	3324.8
NP_385170.1	DNA-directed RNA polymerase subunit omega [Sinorhizobium meliloti 1021]	79	4	9	4	135	14.9	4.31	30.69	4
Confidence	Annotated Sequence	Modifications	# Protein Groups	# Proteins	# PSMs	Master Protein Accessions	Positions in Master Proteins	Modifications in Master Proteins	# Missed Cleavages	Theo. MH+ [Da]
High	[R].EIADETLSPGDLKEDLIHSLQK.[H]		1	1	2	NP_385170.1	NP_385170.1 [52-73]		1	2451.26
High	[K].HVEVDEPEPDPASLVQTEAAPAFAEAAEEEDQPEALTFDR.[M]		1	1	3	NP_385170.1	NP_385170.1 [74-113]		0	4349.98
High	[R].LVSQGAPITVDRDNDKNPVVALR.[E]		1	1	3	NP_385170.1	NP_385170.1 [29-51]		2	2477.35
High	[R].MSEEELLAGIEGLVPPEKSDDY.[-]		1	1	1	NP_385170.1	NP_385170.1 [114-135]		1	2421.14
NP_437785.1	NDP-hexose 3-C-methyltransferase (plasmid) [Sinorhizobium meliloti 1021]	26	6	10	6	410	44.8	5.68	30.39	6
Confidence	Annotated Sequence	Modifications	# Protein Groups	# Proteins	# PSMs	Master Protein Accessions	Positions in Master Proteins	Modifications in Master Proteins	# Missed Cleavages	Theo. MH+ [Da]
High	[R].FVVAIPQVR.[V]		1	1	3	NP_437785.1	NP_437785.1 [400-408]		0	1028.63
High	[R].IEAVKPDYVVILPWNLTDEIVAAHAYIR.[S]		1	1	2	NP_437785.1	NP_437785.1 [367-394]		0	3208.74
Medium	[K].LSPGSHIPIYDPAR.[I]		1	1	1	NP_437785.1	NP_437785.1 [353-366]		0	1522.8
High	[R].SQVVEVASNDGYLLQYFAAK.[R]		1	1	2	NP_437785.1	NP_437785.1 [102-121]		0	2202.11
High	[K].VFDVEELPTHGGSLR.[V]		1	1	1	NP_437785.1	NP_437785.1 [240-254]		0	1655.84
High	[R].VYAQPVTGTRPATETLAEVR.[A]		1	1	1	NP_437785.1	NP_437785.1 [255-274]		0	2159.15
NP_385450.1	50S ribosomal protein L11 [Sinorhizobium meliloti 1021]	42	4	11	4	142	15.1	9.77	29.78	4
Confidence	Annotated Sequence	Modifications	# Protein Groups	# Proteins	# PSMs	Master Protein Accessions	Positions in Master Proteins	Modifications in Master Proteins	# Missed Cleavages	Theo. MH+ [Da]
High	[K].AGSANPSPPIGPALGQR.[G]		1	1	3	NP_385450.1	NP_385450.1 [15-31]		0	1589.84
High	[K].GMPIPVVITYYQDK.[S]		1	1	3	NP_385450.1	NP_385450.1 [52-65]		0	1623.85
High	[K].GMPIPVVITYYQDK.[S]	1xOxidation [M2]	1	1	1	NP_385450.1	NP_385450.1 [52-65]		0	1639.84
High	[K].MKDLNAADIDGAMAMVEGSAR.[S]		1	1	3	NP_385450.1	NP_385450.1 [114-134]		1	2166
Medium	[K].SFTFVMK.[Q]		1	1	1	NP_385450.1	NP_385450.1 [66-72]		0	859.438
NP_385959.1	DAHP synthetase prtein [Sinorhizobium meliloti 1021]	21	6	8	6	457	50.8	6.7	29.59	6
Confidence	Annotated Sequence	Modifications	# Protein Groups	# Proteins	# PSMs	Master Protein Accessions	Positions in Master Proteins	Modifications in Master Proteins	# Missed Cleavages	Theo. MH+ [Da]
High	[R].ETDFFTSHEALLLGYEQALTR.[V]		1	1	2	NP_385959.1	NP_385959.1 [228-248]		0	2441.2
High	[R].GDIINGIEFTEEAR.[V]		1	1	2	NP_385959.1	NP_385959.1 [134-147]		0	1563.76
High	[R].ILSEVESFFQIHR.[A]		1	1	1	NP_385959.1	NP_385959.1 [371-383]		0	1604.84
High	[R].LNADQALELAFLLAER.[M]		1	1	1	NP_385959.1	NP_385959.1 [428-443]		0	1786.97
High	[R].QKPIQQVPDYPDLAVLDSVEAR.[L]		1	1	1	NP_385959.1	NP_385959.1 [12-33]		0	2481.3
High	[K].YPPLVFAGEAR.[R]		1	1	1	NP_385959.1	NP_385959.1 [37-47]		0	1219.65
NP_386895.1	pyruvate kinase [Sinorhizobium meliloti 1021]	27	8	10	8	479	51.5	7.02	29.46	8
Confidence	Annotated Sequence	Modifications	# Protein Groups	# Proteins	# PSMs	Master Protein Accessions	Positions in Master Proteins	Modifications in Master Proteins	# Missed Cleavages	Theo. MH+ [Da]
High	[R].ERPQVPVIALSPIVQTAR.[R]		1	1	2	NP_386895.1	NP_386895.1 [390-407]		0	1974.15
High	[K].LAAIVTYTSSGTTGLR.[A]		1	1	1	NP_386895.1	NP_386895.1 [371-386]		0	1610.87
High	[R].IAYIGSDGQSGI.[-]		1	1	2	NP_386895.1	NP_386895.1 [468-479]		0	1180.58
High	[R].IDEIIELSDALMVAR.[G]		1	1	1	NP_386895.1	NP_386895.1 [228-242]		0	1687.89
High	[K].ILATLGPASADEQMIQK.[L]		1	1	1	NP_386895.1	NP_386895.1 [9-25]		0	1785.94
High	[R].IIVTAGVPLGTPGATNMLR.[I]		1	1	1	NP_386895.1	NP_386895.1 [449-467]		0	1881.06
Medium	[K].SIVTTVVSGTR.[I]		1	1	1	NP_386895.1	NP_386895.1 [142-152]		0	1119.64
High	[R].TPPEATGADAISLAAHQIAETLK.[L]		1	1	1	NP_386895.1	NP_386895.1 [348-370]		0	2305.2
NP_385485.1	30S ribosomal protein S11 [Sinorhizobium meliloti 1021]	39	3	8	3	129	13.9	10.71	29.14	3
Confidence	Annotated Sequence	Modifications	# Protein Groups	# Proteins	# PSMs	Master Protein Accessions	Positions in Master Proteins	Modifications in Master Proteins	# Missed Cleavages	Theo. MH+ [Da]
High	[R].ALQAAGFMITSIR.[D]		1	1	2	NP_385485.1	NP_385485.1 [99-111]		0	1378.75
High	[R].ALQAAGFMITSIR.[D]	1xOxidation [M8]	1	1	1	NP_385485.1	NP_385485.1 [99-111]		0	1394.75
High	[R].KNITSGVAHVNSSFNNTMITITDAQGNAIAWSSAGAK.[G]		1	1	2	NP_385485.1	NP_385485.1 [14-50]		1	3776.87
High	[K].NITSGVAHVNSSFNNTMITITDAQGNAIAWSSAGAK.[G]		1	1	2	NP_385485.1	NP_385485.1 [15-50]		0	3648.77
High	[K].NITSGVAHVNSSFNNTMITITDAQGNAIAWSSAGAK.[G]	1xOxidation [M17]	1	1	1	NP_385485.1	NP_385485.1 [15-50]		0	3664.77
NP_385551.1	pyruvate dehydrogenase alpha2 subunit protein [Sinorhizobium meliloti 1021]	24	6	10	6	348	38.1	7.58	29.03	6
Confidence	Annotated Sequence	Modifications	# Protein Groups	# Proteins	# PSMs	Master Protein Accessions	Positions in Master Proteins	Modifications in Master Proteins	# Missed Cleavages	Theo. MH+ [Da]
High	[K].DFAGGTIAEFSK.[E]		1	1	1	NP_385551.1	NP_385551.1 [22-33]		0	1242.6
High	[K].DFAGGTIAEFSKEDDLK.[A]		1	1	2	NP_385551.1	NP_385551.1 [22-38]		1	1842.88
High	[R].DIVADSADFAQSDPEPDVSELYTDILL.[-]		1	1	1	NP_385551.1	NP_385551.1 [322-348]		0	2938.37
High	[R].GASFGIPGYQVDGMDVR.[A]		1	1	1	NP_385551.1	NP_385551.1 [223-239]		0	1768.83
High	[K].GPIILEMLTYR.[Y]		1	1	1	NP_385551.1	NP_385551.1 [257-267]		0	1305.72
High	[K].LPVIYIVENNR.[Y]		1	1	4	NP_385551.1	NP_385551.1 [193-203]		0	1329.75
NP_385479.1	30S ribosomal protein S5 [Sinorhizobium meliloti 1021]	40	6	10	6	189	20.6	10.77	29.02	6
Confidence	Annotated Sequence	Modifications	# Protein Groups	# Proteins	# PSMs	Master Protein Accessions	Positions in Master Proteins	Modifications in Master Proteins	# Missed Cleavages	Theo. MH+ [Da]
High	[R].AVFETLGVHDVVAK.[S]		1	1	2	NP_385479.1	NP_385479.1 [125-138]		0	1484.81
Medium	[R].DLIFVPLR.[G]		1	1	2	NP_385479.1	NP_385479.1 [81-88]		0	972.588
High	[R].DSEFVDKLVAINR.[V]		1	1	2	NP_385479.1	NP_385479.1 [19-31]		1	1505.8
High	[R].FGFAALVVVGDQK.[G]		1	1	2	NP_385479.1	NP_385479.1 [42-54]		0	1350.74
Medium	[R].SAKPGTGIIAGGPMR.[A]		1	1	1	NP_385479.1	NP_385479.1 [110-124]		0	1412.77
High	[K].STGSSNPYNMVR.[A]		1	1	1	NP_385479.1	NP_385479.1 [139-150]		0	1312.6
NP_387123.1	ABC transporter ATP-binding protein [Sinorhizobium meliloti 1021]	33	7	9	7	356	39.7	7.08	28.81	7
Confidence	Annotated Sequence	Modifications	# Protein Groups	# Proteins	# PSMs	Master Protein Accessions	Positions in Master Proteins	Modifications in Master Proteins	# Missed Cleavages	Theo. MH+ [Da]
High	[K].AINIYADSWR.[V]		1	1	1	NP_387123.1	NP_387123.1 [342-351]		0	1208.61
High	[R].HTFVGYFIGSPGMNVLPAEIAGNTAAVGDQR.[I]	1xOxidation [M13]	1	1	1	NP_387123.1	NP_387123.1 [234-264]		0	3205.57
High	[R].IALNFQPQIK.[A]		1	1	1	NP_387123.1	NP_387123.1 [265-274]		0	1171.68
High	[R].IELGIRPEFISLGR.[E]		1	1	1	NP_387123.1	NP_387123.1 [279-292]		0	1599.92
High	[R].ILFDGTDVTHLTTQQR.[N]		1	1	1	NP_387123.1	NP_387123.1 [66-81]		0	1844.95
High	[R].SDVSAILFDEPLTVIDPEMK.[W]		1	1	1	NP_387123.1	NP_387123.1 [157-176]		0	2219.12
High	[K].TTLLNIISGLINPSEGR.[I]		1	1	2	NP_387123.1	NP_387123.1 [49-65]		0	1798.01
Medium	[K].TTLLNIISGLINPSEGR.[I]	1xDeamidated [N5]	1	1	1	NP_387123.1	NP_387123.1 [49-65]		0	1798.99
NP_384907.1	hypothetical protein SMc00904 [Sinorhizobium meliloti 1021]	24	7	9	7	573	61.4	10.56	28.13	7
Confidence	Annotated Sequence	Modifications	# Protein Groups	# Proteins	# PSMs	Master Protein Accessions	Positions in Master Proteins	Modifications in Master Proteins	# Missed Cleavages	Theo. MH+ [Da]
High	[K].ANFDAPIYNDQPAAAEPEAEPADHGK.[A]		1	1	1	NP_384907.1	NP_384907.1 [288-313]		0	2738.23
High	[K].EGIAVDGVLYGAIEATLDR.[V]		1	1	1	NP_384907.1	NP_384907.1 [196-214]		0	1962.02
High	[R].LDINTEGLLLLTNDGGLAR.[V]		1	1	2	NP_384907.1	NP_384907.1 [147-165]		0	1998.09
High	[R].ISYGPFQLGELPIGQVQEIR.[G]		1	1	1	NP_384907.1	NP_384907.1 [251-270]		0	2244.2
High	[K].NVLGALGLDVNR.[L]		1	1	2	NP_384907.1	NP_384907.1 [236-247]		0	1240.7
High	[R].VLELPSTGWLR.[R]		1	1	1	NP_384907.1	NP_384907.1 [166-176]		0	1270.72
High	[R].VSLNGVVLDTPVVNATLADRIEVDGHPIR.[G]		1	1	1	NP_384907.1	NP_384907.1 [73-101]		1	3069.67
NP_384776.1	flagellin B protein [Sinorhizobium meliloti 1021]	29	6	7	3	394	40.7	4.4	27.83	6
Confidence	Annotated Sequence	Modifications	# Protein Groups	# Proteins	# PSMs	Master Protein Accessions	Positions in Master Proteins	Modifications in Master Proteins	# Missed Cleavages	Theo. MH+ [Da]
High	[K].ALQTQQQLAIQSLSIANSASENVLTLFR.[-]		1	1	1	NP_384776.1	NP_384776.1 [367-394]		0	3044.64
High	[K].AVDVAATGQEVVYDDGTTK.[W]		2	2	1	NP_384776.1; NP_384775.1	NP_384776.1 [251-269]; NP_384775.1 [251-269]		0	1938.93
High	[K].KVDYSLNTNSVLFDTAGNTGILDK.[V]		1	1	1	NP_384776.1	NP_384776.1 [163-186]		1	2585.31
High	[R].IDLQSDFVNK.[L]		2	2	1	NP_384776.1; NP_384775.1	NP_384776.1 [332-341]; NP_384775.1 [332-341]		0	1178.61
High	[R].TIGSNMEETQAHVSSGLR.[V]		1	1	1	NP_384776.1	NP_384776.1 [19-36]		0	1916.91
High	[K].VDTAYSGMESAIEVVK.[E]		2	2	2	NP_384776.1; NP_384775.1	NP_384776.1 [74-89]; NP_384775.1 [74-89]		0	1698.83
NP_385746.1	glutamine synthetase [Sinorhizobium meliloti 1021]	28	7	9	7	469	52.1	5.57	27.12	7
Confidence	Annotated Sequence	Modifications	# Protein Groups	# Proteins	# PSMs	Master Protein Accessions	Positions in Master Proteins	Modifications in Master Proteins	# Missed Cleavages	Theo. MH+ [Da]
High	[K].ALNAFTNPSTNSYKR.[L]		1	1	1	NP_385746.1	NP_385746.1 [308-322]		1	1683.84
High	[K].ASGIGDTVFVGPEAEFFVFDDVK.[Y]		1	1	1	NP_385746.1	NP_385746.1 [119-141]		0	2446.18
High	[R].FEMTPHPVEFDMYYSV.[-]		1	1	1	NP_385746.1	NP_385746.1 [454-469]		0	1991.86
High	[K].FLTAGGVFDDDQIDSFIELK.[M]		1	1	1	NP_385746.1	NP_385746.1 [428-447]		0	2230.09
High	[K].LDSSELPSNDDTDYETGNLGHRPR.[V]		1	1	2	NP_385746.1	NP_385746.1 [153-176]		0	2688.21
High	[R].LVPGYEAPVLLAYSAR.[N]		1	1	2	NP_385746.1	NP_385746.1 [323-338]		0	1718.95
High	[R].SEMLTVLSEMGVTVEK.[H]		1	1	1	NP_385746.1	NP_385746.1 [195-210]		0	1752.88
NP_384520.1	small heat shock protein [Sinorhizobium meliloti 1021]	51	4	7	4	143	15.9	5.66	26.09	4
Confidence	Annotated Sequence	Modifications	# Protein Groups	# Proteins	# PSMs	Master Protein Accessions	Positions in Master Proteins	Modifications in Master Proteins	# Missed Cleavages	Theo. MH+ [Da]
High	[R].ITLAVAGFSEEDLDVTTEENQLVIR.[G]		1	1	3	NP_384520.1	NP_384520.1 [54-78]		0	2762.41
High	[R].ITPFTSPLLVGFDSMEK.[T]		1	1	1	NP_384520.1	NP_384520.1 [4-20]		0	1881.97
High	[R].NGLLAVDLVRPEPAR.[M]		1	1	1	NP_384520.1	NP_384520.1 [118-132]		0	1619.92
High	[R].TFVLADGMQVLGAELR.[N]		1	1	2	NP_384520.1	NP_384520.1 [102-117]		0	1719.91
NP_437987.1	propionyl-CoA carboxylase subunit beta (plasmid) [Sinorhizobium meliloti 1021]	21	7	8	7	510	55.7	6.42	25.83	7
Confidence	Annotated Sequence	Modifications	# Protein Groups	# Proteins	# PSMs	Master Protein Accessions	Positions in Master Proteins	Modifications in Master Proteins	# Missed Cleavages	Theo. MH+ [Da]
High	[K].ELILAIADEADFFELQASFAR.[N]		1	1	1	NP_437987.1	NP_437987.1 [285-305]		0	2369.2
High	[R].FANPFVAAER.[G]		1	1	1	NP_437987.1	NP_437987.1 [461-470]		0	1121.57
High	[R].LLFDFLPLNNR.[E]		1	1	1	NP_437987.1	NP_437987.1 [240-250]		0	1361.76
Medium	[R].NIITGFIR.[I]		1	1	1	NP_437987.1	NP_437987.1 [306-313]		0	933.552
High	[R].QVYVFSQDFTVLGGSLSETHAQK.[I]		1	1	1	NP_437987.1	NP_437987.1 [85-107]		0	2541.26
High	[K].SSVADGAYENDIEALEHVR.[L]		1	1	2	NP_437987.1	NP_437987.1 [221-239]		0	2074.97
High	[K].TVTNEIVTAEELGGAR.[T]		1	1	1	NP_437987.1	NP_437987.1 [200-215]		0	1659.85
NP_385248.1	3-ketoacyl-ACP reductase [Sinorhizobium meliloti 1021]	33	7	8	7	245	25.9	7.46	25.66	7
Confidence	Annotated Sequence	Modifications	# Protein Groups	# Proteins	# PSMs	Master Protein Accessions	Positions in Master Proteins	Modifications in Master Proteins	# Missed Cleavages	Theo. MH+ [Da]
High	[K].AEADLGGVDILVNNAGITK.[D]		1	1	1	NP_385248.1	NP_385248.1 [74-92]		0	1869.99
High	[K].ALVTGASGGIGEEIAR.[M]		1	1	1	NP_385248.1	NP_385248.1 [9-24]		0	1500.8
High	[R].KALVTGASGGIGEEIAR.[M]		1	1	1	NP_385248.1	NP_385248.1 [8-24]		1	1628.9
High	[K].LETLANTLGER.[V]		1	1	1	NP_385248.1	NP_385248.1 [43-53]		0	1216.65
High	[R].MSDEDWDNVIEVNLTAVFR.[L]		1	1	1	NP_385248.1	NP_385248.1 [99-117]		0	2253.05
High	[R].VQIFPANLSDR.[A]		1	1	2	NP_385248.1	NP_385248.1 [54-64]		0	1259.67
High	[R].VQIFPANLSDRAEVK.[A]		1	1	1	NP_385248.1	NP_385248.1 [54-68]		1	1686.92
NP_384748.1	chemotaxis-specific methylesterase [Sinorhizobium meliloti 1021]	20	3	7	3	349	36.9	7.5	25.65	3
Confidence	Annotated Sequence	Modifications	# Protein Groups	# Proteins	# PSMs	Master Protein Accessions	Positions in Master Proteins	Modifications in Master Proteins	# Missed Cleavages	Theo. MH+ [Da]
High	[R].GLISAVLNADPDITVVGQAADALEAR.[Q]		1	1	3	NP_384748.1	NP_384748.1 [18-43]		0	2579.37
High	[K].IVAIGASTGGVEALITVLQK.[F]		1	1	1	NP_384748.1	NP_384748.1 [158-177]		0	1940.14
High	[R].VAYELGAVETQLPLGSIGEEILK.[T]		1	1	3	NP_384748.1	NP_384748.1 [317-339]		0	2429.32
NP_386868.1	transketolase [Sinorhizobium meliloti 1021]	21	6	7	6	660	71.2	6.16	25.62	6
Confidence	Annotated Sequence	Modifications	# Protein Groups	# Proteins	# PSMs	Master Protein Accessions	Positions in Master Proteins	Modifications in Master Proteins	# Missed Cleavages	Theo. MH+ [Da]
High	[K].ALGWEAEAFTVPSDVLDAWR.[I]		1	1	1	NP_386868.1	NP_386868.1 [275-294]		0	2233.09
High	[K].ANSGHPGLPMGAADIATVLFTR.[Y]		1	1	1	NP_386868.1	NP_386868.1 [25-46]		0	2196.12
High	[K].ANSGHPGLPMGAADIATVLFTR.[Y]	1xOxidation [M10]	1	1	1	NP_386868.1	NP_386868.1 [25-46]		0	2212.12
Medium	[R].FLSMDAVEK.[A]		1	2	1	NP_386868.1	NP_386868.1 [16-24]		0	1039.51
High	[R].GAYDLISASDAQVTIFATGSEVEIAVK.[A]		1	1	1	NP_386868.1	NP_386868.1 [537-563]		0	2755.4
High	[R].KASEDALEVINGVLAETIGGSADLTGSNNTK.[T]		1	1	1	NP_386868.1	NP_386868.1 [356-386]		1	3074.55
High	[K].LIVFWDDNNISIDGPISIADSTDQHAR.[F]		1	1	1	NP_386868.1	NP_386868.1 [179-205]		0	3012.47
NP_385898.1	isocitrate dehydrogenase [Sinorhizobium meliloti 1021]	25	6	8	6	404	45.1	6.33	25.27	6
Confidence	Annotated Sequence	Modifications	# Protein Groups	# Proteins	# PSMs	Master Protein Accessions	Positions in Master Proteins	Modifications in Master Proteins	# Missed Cleavages	Theo. MH+ [Da]
High	[K].DLALLIGPDQPWLSTTGFLDK.[I]		1	1	1	NP_385898.1	NP_385898.1 [373-393]		0	2300.22
High	[K].DLALLIGPDQPWLSTTGFLDKIDENLRK.[A]		1	1	1	NP_385898.1	NP_385898.1 [373-400]		2	3168.69
High	[K].FVGEDGQTIEHDVYDAPGAGVALAMYNLDESITEFAR.[A]		1	1	1	NP_385898.1	NP_385898.1 [156-192]		0	4000.85
High	[K].FVGEDGQTIEHDVYDAPGAGVALAMYNLDESITEFAR.[A]	1xOxidation [M25]	1	1	1	NP_385898.1	NP_385898.1 [156-192]		0	4016.85
Medium	[R].LIDDMVASALK.[W]		1	1	1	NP_385898.1	NP_385898.1 [248-258]		0	1175.63
High	[R].LVPGWTKPIIVGR.[H]		1	1	2	NP_385898.1	NP_385898.1 [120-132]		0	1435.88
High	[K].VFDEEFAAQFK.[A]		1	1	1	NP_385898.1	NP_385898.1 [228-238]		0	1330.63
NP_384289.1	chaperone protein DnaJ [Sinorhizobium meliloti 1021]	27	8	9	8	379	41.4	7.84	25.18	8
Confidence	Annotated Sequence	Modifications	# Protein Groups	# Proteins	# PSMs	Master Protein Accessions	Positions in Master Proteins	Modifications in Master Proteins	# Missed Cleavages	Theo. MH+ [Da]
High	[R].AAQGFFSIER.[T]		1	1	1	NP_384289.1	NP_384289.1 [178-187]		0	1125.57
High	[R].DLYETLGVQK.[N]		1	1	1	NP_384289.1	NP_384289.1 [4-13]		0	1165.61
High	[R].ELLQEFEQISSK.[E]		1	1	1	NP_384289.1	NP_384289.1 [346-357]		0	1450.74
High	[K].ENNPESTGFFSR.[M]		1	1	1	NP_384289.1	NP_384289.1 [358-369]		0	1384.61
High	[K].FDVTTLDGTK.[S]		1	1	1	NP_384289.1	NP_384289.1 [286-295]		0	1096.55
High	[R].GGPAGDLYIFLSVKPHEFYQR.[D]		1	1	1	NP_384289.1	NP_384289.1 [244-264]		0	2394.22
High	[R].TLSVNIPAGIEDGTR.[I]		1	1	1	NP_384289.1	NP_384289.1 [217-231]		0	1542.81
High	[R].YNMEISLEEAYSGK.[T]		1	1	2	NP_384289.1	NP_384289.1 [125-138]		0	1633.74
NP_436680.1	dihydrodipicolinate synthase (plasmid) [Sinorhizobium meliloti 1021]	28	4	6	4	293	31.7	5.25	24.36	4
Confidence	Annotated Sequence	Modifications	# Protein Groups	# Proteins	# PSMs	Master Protein Accessions	Positions in Master Proteins	Modifications in Master Proteins	# Missed Cleavages	Theo. MH+ [Da]
High	[K].DSGGAQDTLEAYLQVAR.[D]		1	1	1	NP_436680.1	NP_436680.1 [161-177]		0	1793.87
High	[R].HFSTVADAVETPVYLYDIPSR.[T]		1	1	1	NP_436680.1	NP_436680.1 [117-137]		0	2380.18
High	[R].LTEEVVDEVGGRVDVIVNAGMPATFETLQLAR.[A]		1	1	3	NP_436680.1	NP_436680.1 [58-89]		1	3428.77
High	[R].SLYLQDPSVGASR.[Q]		1	1	1	NP_436680.1	NP_436680.1 [257-269]		0	1392.71
NP_387348.1	30S ribosomal protein S16 [Sinorhizobium meliloti 1021]	50	5	9	5	124	13.7	10.11	24.33	5
Confidence	Annotated Sequence	Modifications	# Protein Groups	# Proteins	# PSMs	Master Protein Accessions	Positions in Master Proteins	Modifications in Master Proteins	# Missed Cleavages	Theo. MH+ [Da]
Medium	[R].FLDQAGLAK.[R]		1	1	1	NP_387348.1	NP_387348.1 [76-84]		0	962.531
High	[K].KRPYYQIVVADAR.[S]		1	1	2	NP_387348.1	NP_387348.1 [14-26]		1	1578.88
High	[K].LGSWNPMLAK.[D]		1	1	1	NP_387348.1	NP_387348.1 [37-46]		0	1116.59
High	[K].LGSWNPMLAK.[D]	1xOxidation [M7]	1	1	1	NP_387348.1	NP_387348.1 [37-46]		0	1132.58
High	[K].QKAEEAAAAASEAAAE.[-]		1	1	1	NP_387348.1	NP_387348.1 [109-124]		1	1517.71
High	[R].VQHWIAQGAQPTDR.[V]		1	1	3	NP_387348.1	NP_387348.1 [59-72]		0	1606.81
NP_385690.1	peptidyl-prolyl cis-trans isomerase B protein [Sinorhizobium meliloti 1021]	39	5	7	5	169	18.6	5.39	23.68	5
Confidence	Annotated Sequence	Modifications	# Protein Groups	# Proteins	# PSMs	Master Protein Accessions	Positions in Master Proteins	Modifications in Master Proteins	# Missed Cleavages	Theo. MH+ [Da]
High	[R].GEPVRDPDTIVSMR.[V]		1	1	1	NP_385690.1	NP_385690.1 [151-164]		1	1571.78
High	[K].QYSVWGQVVEGMENIDNIK.[R]		1	1	1	NP_385690.1	NP_385690.1 [131-149]		0	2209.06
Medium	[K].RGEPVRDPDTIVSMR.[V]		1	1	1	NP_385690.1	NP_385690.1 [150-164]		2	1727.89
High	[R].VIEDFMAQTGDVQYGK.[T]		1	1	1	NP_385690.1	NP_385690.1 [53-68]		0	1800.85
High	[R].VIEDFMAQTGDVQYGK.[T]	1xOxidation [M6]	1	1	1	NP_385690.1	NP_385690.1 [53-68]		0	1816.84
High	[R].VVIELRPDVAPGHVAR.[I]		1	1	2	NP_385690.1	NP_385690.1 [20-35]		0	1727.99
NP_385465.1	50S ribosomal protein L2 [Sinorhizobium meliloti 1021]	23	3	7	3	278	30.4	11	23.66	3
Confidence	Annotated Sequence	Modifications	# Protein Groups	# Proteins	# PSMs	Master Protein Accessions	Positions in Master Proteins	Modifications in Master Proteins	# Missed Cleavages	Theo. MH+ [Da]
High	[K].AVDVKPGNAMPLQFIPVGSIIHNVEMKPGK.[G]		1	1	1	NP_385465.1	NP_385465.1 [122-151]		0	3186.72
High	[K].AVDVKPGNAMPLQFIPVGSIIHNVEMKPGK.[G]	1xDeamidated [Q13]	1	1	1	NP_385465.1	NP_385465.1 [122-151]		0	3187.7
High	[K].AVDVKPGNAMPLQFIPVGSIIHNVEMKPGK.[G]	2xOxidation [M10; M26]	1	1	1	NP_385465.1	NP_385465.1 [122-151]		0	3218.71
High	[R].SAGTYAQLVGR.[D]		1	1	1	NP_385465.1	NP_385465.1 [158-168]		0	1122.59
High	[R].TAFIALVNYADGEQAYILAPQR.[L]		1	1	3	NP_385465.1	NP_385465.1 [88-109]		0	2424.26
NP_386420.1	RNA polymerase sigma factor RpoD [Sinorhizobium meliloti 1021]	12	6	8	6	684	77.1	5.07	23.58	6
Confidence	Annotated Sequence	Modifications	# Protein Groups	# Proteins	# PSMs	Master Protein Accessions	Positions in Master Proteins	Modifications in Master Proteins	# Missed Cleavages	Theo. MH+ [Da]
High	[R].EAFLEQYSGAELDPNWMK.[S]		1	1	1	NP_386420.1	NP_386420.1 [370-387]		0	2127.97
High	[R].EIIDLETTYSGPEAK.[A]		1	1	1	NP_386420.1	NP_386420.1 [191-205]		0	1665.82
High	[R].EMGSVELLSR.[E]		1	1	1	NP_386420.1	NP_386420.1 [135-144]		0	1120.57
High	[KR].FSTYATWWIR.[QA]		1	2	1	NP_386420.1	NP_386420.1 [498-507]		0	1330.66
High	[R].GLQFLDLIQEGNIGLMK.[A]		1	1	2	NP_386420.1	NP_386420.1 [469-485]		0	1889.02
High	[R].GLQFLDLIQEGNIGLMK.[A]	1xOxidation [M16]	1	1	1	NP_386420.1	NP_386420.1 [469-485]		0	1905.02
High	[R].IDALVEQLYDISKR.[L]		1	1	1	NP_386420.1	NP_386420.1 [337-350]		1	1662.91
NP_385378.1	NADH dehydrogenase subunit G [Sinorhizobium meliloti 1021]	18	7	7	7	693	74	5.38	23.25	7
Confidence	Annotated Sequence	Modifications	# Protein Groups	# Proteins	# PSMs	Master Protein Accessions	Positions in Master Proteins	Modifications in Master Proteins	# Missed Cleavages	Theo. MH+ [Da]
Medium	[K].GTFFATLEK.[A]		1	1	1	NP_385378.1	NP_385378.1 [437-445]		0	1013.53
High	[K].LAVAVGAVNAEWNGFAVLHSAAAR.[V]		1	1	1	NP_385378.1	NP_385378.1 [473-496]		0	2394.27
High	[R].IGAVAGDLASVEEMYALK.[E]		1	1	1	NP_385378.1	NP_385378.1 [316-333]		0	1836.94
High	[R].LQPASWGEAFQAIK.[T]		1	1	1	NP_385378.1	NP_385378.1 [292-305]		0	1545.81
High	[R].SSYIFNPTIQGIESADALLIIGSNPR.[F]		1	1	1	NP_385378.1	NP_385378.1 [360-385]		0	2776.45
High	[K].SVFASPVKDFYLTNPIAR.[A]		1	1	1	NP_385378.1	NP_385378.1 [655-672]		1	2025.08
High	[K].TESIDVMDAVGSAIR.[V]		1	1	1	NP_385378.1	NP_385378.1 [227-241]		0	1563.77
NP_386296.1	pyrophosphate--fructose-6-phosphate 1-phosphotransferase [Sinorhizobium meliloti 1021]	26	5	7	5	404	43.7	6.34	22.87	5
Confidence	Annotated Sequence	Modifications	# Protein Groups	# Proteins	# PSMs	Master Protein Accessions	Positions in Master Proteins	Modifications in Master Proteins	# Missed Cleavages	Theo. MH+ [Da]
High	[R].LASDGISILHTIGGDDTNTTAADLAAYLGANGYDLTVVGLPK.[T]		1	1	2	NP_386296.1	NP_386296.1 [108-149]		0	4174.12
High	[K].IDTINVGNWFSK.[Q]		1	1	1	NP_386296.1	NP_386296.1 [295-306]		0	1393.71
High	[R].LIQSMVDLAVESALNK.[V]		1	1	2	NP_386296.1	NP_386296.1 [338-353]		0	1730.94
High	[K].NIDGLYLPEMAFDLEAEAAR.[L]		1	1	1	NP_386296.1	NP_386296.1 [231-250]		0	2238.07
High	[R].YTDIAPDYELVAYR.[S]		1	1	1	NP_386296.1	NP_386296.1 [29-42]		0	1688.82
NP_437605.1	UDP glucose 4-epimerase (plasmid) [Sinorhizobium meliloti 1021]	29	5	6	5	328	36.1	5.8	22.72	5
Confidence	Annotated Sequence	Modifications	# Protein Groups	# Proteins	# PSMs	Master Protein Accessions	Positions in Master Proteins	Modifications in Master Proteins	# Missed Cleavages	Theo. MH+ [Da]
High	[R].AVDYLLEGGESVALNLGTGTGTTVK.[E]		1	1	1	NP_437605.1	NP_437605.1 [238-262]		0	2465.28
High	[R].DYIHVLDLADAHVR.[A]		1	1	2	NP_437605.1	NP_437605.1 [224-237]		0	1636.84
High	[K].GYQPVVYDNLSNGHEEFVK.[W]		1	1	1	NP_437605.1	NP_437605.1 [27-45]		0	2195.04
High	[R].QVLGWEPQYDLAAITESAWNWHSR.[R]		1	1	1	NP_437605.1	NP_437605.1 [300-323]		0	2857.37
High	[R].YFNAAGADFEGR.[I]		1	1	1	NP_437605.1	NP_437605.1 [170-181]		0	1317.59
NP_387366.1	hypothetical protein SMc03877 [Sinorhizobium meliloti 1021]	7	5	8	5	926	101	6.16	22.69	5
Confidence	Annotated Sequence	Modifications	# Protein Groups	# Proteins	# PSMs	Master Protein Accessions	Positions in Master Proteins	Modifications in Master Proteins	# Missed Cleavages	Theo. MH+ [Da]
High	[K].ALALEFEAR.[A]		1	1	1	NP_387366.1	NP_387366.1 [536-544]		0	1019.55
High	[K].GLAFQIVENLGVLFR.[R]		1	1	2	NP_387366.1	NP_387366.1 [635-649]		0	1675.95
High	[R].LHAAGNGDLALSSDGLVR.[W]		1	1	1	NP_387366.1	NP_387366.1 [548-565]		0	1765.92
High	[R].LHAAGNGDLALSSDGLVR.[W]	1xDeamidated [N6]	1	1	1	NP_387366.1	NP_387366.1 [548-565]		0	1766.9
Medium	[R].TSVVTDPSFER.[T]		1	1	1	NP_387366.1	NP_387366.1 [721-731]		0	1237.61
High	[R].VILLADEQLQANAR.[E]		1	1	2	NP_387366.1	NP_387366.1 [585-598]		0	1553.86
P48668	SWISS-PROT:P48668 Tax_Id=9606 Gene_Symbol=KRT6C Keratin, type II cytoskeletal 6C	12	6	8	1	564	60	8	22.68	6
Confidence	Annotated Sequence	Modifications	# Protein Groups	# Proteins	# PSMs	Master Protein Accessions	Positions in Master Proteins	Modifications in Master Proteins	# Missed Cleavages	Theo. MH+ [Da]
High	[K].DVDAAYMNKVELQAK.[AV]		2	6	1	P48668; Q14CN4-1	P48668 [273-287]; Q14CN4-1 [235-249]		1	1694.84
High	[K].LALDVEIATYR.[TK]		4	16	1	REFSEQ:XP_932229; P48668; P35908; P13647	REFSEQ:XP_932229 [172-182]; P48668 [456-466]; P35908 [477-487]; P13647 [461-471]		0	1263.69
High	[K].LALDVEIATYRK.[L]		3	14	1	P48668; P35908; P13647	P48668 [456-467]; P35908 [477-488]; P13647 [461-472]		1	1391.79
High	[R].NLDLDSIIAEVK.[A]		3	8	3	P48668; P35908; P13647	P48668 [327-338]; P35908 [348-359]; P13647 [332-343]		0	1329.73
Medium	[R].NMQDLVEDLKNKYEDEINKR.[T]		1	2	1	P48668	P48668 [241-260]		3	2494.22
High	[K].WTLLQEQGTK.[T]		2	4	1	P48668; P13647	P48668 [195-204]; P13647 [200-209]		0	1203.64
NP_385464.1	50S ribosomal protein L23 [Sinorhizobium meliloti 1021]	59	5	6	5	97	10.4	9.94	22.61	5
Confidence	Annotated Sequence	Modifications	# Protein Groups	# Proteins	# PSMs	Master Protein Accessions	Positions in Master Proteins	Modifications in Master Proteins	# Missed Cleavages	Theo. MH+ [Da]
High	[K].AAVEALFGVK.[V]		1	1	2	NP_385464.1	NP_385464.1 [43-52]		0	1004.58
High	[K].AIVTLADGQSIDVSTGL.[-]		1	1	1	NP_385464.1	NP_385464.1 [81-97]		0	1659.88
High	[R].HYDVIVSPSITEK.[S]		1	1	1	NP_385464.1	NP_385464.1 [6-18]		0	1487.77
High	[K].KAIVTLADGQSIDVSTGL.[-]		1	1	1	NP_385464.1	NP_385464.1 [80-97]		1	1787.97
High	[K].STLVSEQNQVVFNVAK.[G]		1	1	1	NP_385464.1	NP_385464.1 [19-34]		0	1762.93
NP_384171.1	transcriptional regulator [Sinorhizobium meliloti 1021]	46	5	7	5	194	21.5	8.7	22.33	5
Confidence	Annotated Sequence	Modifications	# Protein Groups	# Proteins	# PSMs	Master Protein Accessions	Positions in Master Proteins	Modifications in Master Proteins	# Missed Cleavages	Theo. MH+ [Da]
High	[R].GFAVEIAESVAEGIAK.[A]		1	1	2	NP_384171.1	NP_384171.1 [46-61]		0	1590.84
High	[K].LGALDYLAKPADADDILAALIQRPGER.[V]		1	1	2	NP_384171.1	NP_384171.1 [115-141]		0	2865.55
High	[R].LSDGSGLDVIEAIR.[G]		1	1	1	NP_384171.1	NP_384171.1 [76-89]		0	1444.76
High	[R].MIVLTGYGNIATAVNAVK.[L]		1	1	1	NP_384171.1	NP_384171.1 [97-114]		0	1835.01
Medium	[K].SLLIVDDDTAFLRR.[L]		1	1	1	NP_384171.1	NP_384171.1 [24-37]		1	1633.89
NP_387160.1	succinyl-CoA synthetase subunit alpha [Sinorhizobium meliloti 1021]	22	5	8	5	300	30.9	7.33	22.29	5
Confidence	Annotated Sequence	Modifications	# Protein Groups	# Proteins	# PSMs	Master Protein Accessions	Positions in Master Proteins	Modifications in Master Proteins	# Missed Cleavages	Theo. MH+ [Da]
High	[K].GEQLPIFATVAEGR.[D]		1	1	1	NP_387160.1	NP_387160.1 [54-67]		0	1487.79
High	[K].IGIMPGNIFR.[K]		1	1	1	NP_387160.1	NP_387160.1 [141-150]		0	1117.62
High	[K].IGIMPGNIFR.[K]	1xOxidation [M4]	1	1	2	NP_387160.1	NP_387160.1 [141-150]		0	1133.61
High	[K].SIIMIGEIGGSAEEEAAQFLKDEAK.[R]		1	1	1	NP_387160.1	NP_387160.1 [209-233]		1	2636.31
High	[K].SIIMIGEIGGSAEEEAAQFLKDEAK.[R]	1xOxidation [M4]	1	1	1	NP_387160.1	NP_387160.1 [209-233]		1	2652.31
High	[K].SIIMIGEIGGSAEEEAAQFLKDEAKR.[G]	1xOxidation [M4]	1	1	1	NP_387160.1	NP_387160.1 [209-234]		2	2808.41
High	[K].TGTFHTEQALAYNGTK.[M]		1	1	1	NP_387160.1	NP_387160.1 [20-35]		0	1738.84
P60712	SWISS-PROT:P60712 (Bos taurus) Actin, cytoplasmic 1	22	3	5	3	375	41.7	5.48	22.18	3
Confidence	Annotated Sequence	Modifications	# Protein Groups	# Proteins	# PSMs	Master Protein Accessions	Positions in Master Proteins	Modifications in Master Proteins	# Missed Cleavages	Theo. MH+ [Da]
High	[K].LCYVALDFEQEMATAASSSSLEK.[S]	1xCarbamidomethyl [C2]	1	1	2	P60712	P60712 [216-238]		0	2550.17
High	[K].MTQIMFETFNTPAMYVAIQAVLSLYASGR.[T]	2xOxidation [M1; M5]	1	1	1	P60712	P60712 [119-147]		0	3285.6
High	[R].TTGIVMDSGDGVTHTVPIYEGYALPHAILR.[L]		1	1	1	P60712	P60712 [148-177]		0	3183.61
High	[R].TTGIVMDSGDGVTHTVPIYEGYALPHAILR.[L]	1xOxidation [M6]	1	1	1	P60712	P60712 [148-177]		0	3199.61
NP_386778.1	cobalamin biosynthesis protein [Sinorhizobium meliloti 1021]	30	4	7	4	331	36.8	5.99	22.01	4
Confidence	Annotated Sequence	Modifications	# Protein Groups	# Proteins	# PSMs	Master Protein Accessions	Positions in Master Proteins	Modifications in Master Proteins	# Missed Cleavages	Theo. MH+ [Da]
High	[R].EAFGIDTDLRVPAYSK.[G]		1	1	1	NP_386778.1	NP_386778.1 [20-35]		1	1781.91
Medium	[K].GDAYVPEIDPDYLFDRETTLAILAGFAHNRR.[V]		1	1	1	NP_386778.1	NP_386778.1 [36-66]		2	3535.76
High	[R].LFATANTVGLGDTTGLYHGTQQINQAQMDR.[W]		1	1	2	NP_386778.1	NP_386778.1 [181-210]		0	3221.56
Medium	[R].LFATANTVGLGDTTGLYHGTQQINQAQMDR.[W]	1xOxidation [M28]	1	1	1	NP_386778.1	NP_386778.1 [181-210]		0	3237.56
High	[R].WSIVTALNYLPHDKEVDIVSAK.[V]		1	1	2	NP_386778.1	NP_386778.1 [211-232]		1	2498.33
NP_384976.1	dioxygenase [Sinorhizobium meliloti 1021]	17	5	7	5	414	47	6.35	21.82	5
Confidence	Annotated Sequence	Modifications	# Protein Groups	# Proteins	# PSMs	Master Protein Accessions	Positions in Master Proteins	Modifications in Master Proteins	# Missed Cleavages	Theo. MH+ [Da]
High	[R].AFYVDADYYR.[Q]		1	1	1	NP_384976.1	NP_384976.1 [23-32]		0	1282.57
[truncated: 1,552 more rows]

## Sheet: S5d
Supplementary table S5d
Mass-spectrometry protein identification in CoIP sample derived from S. meliloti Rm2011 cells, carrying an empty vector pSRKKm-C3F and grown with added 300 µM iP, biological replicate 1
Accession	Description	Coverage [%]	# Peptides	# PSMs	# Unique Peptides	# AAs	MW [kDa]	calc. pI	Score Sequest HT: Sequest HT	# Peptides (by Search Engine): Sequest HT
NP_385904.1	alanyl-tRNA synthetase [Sinorhizobium meliloti 1021]	73	65	322	65	887	95.4	5.67	1131.93	65
Confidence	Annotated Sequence	Modifications	# Protein Groups	# Proteins	# PSMs	Master Protein Accessions	Positions in Master Proteins	Modifications in Master Proteins	# Missed Cleavages	Theo. MH+ [Da]
High	[R].AAEAIEAVAGALAG.[-]		1	1	3	NP_385904.1	NP_385904.1 [874-887]		0	1213.64
High	[R].AEALISETLK.[L]		1	1	2	NP_385904.1	NP_385904.1 [344-353]		0	1074.6
High	[R].AEALISETLKLEETR.[F]		1	1	4	NP_385904.1	NP_385904.1 [344-358]		1	1702.92
High	[R].AEALISETLKLEETRFR.[K]		1	1	1	NP_385904.1	NP_385904.1 [344-360]		2	2006.09
High	[R].AKGIGVDTDAFTAAMQR.[Q]		1	1	1	NP_385904.1	NP_385904.1 [408-424]		1	1751.87
High	[R].AKGIGVDTDAFTAAMQR.[Q]	1xOxidation [M15]	1	1	1	NP_385904.1	NP_385904.1 [408-424]		1	1767.87
High	[R].AIELAWNLITK.[E]		1	1	2	NP_385904.1	NP_385904.1 [106-116]		0	1271.74
High	[R].AIELAWNLITKEYGLDAK.[R]		1	1	1	NP_385904.1	NP_385904.1 [106-123]		1	2048.11
High	[R].AIELAWNLITKEYGLDAKR.[L]		1	1	2	NP_385904.1	NP_385904.1 [106-124]		2	2204.21
High	[R].ALIAASEEATGVK.[A]		1	1	4	NP_385904.1	NP_385904.1 [252-264]		0	1259.68
High	[R].ALIAASEEATGVKAEGDR.[R]		1	1	1	NP_385904.1	NP_385904.1 [252-269]		1	1787.91
High	[R].ALIAASEEATGVKAEGDRR.[A]		1	1	5	NP_385904.1	NP_385904.1 [252-270]		2	1944.01
High	[R].ANHSATHLLHEALR.[E]		1	1	16	NP_385904.1	NP_385904.1 [562-575]		0	1569.82
High	[R].ANWAGSGEAATETIWFELR.[D]		1	1	5	NP_385904.1	NP_385904.1 [431-449]		0	2109
High	[K].ASAVVAVTDDLTSK.[V]		1	1	5	NP_385904.1	NP_385904.1 [825-838]		0	1376.73
High	[R].AYLGEQDER.[V]		1	1	4	NP_385904.1	NP_385904.1 [715-723]		0	1080.5
High	[K].DGAVVESAAKGENVQLVLNQTPFYGESGGQVGDTGVITTETGK.[L]		1	1	3	NP_385904.1	NP_385904.1 [475-517]		1	4323.13
High	[R].DKHGATDFLGYDTESAEGVILAIVK.[D]		1	1	4	NP_385904.1	NP_385904.1 [450-474]		1	2649.34
High	[R].DKHGATDFLGYDTESAEGVILAIVKDGAVVESAAK.[G]		1	1	3	NP_385904.1	NP_385904.1 [450-484]		2	3576.81
High	[R].EVLGTHVAQK.[G]		1	1	3	NP_385904.1	NP_385904.1 [576-585]		0	1081.6
High	[R].FDVSHPKPMTAEELK.[I]		1	1	8	NP_385904.1	NP_385904.1 [596-610]		0	1728.86
High	[R].FDVSHPKPMTAEELK.[I]	1xOxidation [M9]	1	1	6	NP_385904.1	NP_385904.1 [596-610]		0	1744.86
High	[R].FDVSHPKPMTAEELKIVEEMANEIIVQNTPVVTR.[L]		1	1	4	NP_385904.1	NP_385904.1 [596-629]		1	3864.99
High	[R].FDVSHPKPMTAEELKIVEEMANEIIVQNTPVVTR.[L]	1xOxidation [M9]	1	1	1	NP_385904.1	NP_385904.1 [596-629]		1	3880.98
High	[K].GENVQLVLNQTPFYGESGGQVGDTGVITTETGK.[L]		1	1	3	NP_385904.1	NP_385904.1 [485-517]		0	3395.66
High	[K].GENVQLVLNQTPFYGESGGQVGDTGVITTETGKLTVTDTQK.[R]		1	1	3	NP_385904.1	NP_385904.1 [485-525]		1	4282.14
High	[K].GENVQLVLNQTPFYGESGGQVGDTGVITTETGKLTVTDTQKR.[G]		1	1	7	NP_385904.1	NP_385904.1 [485-526]		2	4438.24
High	[K].GENVQLVLNQTPFYGESGGQVGDTGVITTETGKLTVTDTQKR.[G]	1xDeamidated [Q/N]	1	1	2	NP_385904.1	NP_385904.1 [485-526]		2	4439.22
High	[K].GGGGRPDMAQAGGPDGGR.[A]		1	1	4	NP_385904.1	NP_385904.1 [856-873]		0	1612.72
High	[K].GIGVDTDAFTAAMQR.[Q]		1	1	5	NP_385904.1	NP_385904.1 [410-424]		0	1552.74
High	[K].GIGVDTDAFTAAMQR.[Q]	1xOxidation [M13]	1	1	4	NP_385904.1	NP_385904.1 [410-424]		0	1568.74
High	[R].GLNLLAEASADLSEGDQFNGETAFK.[L]		1	1	14	NP_385904.1	NP_385904.1 [366-390]		0	2597.24
High	[R].GLNLLAEASADLSEGDQFNGETAFK.[L]	1xDeamidated [N19]	1	1	4	NP_385904.1	NP_385904.1 [366-390]		0	2598.22
High	[R].HAQLLGARDPLMWK.[L]		1	1	2	NP_385904.1	NP_385904.1 [312-325]		1	1635.88
High	[R].HAQLLGARDPLMWK.[L]	1xOxidation [M12]	1	1	2	NP_385904.1	NP_385904.1 [312-325]		1	1651.87
High	[K].HGATDFLGYDTESAEGVILAIVK.[D]		1	1	2	NP_385904.1	NP_385904.1 [452-474]		0	2406.22
High	[K].HGATDFLGYDTESAEGVILAIVKDGAVVESAAK.[G]		1	1	1	NP_385904.1	NP_385904.1 [452-484]		1	3333.68
High	[R].HHTFFEMLGNFSFGDYFKER.[A]	1xOxidation [M7]	1	1	4	NP_385904.1	NP_385904.1 [86-105]		1	2525.13
High	[K].HNDLDNVGYTAR.[H]		1	1	4	NP_385904.1	NP_385904.1 [74-85]		0	1374.64
Medium	[K].KIAGLSDDRIIR.[I]		1	1	1	NP_385904.1	NP_385904.1 [142-153]		2	1356.8
High	[R].KNGHEIVSSSPLVPR.[N]		1	1	3	NP_385904.1	NP_385904.1 [17-31]		1	1619.89
High	[R].KNGHEIVSSSPLVPR.[N]	1xDeamidated [N2]	1	1	1	NP_385904.1	NP_385904.1 [17-31]		1	1620.87
High	[K].KSLGSGVVAFVGVSGDGK.[A]		1	1	2	NP_385904.1	NP_385904.1 [807-824]		1	1663.9
High	[K].IAGLSDDRIIR.[I]		1	1	1	NP_385904.1	NP_385904.1 [143-153]		1	1228.7
High	[K].LALAGDGQNGSGDAAR.[D]		1	1	4	NP_385904.1	NP_385904.1 [763-778]		0	1472.71
High	[K].LALAGDGQNGSGDAAR.[D]	1xDeamidated [N9]	1	1	5	NP_385904.1	NP_385904.1 [763-778]		0	1473.69
High	[K].LLPALVGQMGR.[A]		1	1	2	NP_385904.1	NP_385904.1 [326-336]		0	1154.67
Medium	[K].LLPALVGQMGR.[A]	1xOxidation [M9]	1	1	3	NP_385904.1	NP_385904.1 [326-336]		0	1170.67
High	[R].LLVTVYHTDDEAFGLWK.[K]		1	1	4	NP_385904.1	NP_385904.1 [125-141]		0	2007.02
High	[R].LLVTVYHTDDEAFGLWKK.[I]		1	1	2	NP_385904.1	NP_385904.1 [125-142]		1	2135.12
Medium	[R].IMRRAMRHAQLLGAR.[D]	2xOxidation [M2; M6]	1	1	1	NP_385904.1	NP_385904.1 [305-319]		3	1812
High	[R].LMSVDDAIAEGAMALFGEK.[Y]		1	1	5	NP_385904.1	NP_385904.1 [630-648]		0	1967.95
High	[R].LMSVDDAIAEGAMALFGEK.[Y]	1xOxidation [M]	1	1	11	NP_385904.1	NP_385904.1 [630-648]		0	1983.94
High	[R].LMSVDDAIAEGAMALFGEK.[Y]	2xOxidation [M2; M13]	1	1	6	NP_385904.1	NP_385904.1 [630-648]		0	1999.94
High	[R].LRFDVSHPKPMTAEELK.[I]		1	1	5	NP_385904.1	NP_385904.1 [594-610]		1	1998.05
High	[R].LRFDVSHPKPMTAEELK.[I]	1xOxidation [M11]	1	1	4	NP_385904.1	NP_385904.1 [594-610]		1	2014.04
High	[K].IVEEMANEIIVQNTPVVTR.[L]		1	1	10	NP_385904.1	NP_385904.1 [611-629]		0	2155.14
High	[K].IVEEMANEIIVQNTPVVTR.[L]	1xOxidation [M5]	1	1	4	NP_385904.1	NP_385904.1 [611-629]		0	2171.14
High	[K].LYDTYGFPLDLTQDALR.[A]		1	1	5	NP_385904.1	NP_385904.1 [391-407]		0	2001
High	[R].NDPTLMFTNAGMVQFK.[N]		1	1	3	NP_385904.1	NP_385904.1 [32-47]		0	1813.86
High	[R].NDPTLMFTNAGMVQFK.[N]	1xOxidation [M]	1	1	4	NP_385904.1	NP_385904.1 [32-47]		0	1829.86
High	[K].NGHEIVSSSPLVPR.[N]		1	1	6	NP_385904.1	NP_385904.1 [18-31]		0	1491.79
High	[K].NGHEIVSSSPLVPR.[N]	1xDeamidated [N1]	1	1	5	NP_385904.1	NP_385904.1 [18-31]		0	1492.78
High	[K].NVFTGLEQRPYSTAATAQK.[C]		1	1	8	NP_385904.1	NP_385904.1 [48-66]		0	2082.06
High	[K].RLLVTVYHTDDEAFGLWK.[K]		1	1	2	NP_385904.1	NP_385904.1 [124-141]		1	2163.12
High	[R].RVEALTGEAAR.[A]		1	1	1	NP_385904.1	NP_385904.1 [704-714]		1	1172.64
High	[K].SLGSGVVAFVGVSGDGK.[A]		1	1	8	NP_385904.1	NP_385904.1 [808-824]		0	1535.81
High	[R].SMFLDYFR.[K]		1	1	4	NP_385904.1	NP_385904.1 [9-16]		0	1078.5
High	[R].SMFLDYFR.[K]	1xOxidation [M2]	1	1	2	NP_385904.1	NP_385904.1 [9-16]		0	1094.5
High	[R].SMFLDYFRK.[N]		1	1	1	NP_385904.1	NP_385904.1 [9-17]		1	1206.6
High	[R].SMFLDYFRK.[N]	1xOxidation [M2]	1	1	2	NP_385904.1	NP_385904.1 [9-17]		1	1222.59
High	[R].SSAFLIADGVLPSNEGR.[G]		1	1	3	NP_385904.1	NP_385904.1 [282-298]		0	1732.89
High	[K].TGEAAALTVDHAR.[R]		1	1	2	NP_385904.1	NP_385904.1 [544-556]		0	1311.67
High	[R].VAAVLQGQHDNYDIDLFR.[A]		1	1	10	NP_385904.1	NP_385904.1 [234-251]		0	2074.04
High	[R].VDLPRPSIDTGMGLER.[V]		1	1	3	NP_385904.1	NP_385904.1 [218-233]		0	1755.91
High	[R].VDLPRPSIDTGMGLER.[V]	1xOxidation [M12]	1	1	4	NP_385904.1	NP_385904.1 [218-233]		0	1771.9
High	[R].VEALLDER.[R]		1	1	6	NP_385904.1	NP_385904.1 [742-749]		0	944.505
High	[R].VEALLDERR.[K]		1	1	1	NP_385904.1	NP_385904.1 [742-750]		1	1100.61
Medium	[K].VQPADVLGR.[V]		1	1	2	NP_385904.1	NP_385904.1 [733-741]		0	954.537
High	[K].VQPADVLGRVEALLDER.[R]		1	1	4	NP_385904.1	NP_385904.1 [733-749]		1	1880.02
High	[K].VQPADVLGRVEALLDERR.[K]		1	1	3	NP_385904.1	NP_385904.1 [733-750]		2	2036.12
Medium	[K].VSAVDLVR.[V]		1	1	1	NP_385904.1	NP_385904.1 [839-846]		0	858.504
High	[R].VVSESAVGAGVR.[R]		1	1	5	NP_385904.1	NP_385904.1 [692-703]		0	1130.62
High	[R].VVSMGQGLR.[G]		1	1	3	NP_385904.1	NP_385904.1 [655-663]		0	946.514
NP_385460.1	elongation factor Tu [Sinorhizobium meliloti 1021]	75	23	221	23	391	42.7	5.44	696.43	23
Confidence	Annotated Sequence	Modifications	# Protein Groups	# Proteins	# PSMs	Master Protein Accessions	Positions in Master Proteins	Modifications in Master Proteins	# Missed Cleavages	Theo. MH+ [Da]
High	[K].AEAYILTK.[E]		1	1	5	NP_385460.1	NP_385460.1 [304-311]		0	908.509
High	[R].EGGRTVGAGIVASIVE.[-]		1	1	1	NP_385460.1	NP_385460.1 [376-391]		1	1514.82
High	[R].EHILLAR.[Q]		1	1	1	NP_385460.1	NP_385460.1 [113-119]		0	851.51
High	[R].ELLSSYEFPGDDIPIVK.[G]		1	1	4	NP_385460.1	NP_385460.1 [151-167]		0	1921.98
High	[R].ELMAAVDAYIPTPERPIDQPFLMPIEDVFSISGR.[G]		1	1	5	NP_385460.1	NP_385460.1 [188-221]		0	3817.92
High	[R].ELMAAVDAYIPTPERPIDQPFLMPIEDVFSISGR.[G]	1xOxidation [M]	1	1	8	NP_385460.1	NP_385460.1 [188-221]		0	3833.91
High	[R].ELMAAVDAYIPTPERPIDQPFLMPIEDVFSISGR.[G]	1xDeamidated [Q19]; 1xOxidation [M3]	1	1	1	NP_385460.1	NP_385460.1 [188-221]		0	3834.9
High	[R].ELMAAVDAYIPTPERPIDQPFLMPIEDVFSISGR.[G]	2xOxidation [M3; M23]	1	1	7	NP_385460.1	NP_385460.1 [188-221]		0	3849.91
High	[K].FKAEAYILTK.[E]		1	1	4	NP_385460.1	NP_385460.1 [302-311]		1	1183.67
High	[K].FKAEAYILTKEEGGR.[H]		1	1	2	NP_385460.1	NP_385460.1 [302-316]		2	1711.9
High	[R].GITISTAHVEYETPNR.[H]		1	1	10	NP_385460.1	NP_385460.1 [55-70]		0	1787.89
High	[K].GSALAALEDSDK.[K]		1	1	1	NP_385460.1	NP_385460.1 [168-179]		0	1176.57
High	[K].GSALAALEDSDKK.[I]		1	1	5	NP_385460.1	NP_385460.1 [168-180]		1	1304.67
High	[K].GSALAALEDSDKKIGEDAIR.[E]		1	1	1	NP_385460.1	NP_385460.1 [168-187]		2	2059.07
High	[R].HTPFFTNYRPQFYFR.[T]		1	1	4	NP_385460.1	NP_385460.1 [317-331]		0	2020.98
High	[R].KLLDQGQAGDNIGALLR.[G]		1	1	5	NP_385460.1	NP_385460.1 [261-277]		1	1781.99
High	[K].LLDQGQAGDNIGALLR.[G]		1	1	7	NP_385460.1	NP_385460.1 [262-277]		0	1653.89
High	[R].NKPHVNIGTIGHVDHGK.[T]		1	1	7	NP_385460.1	NP_385460.1 [9-25]		0	1822.97
High	[K].NMITGAAQMDGAILVVSAADGPMPQTR.[E]		1	1	40	NP_385460.1	NP_385460.1 [86-112]		0	2715.33
High	[K].NMITGAAQMDGAILVVSAADGPMPQTR.[E]	1xDeamidated [Q/N]	1	1	7	NP_385460.1	NP_385460.1 [86-112]		0	2716.31
High	[K].NMITGAAQMDGAILVVSAADGPMPQTR.[E]	1xOxidation [M]	1	1	31	NP_385460.1	NP_385460.1 [86-112]		0	2731.32
High	[K].NMITGAAQMDGAILVVSAADGPMPQTR.[E]	1xDeamidated [N/Q]; 1xOxidation [M23]	1	1	4	NP_385460.1	NP_385460.1 [86-112]		0	2732.31
High	[K].NMITGAAQMDGAILVVSAADGPMPQTR.[E]	2xOxidation [M9; M]	1	1	7	NP_385460.1	NP_385460.1 [86-112]		0	2747.32
High	[K].NMITGAAQMDGAILVVSAADGPMPQTR.[E]	3xOxidation [M2; M9; M23]	1	1	2	NP_385460.1	NP_385460.1 [86-112]		0	2763.31
High	[R].QVGVPAIVVFLNK.[V]		1	1	2	NP_385460.1	NP_385460.1 [120-132]		0	1383.84
High	[R].QVGVPAIVVFLNKVDQVDDAELLELVELEVR.[E]		1	1	3	NP_385460.1	NP_385460.1 [120-150]		1	3448.89
High	[R].QVGVPAIVVFLNKVDQVDDAELLELVELEVR.[E]	1xDeamidated [Q1]	1	1	1	NP_385460.1	NP_385460.1 [120-150]		1	3449.88
High	[K].TSLTAAITK.[Y]		1	1	4	NP_385460.1	NP_385460.1 [26-34]		0	905.53
High	[R].TTDVTGIVTLPEGTEMVMPGDNVTVDVELIVPIAMEEK.[L]		1	1	8	NP_385460.1	NP_385460.1 [332-369]		0	4043.02
High	[R].TTDVTGIVTLPEGTEMVMPGDNVTVDVELIVPIAMEEK.[L]	1xOxidation [M]	1	1	8	NP_385460.1	NP_385460.1 [332-369]		0	4059.01
High	[R].TTDVTGIVTLPEGTEMVMPGDNVTVDVELIVPIAMEEK.[L]	2xOxidation [M18; M]	1	1	10	NP_385460.1	NP_385460.1 [332-369]		0	4075.01
High	[R].TTDVTGIVTLPEGTEMVMPGDNVTVDVELIVPIAMEEK.[L]	1xDeamidated [N22]; 2xOxidation [M18; M35]	1	1	1	NP_385460.1	NP_385460.1 [332-369]		0	4075.99
High	[R].TTDVTGIVTLPEGTEMVMPGDNVTVDVELIVPIAMEEK.[L]	3xOxidation [M16; M18; M35]	1	1	3	NP_385460.1	NP_385460.1 [332-369]		0	4091
High	[R].TTDVTGIVTLPEGTEMVMPGDNVTVDVELIVPIAMEEK.[L]	1xDeamidated [N22]; 3xOxidation [M16; M18; M35]	1	1	1	NP_385460.1	NP_385460.1 [332-369]		0	4091.98
High	[R].TVGAGIVASIVE.[-]		1	1	3	NP_385460.1	NP_385460.1 [380-391]		0	1115.63
High	[K].VDQVDDAELLELVELEVR.[E]		1	1	2	NP_385460.1	NP_385460.1 [133-150]		0	2084.08
High	[K].VGEEIEIVGIRPTTK.[T]		1	1	6	NP_385460.1	NP_385460.1 [236-250]		0	1640.92
NP_385459.1	elongation factor G [Sinorhizobium meliloti 1021]	67	40	171	40	699	77.8	5.36	653.72	40
Confidence	Annotated Sequence	Modifications	# Protein Groups	# Proteins	# PSMs	Master Protein Accessions	Positions in Master Proteins	Modifications in Master Proteins	# Missed Cleavages	Theo. MH+ [Da]
High	[K].ADDNEPLSMLAFK.[I]		1	1	1	NP_385459.1	NP_385459.1 [308-320]		0	1450.69
High	[K].AGAQLLEPIMK.[V]		1	1	2	NP_385459.1	NP_385459.1 [601-611]		0	1170.66
High	[K].AGAQLLEPIMK.[V]	1xOxidation [M10]	1	1	1	NP_385459.1	NP_385459.1 [601-611]		0	1186.65
High	[K].AGAQLLEPIMKVEVVTPEDYVGDVIGDLNSR.[R]		1	1	1	NP_385459.1	NP_385459.1 [601-631]		1	3327.71
High	[K].AGAQLLEPIMKVEVVTPEDYVGDVIGDLNSR.[R]	1xOxidation [M10]	1	1	2	NP_385459.1	NP_385459.1 [601-631]		1	3343.71
High	[R].AQYTMLFDHYAPVPSNVAQEIQAK.[Y]		1	1	2	NP_385459.1	NP_385459.1 [671-694]		0	2721.33
High	[R].AQYTMLFDHYAPVPSNVAQEIQAK.[Y]	1xOxidation [M5]	1	1	2	NP_385459.1	NP_385459.1 [671-694]		0	2737.33
High	[K].ATLIDGAFHDVDSSVLAFEIASR.[A]		1	1	3	NP_385459.1	NP_385459.1 [569-591]		0	2434.22
High	[R].DESLGAQWDVVEIPADMK.[E]		1	1	2	NP_385459.1	NP_385459.1 [193-210]		0	2002.94
High	[R].DESLGAQWDVVEIPADMK.[E]	1xOxidation [M17]	1	1	1	NP_385459.1	NP_385459.1 [193-210]		0	2018.94
High	[R].DESLGAQWDVVEIPADMKEK.[A]		1	1	1	NP_385459.1	NP_385459.1 [193-212]		1	2260.08
High	[R].DESLGAQWDVVEIPADMKEK.[A]	1xOxidation [M17]	1	1	1	NP_385459.1	NP_385459.1 [193-212]		1	2276.08
High	[R].EDIEEAFAGDIVALAGLK.[E]		1	1	1	NP_385459.1	NP_385459.1 [369-386]		0	1860.96
High	[R].EFKVEASVGAPQVAYR.[E]		1	1	4	NP_385459.1	NP_385459.1 [473-488]		1	1750.91
High	[R].FNIIDTPGHVDFTIEVER.[S]		1	1	4	NP_385459.1	NP_385459.1 [82-99]		0	2102.06
High	[K].GIESVLSSGPLAGFPMLGVK.[A]		1	1	4	NP_385459.1	NP_385459.1 [549-568]		0	1959.06
High	[K].GIESVLSSGPLAGFPMLGVK.[A]	1xOxidation [M16]	1	1	4	NP_385459.1	NP_385459.1 [549-568]		0	1975.06
High	[R].GITITSAATTTFWK.[G]		1	1	3	NP_385459.1	NP_385459.1 [60-73]		0	1497.79
High	[R].GVAVVINAHVPLANMFK.[Y]		1	1	4	NP_385459.1	NP_385459.1 [642-658]		0	1779.99
High	[R].GVAVVINAHVPLANMFK.[Y]	1xOxidation [M15]	1	1	3	NP_385459.1	NP_385459.1 [642-658]		0	1795.99
High	[K].GVIDLIEMNALVWR.[D]		1	1	4	NP_385459.1	NP_385459.1 [179-192]		0	1628.88
High	[K].GVIDLIEMNALVWR.[D]	1xOxidation [M8]	1	1	2	NP_385459.1	NP_385459.1 [179-192]		0	1644.88
High	[K].GVQPLLDAVVDYLPSPIDIPAIK.[G]		1	1	7	NP_385459.1	NP_385459.1 [272-294]		0	2433.36
High	[R].KADDNEPLSMLAFK.[I]		1	1	2	NP_385459.1	NP_385459.1 [307-320]		1	1578.78
High	[R].KADDNEPLSMLAFK.[I]	1xOxidation [M10]	1	1	2	NP_385459.1	NP_385459.1 [307-320]		1	1594.78
High	[K].KAGAQLLEPIMK.[V]		1	1	3	NP_385459.1	NP_385459.1 [600-611]		1	1298.75
High	[K].KAGAQLLEPIMK.[V]	1xOxidation [M11]	1	1	1	NP_385459.1	NP_385459.1 [600-611]		1	1314.74
High	[K].KAGAQLLEPIMKVEVVTPEDYVGDVIGDLNSR.[R]		1	1	1	NP_385459.1	NP_385459.1 [600-631]		2	3455.81
High	[K].KAGAQLLEPIMKVEVVTPEDYVGDVIGDLNSR.[R]	1xOxidation [M11]	1	1	1	NP_385459.1	NP_385459.1 [600-631]		2	3471.8
High	[R].LAAEDPSFR.[V]		1	1	4	NP_385459.1	NP_385459.1 [435-443]		0	1005.5
High	[R].LGATAVVMQLPIGAESDFK.[G]		1	1	4	NP_385459.1	NP_385459.1 [160-178]		0	1947.03
High	[R].LGATAVVMQLPIGAESDFK.[G]	1xOxidation [M8]	1	1	3	NP_385459.1	NP_385459.1 [160-178]		0	1963.02
High	[R].LGATAVVMQLPIGAESDFKGVIDLIEMNALVWR.[D]	2xOxidation [M8; M27]	1	1	1	NP_385459.1	NP_385459.1 [160-192]		1	3588.88
High	[K].IGEVHDGAATMDWMEQEQER.[G]		1	1	2	NP_385459.1	NP_385459.1 [40-59]		0	2332
High	[K].IGEVHDGAATMDWMEQEQER.[G]	1xOxidation [M]	1	1	2	NP_385459.1	NP_385459.1 [40-59]		0	2347.99
High	[K].IGEVHDGAATMDWMEQEQER.[G]	2xOxidation [M11; M14]	1	1	1	NP_385459.1	NP_385459.1 [40-59]		0	2363.99
High	[K].IGEVHDGAATMDWMEQEQER.[G]	1xDeamidated [Q16]; 2xOxidation [M11; M14]	1	1	1	NP_385459.1	NP_385459.1 [40-59]		0	2364.97
High	[K].LIETVVEIDEAAMEAYLEGTYPDNDK.[I]		1	1	1	NP_385459.1	NP_385459.1 [220-245]		0	2928.37
High	[K].LIETVVEIDEAAMEAYLEGTYPDNDKIR.[E]		1	1	8	NP_385459.1	NP_385459.1 [220-247]		1	3197.56
High	[K].LIETVVEIDEAAMEAYLEGTYPDNDKIR.[E]	1xOxidation [M13]	1	1	4	NP_385459.1	NP_385459.1 [220-247]		1	3213.55
Medium	[R].ILYYTGK.[S]		1	1	2	NP_385459.1	NP_385459.1 [30-36]		0	857.477
High	[K].IMNDPFVGSLTFAR.[I]		1	1	2	NP_385459.1	NP_385459.1 [321-334]		0	1567.79
High	[K].IMNDPFVGSLTFAR.[I]	1xOxidation [M2]	1	1	3	NP_385459.1	NP_385459.1 [321-334]		0	1583.79
High	[K].IVFEPNPEGEDFAFESK.[I]		1	1	4	NP_385459.1	NP_385459.1 [516-532]		0	1954.91
High	[R].MEFPEPVIQIAIEPK.[T]		1	1	7	NP_385459.1	NP_385459.1 [406-420]		0	1740.92
High	[R].MEFPEPVIQIAIEPK.[T]	1xOxidation [M1]	1	1	2	NP_385459.1	NP_385459.1 [406-420]		0	1756.92
Medium	[K].MGLALNR.[L]		1	1	1	NP_385459.1	NP_385459.1 [428-434]		0	774.429
High	[R].MLQMHSNSREDIEEAFAGDIVALAGLK.[E]		1	1	1	NP_385459.1	NP_385459.1 [360-386]		1	2945.45
High	[R].MLQMHSNSREDIEEAFAGDIVALAGLK.[E]	1xOxidation [M]	1	1	2	NP_385459.1	NP_385459.1 [360-386]		1	2961.44
High	[R].MLQMHSNSREDIEEAFAGDIVALAGLK.[E]	2xOxidation [M1; M4]	1	1	4	NP_385459.1	NP_385459.1 [360-386]		1	2977.44
High	[R].NFGIMAHIDAGK.[T]		1	1	1	NP_385459.1	NP_385459.1 [12-23]		0	1273.64
High	[R].NFGIMAHIDAGK.[T]	1xOxidation [M5]	1	1	2	NP_385459.1	NP_385459.1 [12-23]		0	1289.63
High	[K].NKGVQPLLDAVVDYLPSPIDIPAIK.[G]		1	1	3	NP_385459.1	NP_385459.1 [270-294]		1	2675.5
High	[R].RFNIIDTPGHVDFTIEVER.[S]		1	1	6	NP_385459.1	NP_385459.1 [81-99]		1	2258.16
High	[K].TDEESGQTIIAGMGELHLDIIVDR.[M]		1	1	2	NP_385459.1	NP_385459.1 [446-469]		0	2612.29
High	[K].VEASVGAPQVAYR.[E]		1	1	2	NP_385459.1	NP_385459.1 [476-488]		0	1346.71
High	[K].VEVVTPEDYVGDVIGDLNSR.[R]		1	1	7	NP_385459.1	NP_385459.1 [612-631]		0	2176.08
High	[K].VEVVTPEDYVGDVIGDLNSRR.[G]		1	1	1	NP_385459.1	NP_385459.1 [612-632]		1	2332.18
High	[R].VKIVFEPNPEGEDFAFESK.[I]		1	1	4	NP_385459.1	NP_385459.1 [514-532]		1	2182.07
High	[R].VKTDEESGQTIIAGMGELHLDIIVDR.[M]		1	1	4	NP_385459.1	NP_385459.1 [444-469]		1	2839.45
High	[R].VKTDEESGQTIIAGMGELHLDIIVDR.[M]	1xOxidation [M15]	1	1	4	NP_385459.1	NP_385459.1 [444-469]		1	2855.45
High	[R].VLDGAIALLDANAGVEPQTETVWR.[Q]		1	1	7	NP_385459.1	NP_385459.1 [103-126]		0	2538.32
NP_387368.1	acetyl-CoA acetyltransferase [Sinorhizobium meliloti 1021]	65	25	135	25	393	40.8	6.33	545.27	25
Confidence	Annotated Sequence	Modifications	# Protein Groups	# Proteins	# PSMs	Master Protein Accessions	Positions in Master Proteins	Modifications in Master Proteins	# Missed Cleavages	Theo. MH+ [Da]
High	[R].AGVEAGEVDEVILGQVLPAGEGQNPAR.[Q]		1	1	13	NP_387368.1	NP_387368.1 [43-69]		0	2675.36
High	[R].AGVEAGEVDEVILGQVLPAGEGQNPAR.[Q]	1xDeamidated [Q15]	1	1	1	NP_387368.1	NP_387368.1 [43-69]		0	2676.35
High	[R].AVALGMQQIATGDAK.[V]		1	1	3	NP_387368.1	NP_387368.1 [96-110]		0	1473.77
High	[R].AVALGMQQIATGDAK.[V]	1xOxidation [M6]	1	1	4	NP_387368.1	NP_387368.1 [96-110]		0	1489.77
High	[K].DGLTDAFYGYHMGITAENVAR.[K]		1	1	4	NP_387368.1	NP_387368.1 [147-167]		0	2301.06
High	[K].DGLTDAFYGYHMGITAENVAR.[K]	1xOxidation [M12]	1	1	3	NP_387368.1	NP_387368.1 [147-167]		0	2317.06
High	[K].DLGWDPSIVNVNGGAIAIGHPIGASGAR.[V]		1	1	9	NP_387368.1	NP_387368.1 [330-357]		0	2714.4
High	[K].DLGWDPSIVNVNGGAIAIGHPIGASGAR.[V]	1xDeamidated [N12]	1	1	7	NP_387368.1	NP_387368.1 [330-357]		0	2715.38
High	[R].EEQDEFALASQNK.[A]		1	1	2	NP_387368.1	NP_387368.1 [174-186]		0	1508.69
High	[R].EEQDEFALASQNKAEAAQK.[A]		1	1	4	NP_387368.1	NP_387368.1 [174-192]		1	2106.99
High	[K].EGTVTAGNASGLNDGAAAALLMTEAEAAR.[R]		1	1	2	NP_387368.1	NP_387368.1 [239-267]		0	2732.32
High	[K].EGTVTAGNASGLNDGAAAALLMTEAEAAR.[R]	1xOxidation [M22]	1	1	2	NP_387368.1	NP_387368.1 [239-267]		0	2748.31
High	[K].EGTVTAGNASGLNDGAAAALLMTEAEAARR.[G]		1	1	1	NP_387368.1	NP_387368.1 [239-268]		1	2888.42
High	[K].EGTVTAGNASGLNDGAAAALLMTEAEAARR.[G]	1xOxidation [M22]	1	1	1	NP_387368.1	NP_387368.1 [239-268]		1	2904.41
High	[R].FADEIVPFVVK.[T]		1	1	3	NP_387368.1	NP_387368.1 [196-206]		0	1263.7
High	[K].GDVNVDQDEYIR.[H]		1	1	1	NP_387368.1	NP_387368.1 [210-221]		0	1422.65
High	[R].HGATLDSIAK.[L]		1	1	2	NP_387368.1	NP_387368.1 [222-231]		0	1012.54
High	[R].KGDVNVDQDEYIR.[H]		1	1	3	NP_387368.1	NP_387368.1 [209-221]		1	1550.74
Medium	[R].KGDVNVDQDEYIRHGATLDSIAK.[L]		1	1	1	NP_387368.1	NP_387368.1 [209-231]		2	2544.27
High	[R].KWQLTREEQDEFALASQNK.[A]		1	1	3	NP_387368.1	NP_387368.1 [168-186]		2	2321.15
High	[R].KWQLTREEQDEFALASQNKAEAAQK.[A]		1	1	1	NP_387368.1	NP_387368.1 [168-192]		3	2919.46
High	[K].LRPAFDKEGTVTAGNASGLNDGAAAALLMTEAEAAR.[R]		1	1	4	NP_387368.1	NP_387368.1 [232-267]		1	3559.78
High	[K].LRPAFDKEGTVTAGNASGLNDGAAAALLMTEAEAAR.[R]	1xOxidation [M29]	1	1	3	NP_387368.1	NP_387368.1 [232-267]		1	3575.78
High	[K].LRPAFDKEGTVTAGNASGLNDGAAAALLMTEAEAARR.[G]		1	1	3	NP_387368.1	NP_387368.1 [232-268]		2	3715.88
High	[K].LRPAFDKEGTVTAGNASGLNDGAAAALLMTEAEAARR.[G]	1xOxidation [M29]	1	1	4	NP_387368.1	NP_387368.1 [232-268]		2	3731.88
High	[R].IVSWATAGVDPQIMGTGPIPASR.[K]		1	1	9	NP_387368.1	NP_387368.1 [276-298]		0	2324.21
High	[R].IVSWATAGVDPQIMGTGPIPASR.[K]	1xOxidation [M14]	1	1	7	NP_387368.1	NP_387368.1 [276-298]		0	2340.2
High	[R].IVSWATAGVDPQIMGTGPIPASRK.[A]		1	1	2	NP_387368.1	NP_387368.1 [276-299]		1	2452.3
High	[R].IVSWATAGVDPQIMGTGPIPASRK.[A]	1xOxidation [M14]	1	1	2	NP_387368.1	NP_387368.1 [276-299]		1	2468.3
High	[K].MIDTMIKDGLTDAFYGYHMGITAENVAR.[K]		1	1	1	NP_387368.1	NP_387368.1 [140-167]		1	3133.48
[truncated: 5,847 more rows]

## Sheet: S5e
Supplementary table S5e
[truncated: 1,828 more rows]

## Sheet: S5f
Supplementary table S5f
[truncated: 10,379 more rows]

[truncated: 2 more sheets: S5g, S5h]
